# Supplementary material for: iMPAQT reveals that adequate mitohormesis from TFAM overexpression leads to life extension in mice
Source: Life Sci Alliance. 2024 Apr 25;7(7):e202302498. doi: 10.26508/lsa.202302498 (PMC11046090; doi:10.26508/lsa.202302498)
Supplement: Supplementary file 1 [file LSA-2023-02498_Supplemental_Data_1.xlsx]

## Sheet:  iMPAQT(pENTR2B seq)
	QconCAT#	pENTR Seq
	#1	GAATTCGAAAGTCAACCTGTTGTCTTTCACGGGAAGCACGCAAGTCGGGAAGTCAGTAGAAGAGCCGCGTACGTTCACCACGCAGGAAACTATCACAAATGCGGAAACGGCGAAAGCCCCGATTATTGCGGTGACGCGTCTGGACCAGGAAACGGCTCAATGGTTACGGCTGGATCAGGGTGGTGCACCTTTAGCGGGTACGAACAAAATCACGCTTCCGGTGGACTTTGTGACCGCCGATAAAGGCCTGGGAGTGGATCTGCTGTGGACACTGGAGAAAGGTGTACTGGCCGATGGCACCACCCGCTCGACTATTGGCGTGGATGGCAGCGTTTACAAAGCGAGTGGCGTTGAAGGCGCTGACGTGGTCAAATTCTTTGTAGGCGGTAATTGGAAATC…
	#2	GAATTCGAAATATGTCGCGAACCTGTTCCCGTACAAAGTCCTGTCGATCGGGGATGGTATTGCACGTAACCTGTTGGCCCTCCGTGTGCCTGAACTGCAAAAGAACCTGGTTCCACAACAGGCGACCGTGATTCGCATTGAAGCGAATGAAGCCTTAGTGAAACTGACCCTTACGTTCAATCGCTTGGAACAGGTCGAAAAGATCGGTCTGTTTGGCGGTGCTGGTGTGGGGAAAATCATCGATGCAGCTTTACGCAATATTGGTGTGACGGCTGTAGCTTTCAACAAGAACCTTCCGTTTTCTGTCGAGAACAAATCGTTTCAGACCAGTGCCATCTCCCGTATTCCGCTGGCCGAGTGGGAATCTCGGGGTATTCCGAATGTTCTGCGCGGGATTGA…
	#3	GAATTCGAAAGCGACCGCGCAGATTGGCTTCATCAAAGGCGATGTGGAAAATACCATCCTCGATATCTTAGGAGGGCTTCGTACCTCGCCCTATCCTGGCTCCAAGAACGGCATTCCGGAAGTAGCCTCACGCAATGTGTTCATTACCAAATCTGAACTGCCGTTACGCACTCTGCCAGGCTGGAATACTGACATCTCCAATGCACGTACGGTCGGTATCGATGATCTGACTGGGGAACCACTGATCCAGCGTGGTAACACGATCTCTCCGATCATCAAACTGCAGCAGGAGGCGGCAGCTACCGGAAGCCGCAGTCTGAGCCTGTCGCTGCCTGGTCCGCGCGTTGAACAGTTAGACAAACTCTGGACCGCACCGGAACTGCTGCGCAATAGCCTGCA…
	#4	GAATTCGAAAAGTTGGGTTGAGTACTTATCGTTAGAAACCACCCGGGCAACGCCGCTGGTCTTAAAATTTCTCGATAGCAACATTGGGTTTGCAAAATGGTTCTTTCTGCCGCGCTCTCAACCGTTTGATTTCCGTTCTACTTTTGTGAATATTCTGAAAACGGTCTGGGAGATTTCGCAGAAAGTGAATGTGTTCAGTCGTATTGAACAAGAATTTCTCACTGAAGCTCTCCCCGTCAAATTTTCGCAGGAAGTCCAAGTGCCAGAAGCCCGTTCTCTGCCGGCTGTTCAGTCTGACGAACGCTGGTATGAGGAAGAGGAACCTCAACTGCGCCTGGGTGCATTCCAGGCACAGGAAAAGGGGACGATCGATGTCAGCAAACTGGTTCAAGCGAGTGA…
	#5	GAATTCGAAAGCGCTGCTGGTCAATGTTAAAGGCATCGATATCCCGGTATTGCCACGCACCCTGAATAGCCTGATCAAATTAATTAACCTGACGGACATTTTAAAAGCATTGAATCAAGGGACGCGCAACAACATTGATGATGTAGTCCGTGCGGGTGTCTGGCTTATCGATTTTGGTAAGACGATTTGGCAGGAATCTCGCGCGCAGCAGCTGGAACAGATTCGCGTGTATCCGAGCGGTCTGCGTATCACCATCGAAGAGTTCCGTACACAGGCACTGGAACAGGTTACGAAGAATCTCGATCTGGCGGCACCAACGGCCGAAGAAGCGCAACGTTCGGCCATTATTCAAAATGTCGAAAAGACTACCAATGCACAGGAGGCCGAAGCCGCCATTCG…
	#6	GAATTCGAAAGTCTCGCCGTTCTTCGTCCCGAAAGCAATCATCCAGTACCGTATTCAGGAAGTGGCTGCACAAAGTGGTTTCATTCGTTGGCTGCTGGATTTTGCCTCTAAAGCCCTCTTAGGCGGCAATGTGCGCGTGTTAAGCGAAGCGGCCATTAGCGCGTCCCTTGAAAAGATTTATGTCGCCGCGAACAGCGGTGCCCGCATTCCGGCTCCAGTGGAGAAATGGTTACTGGAGTTTGCGGCAAAACTGTTTAACAGTACACGCGTTCTGGAAGCGCTGCTGCCTCTGAAAACACCGTATGATCCACGCCTGCCTGTCCCGGCGGTGAAAATCATTGAGTTTGTCCCGACCAAAGCAGATGGCGAACTCTACAAAATCCTGCTGGCGAATCGCCT…
	#7	GAATTCGAAGATCACCTTTCAGGAAAGTAAAGTAATTTTCCTCGAAGATGATGATGTGGCAGCCGTTGTTGACGGCCGTTGGACCTCACCGCAAGTTATCAAAGTGATCTTTCTGGAAGATGACGATATCGCGGCTGTCGCAGATGGAAAAGGCACCGTAGGCTTCGAGAACCAGATCAACAAATTTACCGGTGGCATTGGCAACAAAGTCGGAAACGGCTTTGAAGAAGGAACAACACAGGGTCCGCTGATCAATGAAAAGTGGATCAATGCGACCGATCCGAGTGCACGTATTTTCAACACGTGGTTGGGAGATCCGAGCAAAGGTATTTTCGTGATCGGGTTTAGCTATCCTGTTGTACCGAAACTCGAACCGACGCTGAAGAATCAACTGATTCA…
	#8	GAATTCGAAAGCTGGCGGCGAGTTCCTGCTTCGTATCCTGGACCCTGAGAAAATTCCGACGTTTCAGGGTCTGAAGTGGAGTGAAATCCAGAAAATTCTGGGAGTCGGCATTAGTACGGGTGGTCGTTTAGTTGACCCGCTGTATTCGATCAAAGCGGGCGTCGATCCACTGGTTCCGCTGCGGTATTTCGACGGCGATCTGAGCAAAGCTACTGTATGGATCAACAAATCTGAACTGGAATTTAAAATCGCGACGTTGATTAGCTCGTTCCTGAAGTTTGTATTTGATATCTTTCAGTTCGCCAAAACACTCTACCAATTGCAGGCTGAGCGCATTTTCAACACCTTCGGGCCTCGTGCATTGCTTGAAGTACTCGGCCGCTTTAGCTTGTACTTTCT…
	#9	GAATTCGAAATATAACCTTGACTTTTGGCGCATTGGTGTGGTCGGAGGGTCGGACTTTGAGAAATCCACAATCCAGACTGCTGAGGCGCTTCGGAATGCGTCGGAACAGGTCAAACTGCCAAATGCATCGGCATTAGGTAAAATCGAATTTTCCGAACTGGACAAATCTGCGGAAGCAGCGGCCGAGGCGACAAAGAACCTCTTACAGGACGTACTGCGCGTAGTAGTTGAACAGTTGAATCTGCTGGTGAAGATCTTTGACGTTGGTACCCGTGTGGCGTTTGATGAACTGGTGCGCAGCATTGGCGAAAGCGTGCCGGAACCGCGTGTGATTAACGTGGGTCAACGTAGTTTCGAGTTCTTTCTGCCGGACAACGAGGAAGGCTTAAAGGTCGCTCC…
	#10	GAATTCGAAATCCATTGAGCAGCTGGAGAAAGGCTTTATTACCATTGTTGACGTCCAGCGTCTGGCCACCAGTTTAGGTGCCAGCGAACAAGCCCTTCGCTTTGGTGCTCTGACTGCGGAAAAATGGATCGTACTGTTCCCAGAAGGTGGCTTCTTACGTGGTGATGGAGTGTACCAGAAACTGATCAGCGATATCATTCGTGCACTGATTGACCAGGAAGTGAAATTCACAGTGGTTGTGCTGCGTTATCAGGTCAACAACAAAGTTGTAGACTTTCTGTTGAAAGCGGTGTGGCAGTTTCGACTGCCGGTTTCTGACGTCTTACGGTTTTGGGTGGTTGATGGTCGACTCTTTCAGTTACCCACGCCACCGCTAAGCCGCGTAGGGGACGAAATTGT…
	#11	GAATTCGAAGAGCGTTGGGCTGGAGGTCTATACCCAATCGTTTAGCCGCTCTGAAGTACTGTTTCGTGCGCTTGGACAACTGATCAGCAAAAGCTCTTTAGCGGAGTTTATCAGTGAACGGTCAATTGGCAGCATTGCGCTGCGTATTAGCAACATTGTCATCAAAACTGACTTATTCCAACGCCTGGTGCTGTTTGTTGCCGATGGCTTACGTATTATCCTGGAAGAAGTGCGGTTTGTCACGGAAGGCCGTTCGCAACTGCTTTGGTTCCGCCTGGTGGAGGAAGGTGTGCCCAAGAACCTGGCCGTCAGCCAGGTTACTACCAAGAATCCGGACTACTTCTTCAAAACGTTGTTACAGTTGACCCGTCTGCCATGGACGAGTCGCCTGGGACCCGA…
	#12	GAATTCGAAATTCGTGGTAGAACTCCAGCAGCGCAACGATTTCACCGAAGAAGAGGAAGCTCAGGTTCGCACCGCACTGTTCGAAGAAATCTCCCGCTATTACGCTGTGAATTATCCCCTGCGTACTGACGACATTCCCGTTTGGGATCAAGAGTTCCTGAAGAATGCGCTTGCCGCTCAGGAGAAAGGCACGCTCGATCCGGTGGAAAAGCTGCTTCAAGACTATTTTAACGGTCGCATTTCGGAACAGGATAAGTCTGTGGGGATTGTCACCACAACTCGCACCTACAATGTGGATCGTTCACCGATCGCTGAAGCGGTGTTTCGCTCTGGCATTATTGACTTAAAGATTAGTTCGGTGCCGGGAAATAGCGAAGAGAAATGGACAGCCCCTGAAGC…
	#13	GAATTCGAAAACGTTGGTGTGGAGTGAGAAGTACTTTCAGGGGTATGCCCGCGTACAAGCGGAGATTGATCGTGGACCTCTGAACTGGTATCGTGGCGAAAGCGGTCAGTCTTGGCCGCGCTCTGATCCGGATGTAGAACGTGCTCCGTCGCTGACCGATAAAGGCAATATCTACTTAGCGGACTATCGTATCCTGCCATCGGTTCCGAAATCTTGGGAAGCGTTTAGCAACCTCAGCTATTATACCCGTGGCGTTGAAGATATTCCGGGTTACTATTACCGCACGAACTTCTTTGCAACGCGCATTGGTGTGACCGTTTTGTCCCGTTGGTGGGGAGGCCAGCCCCTTTGGATTACAGCGACTAAAGCGGTAGACACCGTGTTGAAAGTATGGGTAGT…
	#14	GAATTCGAAAGGCATTACATTTGACTCTGGCGGGATTTCCATCAAACTGGAAGAACTGGGTGGTGAGCGTTCCGTAGGCCTCGCGAATCAGGAACTGGCGGAAGTTGTGTCACGTATTGCCTTGGGTATTCCGCTGCCGGAGATTAAGAGTCTGGTGTTCCCTGAAGCGGAAAACCGTGCCACTGGCCTGCAAACCAGCGATCCTCGCACTGTCTTTGGTGTAGAGCCCGATCTGACCCGTGCGTTCTATAACAACGTGTTAGGCGAGTATGAAGAATACATTACGAAAGGCTATTTTGAAGATCGGGTGAACCCCTTTCCGAAGAACTATACCGACAATGAACTGGAAAAGGTTGGCGGTTTAGGTTTTCTGGTGAAGATCGACATCGTTGAGAACCG…
	#15	GAATTCGAAATTCATCCCGGAGTTTATCCGCGGTATTGTAACCTTTCAGTTCCGCACTTTAGAGTTCTTTTGGCGCACCTTCCTGACTCAAGACGGGGTGTCGCGTAACTTTCTGACGGCCATTAAGTATCTGTTGTCTGCACGTTTCTTTCAGCCGCTTCGTGCAGCCCTGCTGCTGGATCAATACCGGTTCTTTCTTAACGCGAAACTCGAAGATGGCTATTTTCGTGCAGGCCAGGTATGGGCTCCAGAAGGGAGCACCGCGTTCAAAGGCACGGTCGTACCAGAGCCGTTCTCAACAGAATCGTTCACGCTGGATGTCTACCGTGTTTTATCGGTGATTGGCTTGAAACTTCCCGAAGAGATTCAACGCTTTGACGGCGCGGTTGAAGCCGTGGC…
	#16	GAATTCGAAAGCCGATTTACTGGAGGCTCAGGCGCTTAAACTTTGGTTCGTCATTCGCGGCCAGATTGAAGTCGCCTTTCGTGCACCGGTAGTGCTGTCTCGCTATGTTGAATCGTTTCGCGGTTTACAGGCCTACATTCGGTTTTACGATGTTTCCTATGATACCGGGGACAAAGCCGTGCAGCAGCCGGATGGACTTGCGGTTCTGGGTATCTTCCTGAAAGCGGATCCGTTAGGCCTGGAAGCCGAGAAACTCGCTCAACAGATCAAATATGACCCATCGCTGCTCGATGTGCGCTTGCAACCGCTGAGTCCTGTTCCGTCAGACATCGAAATTTCACGCTGGGGCAACAGCAGTAGCCCTGCGTTTGGGGAGCTTAAATTGCTGAACACCTTGGC…
	#17	GAATTCGAAATTTAACGACACGGAGGTTCTCCAGCGTAATGCCACCCTGGTGAATGAAGCGGATAAAGTGTTCAGTTTCCTGAAGAACGAAGAGATCCTGAACAGCTTGAAGGCCAACTTCGACCAGTCGTTACGCTCTATTCAACCGGAAGAGAAAGGTGCTGTTGGCGGTACCTTCGATCGTTTACCGTTTGACCTGAAAGCAACACTTGTGACCATTACGAATAACATTGGCAGTGTAGCCCGTGGGGAAGTCCAAGCGCTGTTCCTGCGTTTTCTTGACAACTTTAGCAGCGGACGCCTGCCTCTGCTGGTTTCTAAATTCGAGGAAGATTTTCGCTGGGTGCCAGTAACCGATTCCAAATGGGTCCCGGTCGTTGATCCGCAAGAGGAAGAACG…
	#18	GAATTCGAAGACCACCCTGGAGGAGCTTTTGGAGGAGGATGGCGAAGAAAAGTCTTTACCGCTGCTGGAAAACCAGATCAAATCGCAGCAACAGGAACAGCAAGATCCGTTGGAGAAAGCCGGTCAGACGCCGCAGGAACGCCTGCTGCCACTTGAACTGGAGAAAAGCATTCTGCAAGAAGAAAACCGCTTTCAACAATCGTTATTAGACCTGGTTGAGAAAGCGTTCTTTTCTGAAGTTGAACGCGTTTCTGGTGATACGTCTTTTCGTAGCCCATTATCCTGGATTGAAGAAAAGGGCTTTAGCAGCACATTTACCGGCGAACGCGGGCCTTCGTTCCCGGAACCTCTGCGGCTCAACCTGAATAATACCGTGCTTTCGAAAATCCTGGATACGGC…
	#19	GAATTCGAAAGTAATTGAAGTCTTACCGCGTGTTCCGCAGGATGTGTTGCAGAAATTTAGCCTCCCAGGGGACGTAGACCGTTCGGCGTTGGAGAACATTGTGTTTGCGGTTACTCGTACAGAAAACATCGATATCAAATTTCTCTCCGACGCCGAAATTATTCAGCTGGTTAACGCGAAAATTTGGCTGAATGGGCGCCTCGTGCTGTTATTCTCCGGCAAAACGCTGGAAGATCAACTGTCTGAAGCTCGTACTGCCAATCTGGCTGAAGCGAACGCATCGGAGGAAGATAAGGCCACAGGCGATGGGTCCAGCCCTGAGCTGCCGTCACTGGAACGGACCGGCTCAGTGTTTGGTGGCTTAGTACGCGGGAGTGACCCTGTGCTGCGTCTGGCGCA…
	#20	GAATTCGAAACTCCAAGGCGTTTTGGACTCGACCCTGAACAGCAAACTGGTAGCAGAGTCACAGCGCATTCAGCTGATCTTCGAACGCAATTCTATTCTGGCACAAGTTCTGGATCAATCCGCTCGTACCTTGACGCAAGAAGAAAAGACCATTCTTGGACCGACGGAAAACATCAAAATCTTGCAGGCACTGTTGGAGAAAGGCACGCAATTGGAGGAATCATCGAAAACCAGCCCAAGCCCTGAACGCATTGGTCAGTCACTGCTGAAATCCCTGGAAGAGGCAGAAAAGAATGCGTTCTTTGTAGGCGATTTGGGCAAATTCACCATTCTGAATGTGCGTATTCTGGAAATTGTCGGTAATATTCGGTATGGAGATGTGGTGCTCCGCTTTGTCAC…
	#21	GAATTCGAAATATTTCCTGGAAGGGCGTGTCGGCCTGTTTGCCGACATCGAAATCAGCCGCAGCTTCCAATCCGAAGCGCCGCTGAAATCCTCGTCTGTCGAAGATGTCAAAGCGGTTTTGACCGAGTACAAAGTACTGCCCGAATTTAAGGCCGTTGGGCCATCACTTGACTTGCTGCGCTGGGTAATCGAAGCAGCAGAAGGACGTGGTCTGTGGGCAGGCCAGCAACAGGAACTCATCTTTCTGCGGGCTCCACTGCCACCGGCTGAAACGAAACTGATTTCCTCGCCGACTAGCTTCATCGATGTAGGTGCCCGTCTGGTGCAGGAAAACCGCAGCTTAATTTGGACACTTCTGAAGTTCTCCGACCAGTTTCCACTGCCGTTAAAAGGCACCCT…
	#22	GAATTCGAAAGTTCCGGCGATTAACGTCAATGACAGCGTCACCAAAGTTCCACCGGTACAAGTCAGTCCACTCATCAAGAGCAATGACGAAGATTCGTTCGCCTTTGCTCGCTCTGAAGATTACGCGTTTCCCACCTATGCGGATCGTGCCCTGCAACTGGGTACCCTGTTCTCACCGGCTGAAGCACTGAAGAACAGCTATGTAGCAGGCCAGTATGATGATGCCGCGTCGTACAAAGGTGCAGCGCAGAACATCATCCCGGCGAGTACTGGTGCCGCAAAACTGCCAACTGCGCTGTGGAGCGGTGGTCGTCTGCTCGATGCCAGCTGGTATCTGCCCAAAGTTAGCCACATTGAGGATCCCGCACTGATTCGCACGTTGGCCATTCTGCAGATCGA…
	#23	GAATTCGAAAGAGATCTACGAACTGGCCCGCATCGTGAATCTGGCGTGCAAAGACTGCCTGATTCCGATGGGCATTACGAGCGAAAACGTCGCAGAACGCATGAATGCAGGGAGCGACCCTGTCGTGATTGTGTCTGCTGCGCGGATTACCCATCAGGAGATGATCAAAATCGGAGAACACACTCCGTCTGCACTGGCGATTATGGAGAATGCGAACGTTCTGGCACGTCAAGCTGGCCTGAGTTACATTCGCGAACACCCGTATGATGCCGCCAAAGAGGAAGCCCAGGCCGAAATCGAGCAGTATCGTGTTGTCGCCTGTACCTCGGCCTTTCTGCTTTGGGATCCGACTAAACTGTTTCGCCCATGGCTGAACATGGATCGCTATCTGCCGGATAC…
	#24	GAATTCGAAACTCAGTATTGAAGATTTCACGGCATATGGCGGTGTCTTTGGCAACAAGGTTTACGACCAGATGCCAGAGCCACGCACGCTTGATGATAGCGCGAATCGGTTATGGGTGTATTCGGGTCGTTTCAGCATTCTGCCGAAATACCTCGGATACCTGAAAATTGGATATCTCAATGACCGCCTTGATGGCAACCAGGATTTGATCCGCATTATCGAATTTGTCCCGACCAAAGAAGAGGAGTTCTCGCCACTTAAAGTCCAGGAGATTCCCCAGAAAGGGTTTCAGGTGTACAAAGCCAATACCTTTGTTGCGGAACTGAAAAGCGCCCCGTCTATCCCTAAAGCCTTACTTGCACAGTTACATGCTCGTGTGGAGGTTGTCTCTCCGCTGTC…

## Sheet: iMPAQT(Qconcat seq)
	QconCAT#	QconCAT seq
	#1	VNLLSFTGSTQVGKSVEEPRTFTTQETITNAETAKAPIIAVTRLDQETAQWLRLDQGGAPLAGTNKITLPVDFVTADKGLGVDLLWTLEKGVLADGTTRSTIGVDGSVYKASGVEGADVVKFFVGGNWKSADTLWGIQKASDVVLGFAELEGYLQKFIIPQIVKLSEGDLLAEIETDKVVSPWNSEDAKTVIVTPSQRAINPENGFFGVAPGTSVKYLIGEKLGSPWRTIEEVVGRLQQLEALRGAIFGGFKSILAELTGRGTAFGGWKSIFEARSTLISWTKILELIESGKNLATQLDSAFIRAGIALNDNFVKYPPSPAKVLEYLNDLKALQASALNAWRIEEELGDEARIGLIQGNRIEEALGDKLPLGFTFSFPVRSTDEPSEKSTSIIATIGPA…
	#2	YVANLFPYKVLSIGDGIARNLLALRVPELQKNLVPQQATVIRIEANEALVKLTLTFNRLEQVEKIGLFGGAGVGKIIDAALRNIGVTAVAFNKNLPFSVENKSFQTSAISRIPLAEWESRGIPNVLRGIEAVGGKLYSLLFRAANNGALPPDLSYIVRSGPFAPVLSATSRTAPFDSRAQQLQRGAVDAAVPTNIIAAKWYYNAAGFNKLLFEGAGSNPGDKFPNQNQTRNNPEPWNKLGFVAGVINRYYEDNKGLVQFRVVEDIEYLKLNASLPALLLIRSYLEAFYKSPGSQGVRVVDLLVIKGGAGFPTGLKYTEQITNEKATPYNYPVPVRVVAEPVELAQEFRLPAAFAPLPRVGETTPDKFGVVFRYPSGEERGSGIQWDLRGWNILTNSEKG…
	#3	ATAQIGFIKGDVENTILDILGGLRTSPYPGSKNGIPEVASRNVFITKSELPLRTLPGWNTDISNARTVGIDDLTGEPLIQRGNTISPIIKLQQEAAATGSRSLSLSLPGPRVEQLDKLWTAPELLRNSLQQPEGIDRIVFVTGNAKSDAVPSEVRLVGIISSRGEASVVDLKAEIIQRVTSSGVLLLDNYTDRLVQVFQSKFGVQTDQEEQLAKWIIQVPRTEQEDVLAKNNLLTNKGVDDSTGFRIATGSFLKLTQELEILTDRSAVGLLRLEDFTGRIIPVIGQGGKALPVDLRITPVIGQGGKVIGGDDLSTLTGKNLIDAGVDGLRGGVLAGVIGARGLDDELDTGDAKGIAGQVARLAIIERVFASEVKSLAESELRGSYPFIDFRLQATEEKT…
	#4	SWVEYLSLETTRATPLVLKFLDSNIGFAKWFFLPRSQPFDFRSTFVNILKTVWEISQKVNVFSRIEQEFLTEALPVKFSQEVQVPEARSLPAVQSDERWYEEEEPQLRLGAFQAQEKGTIDVSKLVQASEELLRNLPSGPSLKIEELGSELKIFQSSVFEAFLKLDTFSRFFLEDPTGTVQLDLSKLSYVGNNFGTGALKAAELFVETIAKTFTPNIISRIFEPILGEGRTGSQPLRVNLDSEQAVKGGTGLFELKSNLPLTEINKLNDSIAEELNKIPIIIRAIEELLKIQAGDPVARLETLEKGFSIGIGDVTPGQGLLKIEGDETSTEAATRFIIENTDLAVANSIRGEVVDAVVTQVNKAGVSQVLNRLLSWSDNWRISPWLLRTVENLEKVFGF…
	#5	ALLVNVKGIDIPVLPRTLNSLIKLINLTDILKALNQGTRNNIDDVVRAGVWLIDFGKTIWQESRAQQLEQIRVYPSGLRITIEEFRTQALEQVTKNLDLAAPTAEEAQRSAIIQNVEKTTNAQEAEAAIRSILDEFKLEELQLANSAKTLEEIVRSSQPLSGFSARWVDPAPEGSPLVLVLKLGIFENLNKVPEALGWVTTPLFNFRFDQLNIQRLILAGALRLQALLGDNEKALLTTGSLRGLSVNDFYSGLESSGWLRILQWFENQKNFSAGTSDRIVNYYSKTLADVLVQEVIKLQVSQQEDITKALVLTEIGPKNIYQFDFKGFQEGPLNFAPTFKVWLNVDKGQILNLTQALRLELNIVPRSNLDITVGSRATSQEIVSSISQEWKTTSSALKT…
	#6	VSPFFVPKAIIQYRIQEVAAQSGFIRWLLDFASKALLGGNVRVLSEAAISASLEKIYVAANSGARIPAPVEKWLLEFAAKLFNSTRVLEALLPLKTPYDPRLPVPAVKIIEFVPTKADGELYKILLANRLFLEGRLAALTAGGRLETPSAKITAFVVERYAIGSLNEGRAFAAGADIKYALQSQQRYDFTSSRWDAWNALGSLPKLEDLIVKWSTPSGASWKITEIYEGTSEIQRLAAAFAVSRALDEATKFWAYAFVLSKILQEGVDPKATLWYVPLSLKLVEVIKTINVVRIFGVTTLDIVRIIWELIKIIWQFIKFVEGLPINDFSRLQLLEPFDKALGVLAQLIWSRNQDLEFERTFQQIRVEGGTPLFTLRFEDFLARTIAIIAEGIPEALTRA…
	#7	ITFQESKVIFLEDDDVAAVVDGRWTSPQVIKVIFLEDDDIAAVADGKGTVGFENQINKFTGGIGNKVGNGFEEGTTQGPLINEKWINATDPSARIFNTWLGDPSKGIFVIGFSYPVVPKLEPTLKNQLIQRVPLGSVIKAVAALDGAKLGTPALTSRFVDDEKSAITPGGLRSSIGLNTWPIIRIVNAAGFWARGGTESDLTVSRVLFEGTRLALIQPSRGGIVDEGALLRVPQAFLQKIGQAIARAAPEVQEDVKGLQSGDRFGVIFAGAQKVLIIGGGDGGVLRSLFFPDEAINKIVAIGTSDLDKNGSFANLRLETLGIGQRAEFFADVVPAVRYENDPELEKGLALGIAKLTDIQYGRTLADLIRWLAESIRVQTITTKFTEDSLLRSIGDLGAR…
	#8	AGGEFLLRILDPEKIPTFQGLKWSEIQKILGVGISTGGRLVDPLYSIKAGVDPLVPLRYFDGDLSKATVWINKSELEFKIATLISSFLKFVFDIFQFAKTLYQLQAERIFNTFGPRALLEVLGRFSLYFLAYEDKIWLVDSKGIFASGSPFKGELSAGQLLKIETQDIQALRVQGVFFRVPQGADRTGNDVLKGVQDVLEILKTLFVAGERLPLFVKNQLTSNPENTVFDAKTTIFSPEGRIGNTAFSTRLIQQEDIKLLVQEDLTRTGTVLIPGTTQLTQKVEFVSELPKIGLFNSSADRGIVGVENVAELKIVNGWQVEEADDWLRFLNNFDRAGAESGWDFSSRTNFDAFPDKLTAAVLLAKSLDWENPTERNYTSGPLLDRLLNVGFLEALKVQE…
	#9	YNLDFWRIGVVGGSDFEKSTIQTAEALRNASEQVKLPNASALGKIEFSELDKSAEAAAEATKNLLQDVLRVVVEQLNLLVKIFDVGTRVAFDELVRSIGESVPEPRVINVGQRSFEFFLPDNEEGLKVAPSAVLGPNVSIGKFSPASTVEKAIGVTFPQDKLLSAGATKALDGLWNRGFDWPLLVKSPPGQVTEAVKLAANAFLAQRVDDFLANEAKFTGNQIAKWSEVNTAIKGLPDNISSVLNKIIALDGDTKSSALFYQKVSTEVDARYLGIPGDKFVGQDVEGERVQLQDRILIQSDEETQRTVIVAALDGTFQRLALGIPLPELRSFITSIANKLFVDTDSDVRFVAVTSTNAAKIFVDTDSDIRGSGGFGSTGKYIFVENLYRLIIQAGIKLF…
	#10	SIEQLEKGFITIVDVQRLATSLGASEQALRFGALTAEKWIVLFPEGGFLRGDGVYQKLISDIIRALIDQEVKFTVVVLRYQVNNKVVDFLLKAVWQFRLPVSDVLRFWVVDGRLFQLPTPPLSRVGDEIVDRIPVIGPLKAQVLEVERAVLQFTPASWTYVRLGVPLPERSALGSALDPLADKVQLQEYWRSIDLIQKFQNQVDKGPPVFTQEERSLGPQLYGVFPEGRSNLWLKNFQLLRGILQPTLKAIVPESKVIISDIDGTITRGELIQELIKAPSLFSSRLTSEQLKSPAGQASSSLAQRLEFTFKSSFFSLRSIIFDEVDLTDASVAESSTKGAITPPRLQEDLQSVSSGSQRISLEFNNKNDNGDLLPFKVWVFPEGTRLIGVTEIEKLGGF…
	#11	SVGLEVYTQSFSRSEVLFRALGQLISKSSLAEFISERSIGSIALRISNIVIKTDLFQRLVLFVADGLRIILEEVRFVTEGRSQLLWFRLVEEGVPKNLAVSQVTTKNPDYFFKTLLQLTRLPWTSRLGPEIERILNPVIIKYWLSLGVRVYEFTRTGTEPSLRVTWGEKFGGIYLDTDFIVLKGIFNWVLSYRGSEDLLLRNIQSLRLQEESRSPFLILLIAAEPGQIEARLFLTYRVLTPNDLKLISAFRLSQTLSLVPRAESPGVPVAKAAQLPWEDGRTILPGFQRVPWLSVQTAAPSPLRGTQYELFFKLLYSAAENQPPRAAAAELERNPPYQYRGILENTSKFNTIPPLRGPALIPRALFDTQNELRLFLTDFFRALLETQNLLRSSLQEARA…
	#12	FVVELQQRNDFTEEEEAQVRTALFEEISRYYAVNYPLRTDDIPVWDQEFLKNALAAQEKGTLDPVEKLLQDYFNGRISEQDKSVGIVTTTRTYNVDRSPIAEAVFRSGIIDLKISSVPGNSEEKWTAPEAINFGSFTIKLYAVVTRGVIDLVFEKLVVLPFRGAETLVTRVLGTEDLYDYIDKAAFQLRLFLESSDANPVRGGTNIIKIFLQDIKWSLSVKIVEIYSRNNFEGKVLVYGGRFEFIVRLTEVPRGYSWSQFSDVEENRVAVIGAGVSGLSSIKTSVSLAVSRISEIIDSRVLQIVTNRTETDLSFKLYLFQAPTAKTEFTTALQRAQEILARATTGDASESALLKAVFQANQENLPILKLSLDELGRLQQTEAELRSLGNVLDPRVTLST…
	#13	TLVWSEKYFQGYARVQAEIDRGPLNWYRGESGQSWPRSDPDVERAPSLTDKGNIYLADYRILPSVPKSWEAFSNLSYYTRGVEDIPGYYYRTNFFATRIGVTVLSRWWGGQPLWITATKAVDTVLKVWVVATKVNQLLKVVVLGLLPRSWLYLRLPVSWNGPFKTASSTLLNILFRVIATDINESKVIVPTDIKIQNQWKVTQDATPGSALDKLLSSGLRYLNQTSRVTVIERLTTPVFGKYTAAVPYRNIFPIWALGRILTGLNYEAPKLYPVVPGNSRLTQGETLRLLELEKGLLPLLRYPEIEEKSALALVTGAGSGIGRVYATLRTADEFVKGTNIILNIGRAEVLAARVIVTGASKIQEELDTVIGRVQAELDQVVGRLVYAIFLKSAEGTFFI…
	#14	GITFDSGGISIKLEELGGERSVGLANQELAEVVSRIALGIPLPEIKSLVFPEAENRATGLQTSDPRTVFGVEPDLTRAFYNNVLGEYEEYITKGYFEDRVNPFPKNYTDNELEKVGGLGFLVKIDIVENRVTNPINPWYFKVAEEWAQGTFKYNILEEVGRVVQIGIRGASDLSSEEGWRFGIPGLKFEEILTRIAAQTLLGTAKISEEALRSWSNIPFITVPLSRFSEVLKVDLDVAGTKFLFDTKVGGVQSLGGTGALRALELEQELRFVTVQTISGTGALRINEVSSSDDKLVGPEVRIAFFATRYEVGDLIWAKLFFPEDPVKIAFFSSRGDFLSEEWRIAFFSTRTEWEGTWWKSLVFEDDLRGIGTPPNTTPIKIVEAVDGKVVFATVRSEDY…
	#15	FIPEFIRGIVTFQFRTLEFFWRTFLTQDGVSRNFLTAIKYLLSARFFQPLRAALLLDQYRFFLNAKLEDGYFRAGQVWAPEGSTAFKGTVVPEPFSTESFTLDVYRVLSVIGLKLPEEIQRFDGAVEAVAVRLDLLEDRTVISWRSSLNPILFRADFQGISPERLFAVIRIIFDDFRFPLFGGWKFELDTSERFNSAPTRLLNVGVRVAILIPFRNLPANVSFVLVPFKGYEQDVGTRTPTFAGGLFSISKATEEDSQVPSIRTNLEIVRAEFFSSENVKWYLENVYPELRVVSPVIDVIDWKTVVSVLKLDPTEPIRSVNDLRAFGSVATRIENFERVPAGVSLARSPTFAGGLFSISKSLGLIEGYGGRLEPFGDVTERLWDFTQSGPIVSRIPIPP…
	#16	ADLLEAQALKLWFVIRGQIEVAFRAPVVLSRYVESFRGLQAYIRFYDVSYDTGDKAVQQPDGLAVLGIFLKADPLGLEAEKLAQQIKYDPSLLDVRLQPLSPVPSDIEISRWGNSSSPAFGELKLLNTLADYLAKLPLVSDKNITWALKTLEQTKVLVLGGRLSQDDQTTIASLKLDANLISLVPERAAQTGQVDGELIRAAVQVLDDIEKLAIIPGGGGTQRIAWDDEETRGITAFIVEKVAFDFAARTLADAEGDVFRVTFEELRFANPFPAAVRLSDIGEGIRSLGSSDLKLEFIQPNVISGIPIYRFVDTPRGLPWTLAKNALEGFDKNNYAPPRWGASNTALARIGGAQNRLVGDVDFEAVKVANYQRTLTIGSAGKLLTDVIGKTAVVFSLKT…
	#17	FNDTEVLQRNATLVNEADKVFSFLKNEEILNSLKANFDQSLRSIQPEEKGAVGGTFDRLPFDLKATLVTITNNIGSVARGEVQALFLRFLDNFSSGRLPLLVSKFEEDFRWVPVTDSKWVPVVDPQEEERAVVSTARLFELAKVIFLNRNEIEDARSLSASPALGSTKVGESLSRIWGEDLRTFQTPNLWKLTEDPEKSAPLLLPGRLEPVPLKLLDTSFASSERFPLVSVRFGLEAFSDSLRLFPQLEGKILDLIESGKIFTVELARLAFSLGSVWRIVLWGRLTSVPTLRGESAASEIRTWVSPRLFALEFARVLAVELASTSRTAQWVKSPPEGFDPERTALLGLTKTAEDLSFRSWEIDLKSYQYLVESIRTSVGPVIQKTEDIITAIRTWGLQA…
	#18	TTLEELLEEDGEEKSLPLLENQIKSQQQEQQDPLEKAGQTPQERLLPLELEKSILQEENRFQQSLLDLVEKAFFSEVERVSGDTSFRSPLSWIEEKGFSSTFTGERGPSFPEPLRLNLNNTVLSKILDTALSKLAEVALAYAKIVEEANKWSQWSLRSILDDSFKLAPFIAKYLGDLSGGQVLKLPEFNRFGLFTPGSRYVIDYYDGGEVNKTGAISTARADLIAYLKLVASAYSIAQKVLDELTLSKVELESRGVQGPPGPAGPRTDNNSNTLLPLQVRTDNGNNLLPFQDRFIWQSGDPVQLEKATPANPLPQPPKGDPGLATIAKLPLNNLLASKVQDLTALLSSKVELLTFQERLLNESEKVVDDELATRAALALQITNLLTRATALIEDIFARF…
	#19	VIEVLPRVPQDVLQKFSLPGDVDRSALENIVFAVTRTENIDIKFLSDAEIIQLVNAKIWLNGRLVLLFSGKTLEDQLSEARTANLAEANASEEDKATGDGSSPELPSLERTGSVFGGLVRGSDPVLRLAQLITQAKNETEWRYPNVDARVAVLIPFRVSSQTNFLSRLLVNYPEPYRNVQGIVPRIDYVLYKLPEVIALKLNIYFKNWGIEKFQILNSSEGDWWEARVFTAITKLEIEVPYKSTYPPSGPTYRSELENIKTGLLELRIFPGLAADQSRASPGPGELGKSAATWDERWTAPEAANYRLLSESEKTAFTDLPEQVPESISNQKFDLQNPSRLPEYVVRVPWLYRALQTVFGERGSFQVTRWWPGDLGRIGGIFAFKVLDGLNRLYPVVPTN…
	#20	LQGVLDSTLNSKLVAESQRIQLIFERNSILAQVLDQSARTLTQEEKTILGPTENIKILQALLEKGTQLEESSKTSPSPERIGQSLLKSLEEAEKNAFFVGDLGKFTILNVRILEIVGNIRYGDVVLRFVTLVFRAPEINRGVQFALKNLESTRNSTNFFKANFQEIISALPFVKADVLSEEAILKSFWALAQKFLDASGAKATEELRWFQPAIPSWLQKLQELWKVLLTASKFGVEAFSDSIRFLLDSDGKTWLAIKITELLNDVERALSDEDIRVLTFLLPRLDELFEQERFQIEANFPRLDNLQRTAAENEFVGLKAYYLPKLIEFSPLR
	#21	YFLEGRVGLFADIEISRSFQSEAPLKSSSVEDVKAVLTEYKVLPEFKAVGPSLDLLRWVIEAAEGRGLWAGQQQELIFLRAPLPPAETKLISSPTSFIDVGARLVQENRSLIWTLLKFSDQFPLPLKGTLIQGVLRLGIDVNRIELLEATEKLVGFVIRNLELNGLILRSSDSDLSPPRNADAAFLRFDTTPNELVQLNKFETLQAQAGKYEELQQTAGRTSTVSADLANLLKFSSVSVARVFSQSTYLIRLTSPSAIPAITIGRSFPVAALTKLDGSTPAFERLQGSPVPSLRLEEEELEVLPRLPLSLYKFVDSVRIGGISGIFKSLLSQNK
	#22	VPAINVNDSVTKVPPVQVSPLIKSNDEDSFAFARSEDYAFPTYADRALQLGTLFSPAEALKNSYVAGQYDDAASYKGAAQNIIPASTGAAKLPTALWSGGRLLDASWYLPKVSHIEDPALIRTLAILQIESEKVYAILTHGIFSGPAISRAIGNALKVELVPPTPAEIPTAIQSVKIDSSVLSRVEVECSSLEEAFRLVLPGMVERLGPAPVPVGPLSPESRNSLLPDIVAVVQSSRGFEVDAPLANALAIQGTK
	#23	EIYELARIVNLACKDCLIPMGITSENVAERMNAGSDPVVIVSAARITHQEMIKIGEHTPSALAIMENANVLARQAGLSYIREHPYDAAKEEAQAEIEQYRVVACTSAFLLWDPTKLFRPWLNMDRYLPDTLLLEECGLLRVPDDPEHLAARDILLRPELEELRGALDMLTKEWQAAWLLKAVEHINKQHATNVGIMFRTAFYSFYLPIAAAMYMAGIDGEKYYAFPQMITPLVTKDGQPFRVGIGPGSVCTTRLFLLADEVYQDNVYSPDCRIAVTGTGAHPAFKDYYFVTRDLGLAQDSATSTKAVSTSSMGTLPKGVIINTASVAAFEGQVGQAAYSASK
	#24	LSIEDFTAYGGVFGNKVYDQMPEPRTLDDSANRLWVYSGRFSILPKYLGYLKIGYLNDRLDGNQDLIRIIEFVPTKEEEFSPLKVQEIPQKGFQVYKANTFVAELKSAPSIPKALLAQLHARVEVVSPLSSWKIPYPGMSNPEVIRSETISVPQEIKGLNGGITPLNSISPLKSLNDLGLRLVSLASEVQDLHLAQREFMLCRMGSQVIIPYRVPDITECKDSFPNFLACKNIIHGSDSVESAEKLFLIIANTMAFQNDVYEWARNPTFLDYVRPRMATPMHRDIIACGFDINKLAEYICSRHLKPGDRACGLIIFRELEEETGYKWAEYHADIYDKWTLGFCDEREWSGLLEELAREALPDGVNISKMLLAHVDLIEKFKPGYLEATLNWFRGFTAAG…

## Sheet: iMPAQT(Peptide Transitions)
Mouse symbol	Mouse gene ID	Q1 mass	Q3 mass	Retention time	Peptide	Light/Heavy	DP	EP	CE	CXP
Aldh7a1	110695	725.899	1011.51	34.49	VNLLSFTGSTQVGK	light	77.8	10	33.2	37.3159
Aldh7a1	110695	725.899	924.479	34.49	VNLLSFTGSTQVGK	light	77.8	10	33.2	33.913
Aldh7a1	110695	725.899	777.41	34.49	VNLLSFTGSTQVGK	light	77.8	10	33.2	28.1628
Aldh7a1	110695	729.906	1019.52	34.49	VNLLSFTGSTQVGK	heavy	77.8	10	33.2	37.6293
Aldh7a1	110695	729.906	932.493	34.49	VNLLSFTGSTQVGK	heavy	77.8	10	33.2	34.2264
Aldh7a1	110695	729.906	785.424	34.49	VNLLSFTGSTQVGK	heavy	77.8	10	33.2	28.4761
Aldh2	11669	451.751	688.362	19	TIEEVVGR	light	64.5	10	23.3	24.6811
Aldh2	11669	451.751	559.32	19	TIEEVVGR	light	64.5	10	23.3	19.6356
Aldh2	11669	451.751	430.277	19	TIEEVVGR	light	64.5	10	23.3	14.5901
Aldh2	11669	456.755	698.371	19	TIEEVVGR	heavy	64.5	10	23.3	25.0724
Aldh2	11669	456.755	569.328	19	TIEEVVGR	heavy	64.5	10	23.3	20.0269
Aldh2	11669	456.755	440.286	19	TIEEVVGR	heavy	64.5	10	23.3	14.9814
Aldh3a2	11671	485.788	729.425	23.25	LQQLEALR	light	66.1	10	24.5	26.2866
Aldh3a2	11671	485.788	601.367	23.25	LQQLEALR	light	66.1	10	24.5	21.2796
Aldh3a2	11671	485.788	488.283	23.25	LQQLEALR	light	66.1	10	24.5	16.8581
Aldh3a2	11671	490.792	739.434	23.25	LQQLEALR	heavy	66.1	10	24.5	26.6779
Aldh3a2	11671	490.792	611.375	23.25	LQQLEALR	heavy	66.1	10	24.5	21.6709
Aldh3a2	11671	490.792	498.291	23.25	LQQLEALR	heavy	66.1	10	24.5	17.2494
Aldh9a1	56752	361.695	522.267	19.14	SIFEAR	light	60.1	10	20	18.1869
Aldh9a1	56752	361.695	375.199	19.14	SIFEAR	light	60.1	10	20	12.4366
Aldh9a1	56752	361.695	261.637	19.14	SIFEAR	light	60.1	10	20	7.99642
Aldh9a1	56752	366.699	532.275	19.14	SIFEAR	heavy	60.1	10	20	18.5782
Aldh9a1	56752	366.699	385.207	19.14	SIFEAR	heavy	60.1	10	20	12.8279
Aldh9a1	56752	366.699	266.641	19.14	SIFEAR	heavy	60.1	10	20	8.19208
Aldh1b1	72535	358.198	602.305	19.86	LGSPWR	light	59.9	10	19.9	21.3163
Aldh1b1	72535	358.198	545.283	19.86	LGSPWR	light	59.9	10	19.9	19.0868
Aldh1b1	72535	358.198	458.251	19.86	LGSPWR	light	59.9	10	19.9	15.6839
Aldh1b1	72535	363.202	612.313	19.86	LGSPWR	heavy	59.9	10	19.9	21.7076
Aldh1b1	72535	363.202	555.291	19.86	LGSPWR	heavy	59.9	10	19.9	19.4781
Aldh1b1	72535	363.202	468.259	19.86	LGSPWR	heavy	59.9	10	19.9	16.0752
Dld	13382	381.211	519.314	5.32	NQVTATK	light	61.1	10	20.7	18.0714
Dld	13382	381.211	420.245	5.32	NQVTATK	light	61.1	10	20.7	14.1979
Dld	13382	381.211	319.198	5.32	NQVTATK	light	61.1	10	20.7	10.247
Dld	13382	385.218	527.328	5.32	NQVTATK	heavy	61.1	10	20.7	18.3847
Dld	13382	385.218	428.259	5.32	NQVTATK	heavy	61.1	10	20.7	14.5112
Dld	13382	385.218	327.212	5.32	NQVTATK	heavy	61.1	10	20.7	10.5603
Pdha1	18597	635.309	1008.5	28.73	NFANDATFEIK	light	73.4	10	29.9	37.1982
Pdha1	18597	635.309	937.463	28.73	NFANDATFEIK	light	73.4	10	29.9	34.4207
Pdha1	18597	635.309	823.42	28.73	NFANDATFEIK	light	73.4	10	29.9	29.9617
Pdha1	18597	639.316	1016.51	28.73	NFANDATFEIK	heavy	73.4	10	29.9	37.5116
Pdha1	18597	639.316	945.477	28.73	NFANDATFEIK	heavy	73.4	10	29.9	34.7341
Pdha1	18597	639.316	831.434	28.73	NFANDATFEIK	heavy	73.4	10	29.9	30.2751
Pdha2	18598	480.28	759.436	33.29	SILAELTGR	light	65.9	10	24.3	27.46
Pdha2	18598	480.28	646.352	33.29	SILAELTGR	light	65.9	10	24.3	23.0385
Pdha2	18598	480.28	575.315	33.29	SILAELTGR	light	65.9	10	24.3	20.261
Pdha2	18598	485.284	769.444	33.29	SILAELTGR	heavy	65.9	10	24.3	27.8513
Pdha2	18598	485.284	656.36	33.29	SILAELTGR	heavy	65.9	10	24.3	23.4298
Pdha2	18598	485.284	585.323	33.29	SILAELTGR	heavy	65.9	10	24.3	20.6523
Pdhb	68263	616.301	1033.46	21.32	VVSPWNSEDAK	light	72.5	10	29.2	38.1741
Pdhb	68263	616.301	946.426	21.32	VVSPWNSEDAK	light	72.5	10	29.2	34.7712
Pdhb	68263	616.301	517.233	21.32	VVSPWNSEDAK	light	72.5	10	29.2	17.99
Pdhb	68263	620.308	1041.47	21.32	VVSPWNSEDAK	heavy	72.5	10	29.2	38.4874
Pdhb	68263	620.308	954.441	21.32	VVSPWNSEDAK	heavy	72.5	10	29.2	35.0845
Pdhb	68263	620.308	521.24	21.32	VVSPWNSEDAK	heavy	72.5	10	29.2	18.1467
Dlat	235339	766.888	1203.61	36.95	LSEGDLLAEIETDK	light	79.8	10	34.7	44.8269
Dlat	235339	766.888	918.478	36.95	LSEGDLLAEIETDK	light	79.8	10	34.7	33.6784
Dlat	235339	766.888	805.394	36.95	LSEGDLLAEIETDK	light	79.8	10	34.7	29.2569
Dlat	235339	770.895	1211.62	36.95	LSEGDLLAEIETDK	heavy	79.8	10	34.7	45.1402
Dlat	235339	770.895	926.492	36.95	LSEGDLLAEIETDK	heavy	79.8	10	34.7	33.9918
Dlat	235339	770.895	813.408	36.95	LSEGDLLAEIETDK	heavy	79.8	10	34.7	29.5703
Pck1	18534	902.965	659.372	34.49	AINPENGFFGVAPGTSVK	light	86.4	10	39.6	23.5476
Pck1	18534	902.965	588.335	34.49	AINPENGFFGVAPGTSVK	light	86.4	10	39.6	20.7701
Pck1	18534	902.965	753.883	34.49	AINPENGFFGVAPGTSVK	light	86.4	10	39.6	27.2429
Pck1	18534	906.972	667.386	34.49	AINPENGFFGVAPGTSVK	heavy	86.4	10	39.6	23.8609
Pck1	18534	906.972	596.349	34.49	AINPENGFFGVAPGTSVK	heavy	86.4	10	39.6	21.0834
Pck1	18534	906.972	757.89	34.49	AINPENGFFGVAPGTSVK	heavy	86.4	10	39.6	27.3996
Pck2	74551	500.793	800.462	17.66	TVIVTPSQR	light	66.9	10	25.1	29.0641
Pck2	74551	500.793	687.378	17.66	TVIVTPSQR	light	66.9	10	25.1	24.6426
Pck2	74551	500.793	588.31	17.66	TVIVTPSQR	light	66.9	10	25.1	20.7691
Pck2	74551	505.797	810.471	17.66	TVIVTPSQR	heavy	66.9	10	25.1	29.4554
Pck2	74551	505.797	697.387	17.66	TVIVTPSQR	heavy	66.9	10	25.1	25.0339
Pck2	74551	505.797	598.318	17.66	TVIVTPSQR	heavy	66.9	10	25.1	21.1604
Ldhb	16832	479.31	810.545	36.32	FIIPQIVK	light	65.8	10	24.3	29.4583
Ldhb	16832	479.31	697.461	36.32	FIIPQIVK	light	65.8	10	24.3	25.0368
Ldhb	16832	479.31	584.377	36.32	FIIPQIVK	light	65.8	10	24.3	20.6153
Ldhb	16832	483.317	818.559	36.32	FIIPQIVK	heavy	65.8	10	24.3	29.7717
Ldhb	16832	483.317	705.475	36.32	FIIPQIVK	heavy	65.8	10	24.3	25.3502
Ldhb	16832	483.317	592.391	36.32	FIIPQIVK	heavy	65.8	10	24.3	20.9287
Ldhc	16833	361.708	559.345	18.25	YLIGEK	light	60.1	10	20	19.6366
Ldhc	16833	361.708	446.261	18.25	YLIGEK	light	60.1	10	20	15.2151
Ldhc	16833	361.708	333.177	18.25	YLIGEK	light	60.1	10	20	10.7936
Ldhc	16833	365.715	567.359	18.25	YLIGEK	heavy	60.1	10	20	19.9499
Ldhc	16833	365.715	454.275	18.25	YLIGEK	heavy	60.1	10	20	15.5284
Ldhc	16833	365.715	341.191	18.25	YLIGEK	heavy	60.1	10	20	11.1069
Ldha	16828	559.796	960.515	27.5	SADTLWGIQK	light	69.7	10	27.2	35.322
Ldha	16828	559.796	744.44	27.5	SADTLWGIQK	light	69.7	10	27.2	26.8737
Ldha	16828	559.796	631.356	27.5	SADTLWGIQK	light	69.7	10	27.2	22.4522
Ldha	16828	563.803	968.529	27.5	SADTLWGIQK	heavy	69.7	10	27.2	35.6354
Ldha	16828	563.803	752.454	27.5	SADTLWGIQK	heavy	69.7	10	27.2	27.187
Ldha	16828	563.803	639.37	27.5	SADTLWGIQK	heavy	69.7	10	27.2	22.7655
Adh5	11532	412.208	665.341	22.56	GTAFGGWK	light	62.6	10	21.9	23.7809
Adh5	11532	412.208	594.303	22.56	GTAFGGWK	light	62.6	10	21.9	21.0034
Adh5	11532	412.208	447.235	22.56	GTAFGGWK	light	62.6	10	21.9	15.2532
Adh5	11532	416.216	673.355	22.56	GTAFGGWK	heavy	62.6	10	21.9	24.0943
Adh5	11532	416.216	602.318	22.56	GTAFGGWK	heavy	62.6	10	21.9	21.3168
Adh5	11532	416.216	455.249	22.56	GTAFGGWK	heavy	62.6	10	21.9	15.5665
Adh1	11522	398.721	668.377	28.1	GAIFGGFK	light	61.9	10	21.4	23.8996
Adh1	11522	398.721	555.293	28.1	GAIFGGFK	light	61.9	10	21.4	19.4781
Adh1	11522	398.721	408.224	28.1	GAIFGGFK	light	61.9	10	21.4	13.7279
Adh1	11522	402.728	676.391	28.1	GAIFGGFK	heavy	61.9	10	21.4	24.213
Adh1	11522	402.728	563.307	28.1	GAIFGGFK	heavy	61.9	10	21.4	19.7915
Adh1	11522	402.728	416.238	28.1	GAIFGGFK	heavy	61.9	10	21.4	14.0412
Adh7	11529	445.241	620.3	14.42	GVLADGTTR	light	64.2	10	23	22.0199
Adh7	11529	445.241	549.263	14.42	GVLADGTTR	light	64.2	10	23	19.2424
Adh7	11529	445.241	434.236	14.42	GVLADGTTR	light	64.2	10	23	14.7449
Adh7	11529	450.245	630.308	14.42	GVLADGTTR	heavy	64.2	10	23	22.4112
Adh7	11529	450.245	559.271	14.42	GVLADGTTR	heavy	64.2	10	23	19.6337
Adh7	11529	450.245	444.244	14.42	GVLADGTTR	heavy	64.2	10	23	15.1362
Hk1	15275	516.272	873.468	16.56	ASGVEGADVVK	light	67.6	10	25.6	31.9185
Hk1	15275	516.272	717.378	16.56	ASGVEGADVVK	light	67.6	10	25.6	25.8155
Hk1	15275	516.272	588.335	16.56	ASGVEGADVVK	light	67.6	10	25.6	20.7701
Hk1	15275	520.279	881.482	16.56	ASGVEGADVVK	heavy	67.6	10	25.6	32.2319
Hk1	15275	520.279	725.392	16.56	ASGVEGADVVK	heavy	67.6	10	25.6	26.1289
Hk1	15275	520.279	596.349	16.56	ASGVEGADVVK	heavy	67.6	10	25.6	21.0834
Hk2	15277	563.293	824.415	20.95	STIGVDGSVYK	light	69.9	10	27.3	30.0006
Hk2	15277	563.293	767.393	20.95	STIGVDGSVYK	light	69.9	10	27.3	27.7711
Hk2	15277	563.293	668.325	20.95	STIGVDGSVYK	light	69.9	10	27.3	23.8976
Hk2	15277	567.3	832.429	20.95	STIGVDGSVYK	heavy	69.9	10	27.3	30.314
Hk2	15277	567.3	775.408	20.95	STIGVDGSVYK	heavy	69.9	10	27.3	28.0845
Hk2	15277	567.3	676.339	20.95	STIGVDGSVYK	heavy	69.9	10	27.3	24.211
Hk3	212032	468.263	747.44	27.64	STLISWTK	light	65.3	10	23.9	26.991
Hk3	212032	468.263	634.356	27.64	STLISWTK	light	65.3	10	23.9	22.5695
Hk3	212032	468.263	521.272	27.64	STLISWTK	light	65.3	10	23.9	18.1479
Hk3	212032	472.271	755.454	27.64	STLISWTK	heavy	65.3	10	23.9	27.3043
Hk3	212032	472.271	642.37	27.64	STLISWTK	heavy	65.3	10	23.9	22.8828
Hk3	212032	472.271	529.286	27.64	STLISWTK	heavy	65.3	10	23.9	18.4613
Hkdc1	216019	530.829	848.499	39.01	VLALFQLTR	light	68.3	10	26.1	30.9423
Hkdc1	216019	530.829	777.462	39.01	VLALFQLTR	light	68.3	10	26.1	28.1648
Hkdc1	216019	530.829	664.378	39.01	VLALFQLTR	light	68.3	10	26.1	23.7433
Hkdc1	216019	535.833	858.507	39.01	VLALFQLTR	heavy	68.3	10	26.1	31.3336
Hkdc1	216019	535.833	787.47	39.01	VLALFQLTR	heavy	68.3	10	26.1	28.5561
Hkdc1	216019	535.833	674.386	39.01	VLALFQLTR	heavy	68.3	10	26.1	24.1346
Tpi1	21991	477.745	807.415	29.65	FFVGGNWK	light	65.7	10	24.2	29.3359
Tpi1	21991	477.745	660.346	29.65	FFVGGNWK	light	65.7	10	24.2	23.5857
Tpi1	21991	477.745	561.278	29.65	FFVGGNWK	light	65.7	10	24.2	19.7122
Tpi1	21991	481.752	815.429	29.65	FFVGGNWK	heavy	65.7	10	24.2	29.6493
Tpi1	21991	481.752	668.361	29.65	FFVGGNWK	heavy	65.7	10	24.2	23.899
Tpi1	21991	481.752	569.292	29.65	FFVGGNWK	heavy	65.7	10	24.2	20.0255
Galm	319625	613.656	979.509	44.99	ASDVVLGFAELEGYLQK	light	72.3	10	31	36.0647
Galm	319625	613.656	850.467	44.99	ASDVVLGFAELEGYLQK	light	72.3	10	31	31.0192
Galm	319625	613.656	737.383	44.99	ASDVVLGFAELEGYLQK	light	72.3	10	31	26.5977
Galm	319625	616.327	987.524	44.99	ASDVVLGFAELEGYLQK	heavy	72.3	10	31	36.3781
Galm	319625	616.327	858.481	44.99	ASDVVLGFAELEGYLQK	heavy	72.3	10	31	31.3326
Galm	319625	616.327	745.397	44.99	ASDVVLGFAELEGYLQK	heavy	72.3	10	31	26.9111
Gck	103988	690.887	1170.63	45.03	LPLGFTFSFPVR	light	76.1	10	31.9	43.5374
Gck	103988	690.887	1057.55	45.03	LPLGFTFSFPVR	light	76.1	10	31.9	39.1159
Gck	103988	690.887	752.409	45.03	LPLGFTFSFPVR	light	76.1	10	31.9	27.1852
Gck	103988	695.891	1180.64	45.03	LPLGFTFSFPVR	heavy	76.1	10	31.9	43.9287
Gck	103988	695.891	1067.55	45.03	LPLGFTFSFPVR	heavy	76.1	10	31.9	39.5072
Gck	103988	695.891	762.417	45.03	LPLGFTFSFPVR	heavy	76.1	10	31.9	27.5766
G6pc	14377	672.382	1173.65	44.53	GLGVDLLWTLEK	light	75.2	10	31.3	43.6555
G6pc	14377	672.382	1017.56	44.53	GLGVDLLWTLEK	light	75.2	10	31.3	37.5525
G6pc	14377	672.382	676.366	44.53	GLGVDLLWTLEK	light	75.2	10	31.3	24.212
G6pc	14377	676.389	1181.67	44.53	GLGVDLLWTLEK	heavy	75.2	10	31.3	43.9689
G6pc	14377	676.389	1025.58	44.53	GLGVDLLWTLEK	heavy	75.2	10	31.3	37.8659
G6pc	14377	676.389	684.381	44.53	GLGVDLLWTLEK	heavy	75.2	10	31.3	24.5254
Aldh3a1	11670	380.205	596.34	11.73	YPPSPAK	light	61	10	20.7	21.0831
Aldh3a1	11670	380.205	499.287	11.73	YPPSPAK	light	61	10	20.7	17.2884
Aldh3a1	11670	380.205	402.235	11.73	YPPSPAK	light	61	10	20.7	13.4937
Aldh3a1	11670	384.213	604.354	11.73	YPPSPAK	heavy	61	10	20.7	21.3964
Aldh3a1	11670	384.213	507.302	11.73	YPPSPAK	heavy	61	10	20.7	17.6017
Aldh3a1	11670	384.213	410.249	11.73	YPPSPAK	heavy	61	10	20.7	13.807
Aldh1a3	56847	501.298	775.42	28.89	ILELIESGK	light	66.9	10	25.1	28.0849
Aldh1a3	56847	501.298	646.377	28.89	ILELIESGK	light	66.9	10	25.1	23.0395
Aldh1a3	56847	501.298	533.293	28.89	ILELIESGK	light	66.9	10	25.1	18.618
Aldh1a3	56847	505.305	783.434	28.89	ILELIESGK	heavy	66.9	10	25.1	28.3983
Aldh1a3	56847	505.305	654.391	28.89	ILELIESGK	heavy	66.9	10	25.1	23.3528
Aldh1a3	56847	505.305	541.307	28.89	ILELIESGK	heavy	66.9	10	25.1	18.9313
Aldh3b1	67689	674.865	1121.59	36.81	NLATQLDSAFIR	light	75.3	10	31.4	41.6201
Aldh3b1	67689	674.865	1050.56	36.81	NLATQLDSAFIR	light	75.3	10	31.4	38.8426
Aldh3b1	67689	674.865	821.452	36.81	NLATQLDSAFIR	light	75.3	10	31.4	29.8848
Aldh3b1	67689	679.869	1131.6	36.81	NLATQLDSAFIR	heavy	75.3	10	31.4	42.0115
Aldh3b1	67689	679.869	1060.57	36.81	NLATQLDSAFIR	heavy	75.3	10	31.4	39.234
Aldh3b1	67689	679.869	831.46	36.81	NLATQLDSAFIR	heavy	75.3	10	31.4	30.2761
Minpp1	17330	553.808	1007.54	31.1	VLEYLNDLK	light	69.4	10	27	37.1607
Minpp1	17330	553.808	894.457	31.1	VLEYLNDLK	light	69.4	10	27	32.7392
Minpp1	17330	553.808	602.351	31.1	VLEYLNDLK	light	69.4	10	27	21.3181
Minpp1	17330	557.815	1015.55	31.1	VLEYLNDLK	heavy	69.4	10	27	37.4741
Minpp1	17330	557.815	902.471	31.1	VLEYLNDLK	heavy	69.4	10	27	33.0526
Minpp1	17330	557.815	610.365	31.1	VLEYLNDLK	heavy	69.4	10	27	21.6314
Gapdhs	14447	581.317	920.484	29.1	AGIALNDNFVK	light	70.8	10	28	33.7568
Gapdhs	14447	581.317	849.446	29.1	AGIALNDNFVK	light	70.8	10	28	30.9793
Gapdhs	14447	581.317	736.362	29.1	AGIALNDNFVK	light	70.8	10	28	26.5578
Gapdhs	14447	585.324	928.498	29.1	AGIALNDNFVK	heavy	70.8	10	28	34.0702
Gapdhs	14447	585.324	857.461	29.1	AGIALNDNFVK	heavy	70.8	10	28	31.2927
Gapdhs	14447	585.324	744.377	29.1	AGIALNDNFVK	heavy	70.8	10	28	26.8712
Pgk1	18655	659.866	991.509	38.09	ITLPVDFVTADK	light	74.6	10	30.8	36.5339
Pgk1	18655	659.866	552.8	38.09	ITLPVDFVTADK	light	74.6	10	30.8	19.3807
Pgk1	18655	659.866	496.258	38.09	ITLPVDFVTADK	light	74.6	10	30.8	17.1699
Pgk1	18655	663.873	999.524	38.09	ITLPVDFVTADK	heavy	74.6	10	30.8	36.8472
Pgk1	18655	663.873	556.808	38.09	ITLPVDFVTADK	heavy	74.6	10	30.8	19.5374
Pgk1	18655	663.873	500.265	38.09	ITLPVDFVTADK	heavy	74.6	10	30.8	17.3266
Eno2	13807	580.775	918.416	17.41	IEEELGDEAR	light	70.7	10	28	33.676
Eno2	13807	580.775	660.331	17.41	IEEELGDEAR	light	70.7	10	28	23.5851
Eno2	13807	580.775	547.247	17.41	IEEELGDEAR	light	70.7	10	28	19.1636
Eno2	13807	585.779	928.425	17.41	IEEELGDEAR	heavy	70.7	10	28	34.0673
Eno2	13807	585.779	670.339	17.41	IEEELGDEAR	heavy	70.7	10	28	23.9764
Eno2	13807	585.779	557.255	17.41	IEEELGDEAR	heavy	70.7	10	28	19.5549
Eno3	13808	437.729	761.368	14.83	IEEALGDK	light	63.8	10	22.8	27.5355
Eno3	13808	437.729	632.325	14.83	IEEALGDK	light	63.8	10	22.8	22.49
Eno3	13808	437.729	503.282	14.83	IEEALGDK	light	63.8	10	22.8	17.4446
Eno3	13808	441.737	769.382	14.83	IEEALGDK	heavy	63.8	10	22.8	27.8489
Eno3	13808	441.737	640.339	14.83	IEEALGDK	heavy	63.8	10	22.8	22.8034
Eno3	13808	441.737	511.297	14.83	IEEALGDK	heavy	63.8	10	22.8	17.7579
Pfkm	18642	435.761	757.432	20.33	IGLIQGNR	light	63.7	10	22.7	27.3816
Pfkm	18642	435.761	587.326	20.33	IGLIQGNR	light	63.7	10	22.7	20.7306
Pfkm	18642	435.761	474.242	20.33	IGLIQGNR	light	63.7	10	22.7	16.3091
Pfkm	18642	440.766	767.44	20.33	IGLIQGNR	heavy	63.7	10	22.7	27.7729
Pfkm	18642	440.766	597.334	20.33	IGLIQGNR	heavy	63.7	10	22.7	21.1219
Pfkm	18642	440.766	484.25	20.33	IGLIQGNR	heavy	63.7	10	22.7	16.7004
Pfkl	18641	354.687	595.283	18.95	LGFDTR	light	59.8	10	19.8	21.0418
Pfkl	18641	354.687	538.262	18.95	LGFDTR	light	59.8	10	19.8	18.8123
Pfkl	18641	354.687	391.194	18.95	LGFDTR	light	59.8	10	19.8	13.062
Pfkl	18641	359.692	605.292	18.95	LGFDTR	heavy	59.8	10	19.8	21.4331
Pfkl	18641	359.692	548.27	18.95	LGFDTR	heavy	59.8	10	19.8	19.2036
Pfkl	18641	359.692	401.202	18.95	LGFDTR	heavy	59.8	10	19.8	13.4533
Fbp1	14121	446.698	704.31	5.12	STDEPSEK	light	64.2	10	23.1	25.3046
Fbp1	14121	446.698	589.283	5.12	STDEPSEK	light	64.2	10	23.1	20.8071
Fbp1	14121	446.698	460.24	5.12	STDEPSEK	light	64.2	10	23.1	15.7617
Fbp1	14121	450.705	712.324	5.12	STDEPSEK	heavy	64.2	10	23.1	25.6179
Fbp1	14121	450.705	597.297	5.12	STDEPSEK	heavy	64.2	10	23.1	21.1205
Fbp1	14121	450.705	468.254	5.12	STDEPSEK	heavy	64.2	10	23.1	16.075
Aldoc	11676	600.828	888.469	28.84	ALQASALNAWR	light	71.7	10	28.7	32.5051
Aldoc	11676	600.828	817.432	28.84	ALQASALNAWR	light	71.7	10	28.7	29.7276
Aldoc	11676	600.828	546.278	28.84	ALQASALNAWR	light	71.7	10	28.7	19.1257
Aldoc	11676	605.832	898.477	28.84	ALQASALNAWR	heavy	71.7	10	28.7	32.8964
Aldoc	11676	605.832	827.44	28.84	ALQASALNAWR	heavy	71.7	10	28.7	30.1189
Aldoc	11676	605.832	556.287	28.84	ALQASALNAWR	heavy	71.7	10	28.7	19.517
Aldob	230163	621.328	885.479	16.59	LDQGGAPLAGTNK	light	72.7	10	29.4	32.3882
Aldob	230163	621.328	828.457	16.59	LDQGGAPLAGTNK	light	72.7	10	29.4	30.1587
Aldob	230163	621.328	700.399	16.59	LDQGGAPLAGTNK	light	72.7	10	29.4	25.1517
Aldob	230163	625.335	893.493	16.59	LDQGGAPLAGTNK	heavy	72.7	10	29.4	32.7015
Aldob	230163	625.335	836.472	16.59	LDQGGAPLAGTNK	heavy	72.7	10	29.4	30.472
Aldob	230163	625.335	708.413	16.59	LDQGGAPLAGTNK	heavy	72.7	10	29.4	25.465
Pgm1	66681	630.323	903.468	26.96	LDQETAQWLR	light	73.1	10	29.7	33.0916
Pgm1	66681	630.323	774.426	26.96	LDQETAQWLR	light	73.1	10	29.7	28.0461
Pgm1	66681	630.323	673.378	26.96	LDQETAQWLR	light	73.1	10	29.7	24.0952
Pgm1	66681	635.327	913.477	26.96	LDQETAQWLR	heavy	73.1	10	29.7	33.4829
Pgm1	66681	635.327	784.434	26.96	LDQETAQWLR	heavy	73.1	10	29.7	28.4374
Pgm1	66681	635.327	683.386	26.96	LDQETAQWLR	heavy	73.1	10	29.7	24.4865
Pgm2	72157	430.235	760.395	10.66	VSQLQER	light	63.4	10	22.5	27.4975
Pgm2	72157	430.235	673.363	10.66	VSQLQER	light	63.4	10	22.5	24.0946
Pgm2	72157	430.235	545.304	10.66	VSQLQER	light	63.4	10	22.5	19.0876
Pgm2	72157	435.239	770.403	10.66	VSQLQER	heavy	63.4	10	22.5	27.8888
Pgm2	72157	435.239	683.371	10.66	VSQLQER	heavy	63.4	10	22.5	24.4859
Pgm2	72157	435.239	555.312	10.66	VSQLQER	heavy	63.4	10	22.5	19.4789
Gpi1	14751	828.41	1077.54	22.36	TFTTQETITNAETAK	light	82.8	10	36.9	39.8977
Gpi1	14751	828.41	948.5	22.36	TFTTQETITNAETAK	light	82.8	10	36.9	34.8522
Gpi1	14751	828.41	734.368	22.36	TFTTQETITNAETAK	light	82.8	10	36.9	26.4799
Gpi1	14751	832.417	1085.56	22.36	TFTTQETITNAETAK	heavy	82.8	10	36.9	40.2111
Gpi1	14751	832.417	956.514	22.36	TFTTQETITNAETAK	heavy	82.8	10	36.9	35.1656
Gpi1	14751	832.417	742.382	22.36	TFTTQETITNAETAK	heavy	82.8	10	36.9	26.7932
Pkm	18746	420.769	672.44	22.26	APIIAVTR	light	63	10	22.2	24.0585
Pkm	18746	420.769	559.356	22.26	APIIAVTR	light	63	10	22.2	19.637
Pkm	18746	420.769	446.272	22.26	APIIAVTR	light	63	10	22.2	15.2155
Pkm	18746	425.773	682.449	22.26	APIIAVTR	heavy	63	10	22.2	24.4498
Pkm	18746	425.773	569.364	22.26	APIIAVTR	heavy	63	10	22.2	20.0283
Pkm	18746	425.773	456.28	22.26	APIIAVTR	heavy	63	10	22.2	15.6068
Pklr	18770	637.359	885.515	27.99	STSIIATIGPASR	light	73.5	10	30	32.3896
Pklr	18770	637.359	772.431	27.99	STSIIATIGPASR	light	73.5	10	30	27.9681
Pklr	18770	637.359	701.394	27.99	STSIIATIGPASR	light	73.5	10	30	25.1906
Pklr	18770	642.363	895.524	27.99	STSIIATIGPASR	heavy	73.5	10	30	32.7809
Pklr	18770	642.363	782.439	27.99	STSIIATIGPASR	heavy	73.5	10	30	28.3594
Pklr	18770	642.363	711.402	27.99	STSIIATIGPASR	heavy	73.5	10	30	25.5819
Acss2	60525	358.682	629.325	8.88	SVEEPR	light	60	10	19.9	22.3728
Acss2	60525	358.682	401.214	8.88	SVEEPR	light	60	10	19.9	13.4538
Acss2	60525	358.682	315.166	8.88	SVEEPR	light	60	10	19.9	10.0894
Acss2	60525	363.686	639.334	8.88	SVEEPR	heavy	60	10	19.9	22.7641
Acss2	60525	363.686	411.223	8.88	SVEEPR	heavy	60	10	19.9	13.8451
Acss2	60525	363.686	320.17	8.88	SVEEPR	heavy	60	10	19.9	10.285
Acss1	68738	668.854	834.447	24.86	INQFYGAPTAVR	light	75	10	31.1	30.3929
Acss1	68738	668.854	671.383	24.86	INQFYGAPTAVR	light	75	10	31.1	24.0172
Acss1	68738	668.854	543.325	24.86	INQFYGAPTAVR	light	75	10	31.1	19.0102
Acss1	68738	673.858	844.455	24.86	INQFYGAPTAVR	heavy	75	10	31.1	30.7842
Acss1	68738	673.858	681.392	24.86	INQFYGAPTAVR	heavy	75	10	31.1	24.4085
Acss1	68738	673.858	553.333	24.86	INQFYGAPTAVR	heavy	75	10	31.1	19.4015
Ppa1	67895	557.8	852.461	32.72	YVANLFPYK	light	69.6	10	27.1	31.0972
Ppa1	67895	557.8	781.424	32.72	YVANLFPYK	light	69.6	10	27.1	28.3197
Ppa1	67895	557.8	554.297	32.72	YVANLFPYK	light	69.6	10	27.1	19.4392
Ppa1	67895	561.807	860.476	32.72	YVANLFPYK	heavy	69.6	10	27.1	31.4106
Ppa1	67895	561.807	789.439	32.72	YVANLFPYK	heavy	69.6	10	27.1	28.6331
Ppa1	67895	561.807	562.312	32.72	YVANLFPYK	heavy	69.6	10	27.1	19.7526
Cox7a2	12866	350.229	585.408	26.36	NLLALR	light	59.6	10	19.6	20.6556
Cox7a2	12866	350.229	472.324	26.36	NLLALR	light	59.6	10	19.6	16.2341
Cox7a2	12866	350.229	359.24	26.36	NLLALR	light	59.6	10	19.6	11.8126
Cox7a2	12866	355.233	595.417	26.36	NLLALR	heavy	59.6	10	19.6	21.047
Cox7a2	12866	355.233	482.332	26.36	NLLALR	heavy	59.6	10	19.6	16.6254
Cox7a2	12866	355.233	369.248	26.36	NLLALR	heavy	59.6	10	19.6	12.2039
Cox7a2l	20463	357.213	614.351	14.69	VPELQK	light	59.9	10	19.9	21.7873
Cox7a2l	20463	357.213	517.298	14.69	VPELQK	light	59.9	10	19.9	17.9926
Cox7a2l	20463	357.213	388.255	14.69	VPELQK	light	59.9	10	19.9	12.9471
Cox7a2l	20463	361.22	622.365	14.69	VPELQK	heavy	59.9	10	19.9	22.1006
Cox7a2l	20463	361.22	525.312	14.69	VPELQK	heavy	59.9	10	19.9	18.3059
Cox7a2l	20463	361.22	396.27	14.69	VPELQK	heavy	59.9	10	19.9	13.2605
Atp4a	11944	619.864	1011.59	25.84	NLVPQQATVIR	light	72.6	10	29.4	37.3192
Atp4a	11944	619.864	912.526	25.84	NLVPQQATVIR	light	72.6	10	29.4	33.4457
Atp4a	11944	619.864	506.301	25.84	NLVPQQATVIR	light	72.6	10	29.4	17.5626
Atp4a	11944	624.869	1021.6	25.84	NLVPQQATVIR	heavy	72.6	10	29.4	37.7105
Atp4a	11944	624.869	922.534	25.84	NLVPQQATVIR	heavy	72.6	10	29.4	33.837
Atp4a	11944	624.869	511.305	25.84	NLVPQQATVIR	heavy	72.6	10	29.4	17.7583
Atp5a1	11946	500.793	788.426	26.38	VLSIGDGIAR	light	66.9	10	25.1	28.5935
Atp5a1	11946	500.793	701.394	26.38	VLSIGDGIAR	light	66.9	10	25.1	25.1906
Atp5a1	11946	500.793	588.31	26.38	VLSIGDGIAR	light	66.9	10	25.1	20.7691
Atp5a1	11946	505.797	798.434	26.38	VLSIGDGIAR	heavy	66.9	10	25.1	28.9848
Atp5a1	11946	505.797	711.402	26.38	VLSIGDGIAR	heavy	66.9	10	25.1	25.5819
Atp5a1	11946	505.797	598.318	26.38	VLSIGDGIAR	heavy	66.9	10	25.1	21.1604
Atp5b	11947	488.285	862.478	29.57	IGLFGGAGVGK	light	66.3	10	24.6	31.4889
Atp5b	11947	488.285	805.457	29.57	IGLFGGAGVGK	light	66.3	10	24.6	29.2594
Atp5b	11947	488.285	692.373	29.57	IGLFGGAGVGK	light	66.3	10	24.6	24.8379
Atp5b	11947	492.292	870.492	29.57	IGLFGGAGVGK	heavy	66.3	10	24.6	31.8022
Atp5b	11947	492.292	813.471	29.57	IGLFGGAGVGK	heavy	66.3	10	24.6	29.5727
Atp5b	11947	492.292	700.387	29.57	IGLFGGAGVGK	heavy	66.3	10	24.6	25.1512
Atp5c1	11949	432.751	751.41	26.88	LTLTFNR	light	63.6	10	22.6	27.1462
Atp5c1	11949	432.751	650.362	26.88	LTLTFNR	light	63.6	10	22.6	23.1953
Atp5c1	11949	432.751	537.278	26.88	LTLTFNR	light	63.6	10	22.6	18.7738
Atp5c1	11949	437.755	761.418	26.88	LTLTFNR	heavy	63.6	10	22.6	27.5375
Atp5c1	11949	437.755	660.37	26.88	LTLTFNR	heavy	63.6	10	22.6	23.5866
Atp5c1	11949	437.755	547.286	26.88	LTLTFNR	heavy	63.6	10	22.6	19.1651
Atp5j	11957	567.319	906.504	27.4	NIGVTAVAFNK	light	70.1	10	27.5	33.2103
Atp5j	11957	567.319	750.414	27.4	NIGVTAVAFNK	light	70.1	10	27.5	27.1073
Atp5j	11957	567.319	649.367	27.4	NIGVTAVAFNK	light	70.1	10	27.5	23.1564
Atp5j	11957	571.326	914.519	27.4	NIGVTAVAFNK	heavy	70.1	10	27.5	33.5236
Atp5j	11957	571.326	758.429	27.4	NIGVTAVAFNK	heavy	70.1	10	27.5	27.4206
Atp5j	11957	571.326	657.381	27.4	NIGVTAVAFNK	heavy	70.1	10	27.5	23.4697
Atp5d	66043	493.779	873.468	19.45	IEANEALVK	light	66.5	10	24.8	31.9185
Atp5d	66043	493.779	744.425	19.45	IEANEALVK	light	66.5	10	24.8	26.8731
Atp5d	66043	493.779	673.388	19.45	IEANEALVK	light	66.5	10	24.8	24.0956
Atp5d	66043	497.787	881.482	19.45	IEANEALVK	heavy	66.5	10	24.8	32.2319
Atp5d	66043	497.787	752.439	19.45	IEANEALVK	heavy	66.5	10	24.8	27.1864
Atp5d	66043	497.787	681.402	19.45	IEANEALVK	heavy	66.5	10	24.8	24.4089
Atp5g2	67942	498.759	762.41	17.75	SFQTSAISR	light	66.8	10	25	27.5763
Atp5g2	67942	498.759	634.352	17.75	SFQTSAISR	light	66.8	10	25	22.5693
Atp5g2	67942	498.759	533.304	17.75	SFQTSAISR	light	66.8	10	25	18.6184
Atp5g2	67942	503.763	772.419	17.75	SFQTSAISR	heavy	66.8	10	25	27.9676
Atp5g2	67942	503.763	644.36	17.75	SFQTSAISR	heavy	66.8	10	25	22.9606
Atp5g2	67942	503.763	543.312	17.75	SFQTSAISR	heavy	66.8	10	25	19.0097
Ccdc180	381522	373.208	632.325	9.91	LEQVEK	light	60.7	10	20.4	22.49
Ccdc180	381522	373.208	503.282	9.91	LEQVEK	light	60.7	10	20.4	17.4446
Ccdc180	381522	373.208	375.224	9.91	LEQVEK	light	60.7	10	20.4	12.4376
Ccdc180	381522	377.215	640.339	9.91	LEQVEK	heavy	60.7	10	20.4	22.8034
Ccdc180	381522	377.215	511.297	9.91	LEQVEK	heavy	60.7	10	20.4	17.7579
Ccdc180	381522	377.215	383.238	9.91	LEQVEK	heavy	60.7	10	20.4	12.7509
Cox5a	12858	386.24	658.388	20.3	IIDAALR	light	61.3	10	20.9	23.5091
Cox5a	12858	386.24	545.304	20.3	IIDAALR	light	61.3	10	20.9	19.0876
Cox5a	12858	386.24	430.277	20.3	IIDAALR	light	61.3	10	20.9	14.5901
Cox5a	12858	391.244	668.397	20.3	IIDAALR	heavy	61.3	10	20.9	23.9004
Cox5a	12858	391.244	555.312	20.3	IIDAALR	heavy	61.3	10	20.9	19.4789
Cox5a	12858	391.244	440.286	20.3	IIDAALR	heavy	61.3	10	20.9	14.9814
Cox7c	12867	524.277	820.42	26.42	NLPFSVENK	light	68	10	25.9	29.8444
Cox7c	12867	524.277	723.367	26.42	NLPFSVENK	light	68	10	25.9	26.0497
Cox7c	12867	524.277	576.299	26.42	NLPFSVENK	light	68	10	25.9	20.2995
Cox7c	12867	528.284	828.434	26.42	NLPFSVENK	heavy	68	10	25.9	30.1578
Cox7c	12867	528.284	731.381	26.42	NLPFSVENK	heavy	68	10	25.9	26.3631
Cox7c	12867	528.284	584.313	26.42	NLPFSVENK	heavy	68	10	25.9	20.6128
Uqcrq	22272	384.74	598.367	25.08	GIPNVLR	light	61.2	10	20.9	21.1623
Uqcrq	22272	384.74	501.314	25.08	GIPNVLR	light	61.2	10	20.9	17.3676
Uqcrq	22272	384.74	299.687	25.08	GIPNVLR	light	61.2	10	20.9	9.48415
Uqcrq	22272	389.744	608.375	25.08	GIPNVLR	heavy	61.2	10	20.9	21.5536
Uqcrq	22272	389.744	511.323	25.08	GIPNVLR	heavy	61.2	10	20.9	17.7589
Uqcrq	22272	389.744	304.691	25.08	GIPNVLR	heavy	61.2	10	20.9	9.67981
Uqcrc1	22273	550.79	890.437	28.14	IPLAEWESR	light	69.3	10	26.9	32.582
Uqcrc1	22273	550.79	777.353	28.14	IPLAEWESR	light	69.3	10	26.9	28.1605
Uqcrc1	22273	550.79	706.315	28.14	IPLAEWESR	light	69.3	10	26.9	25.383
Uqcrc1	22273	555.795	900.445	28.14	IPLAEWESR	heavy	69.3	10	26.9	32.9733
Uqcrc1	22273	555.795	787.361	28.14	IPLAEWESR	heavy	69.3	10	26.9	28.5518
Uqcrc1	22273	555.795	716.324	28.14	IPLAEWESR	heavy	69.3	10	26.9	25.7743
Uqcr10	66152	456.271	798.451	35.33	LYSLLFR	light	64.7	10	23.4	28.9854
Uqcr10	66152	456.271	635.388	35.33	LYSLLFR	light	64.7	10	23.4	22.6098
Uqcr10	66152	456.271	435.271	35.33	LYSLLFR	light	64.7	10	23.4	14.7854
Uqcr10	66152	461.275	808.459	35.33	LYSLLFR	heavy	64.7	10	23.4	29.3768
Uqcr10	66152	461.275	645.396	35.33	LYSLLFR	heavy	64.7	10	23.4	23.0011
Uqcr10	66152	461.275	445.28	35.33	LYSLLFR	heavy	64.7	10	23.4	15.1767
Cyc1	66445	835.947	1172.67	36.12	AANNGALPPDLSYIVR	light	83.1	10	37.2	43.617
Cyc1	66445	835.947	1059.58	36.12	AANNGALPPDLSYIVR	light	83.1	10	37.2	39.1955
Cyc1	66445	835.947	530.295	36.12	AANNGALPPDLSYIVR	light	83.1	10	37.2	18.5008
Cyc1	66445	840.951	1182.68	36.12	AANNGALPPDLSYIVR	heavy	83.1	10	37.2	44.0084
Cyc1	66445	840.951	1069.59	36.12	AANNGALPPDLSYIVR	heavy	83.1	10	37.2	39.5869
Cyc1	66445	840.951	535.299	36.12	AANNGALPPDLSYIVR	heavy	83.1	10	37.2	18.6964
Uqcrfs1	66694	645.346	901.51	30.41	SGPFAPVLSATSR	light	73.9	10	30.3	33.015
Uqcrfs1	66694	645.346	830.473	30.41	SGPFAPVLSATSR	light	73.9	10	30.3	30.2375
Uqcrfs1	66694	645.346	573.319	30.41	SGPFAPVLSATSR	light	73.9	10	30.3	20.183
Uqcrfs1	66694	650.35	911.518	30.41	SGPFAPVLSATSR	heavy	73.9	10	30.3	33.4063
Uqcrfs1	66694	650.35	840.481	30.41	SGPFAPVLSATSR	heavy	73.9	10	30.3	30.6288
Uqcrfs1	66694	650.35	578.323	30.41	SGPFAPVLSATSR	heavy	73.9	10	30.3	20.3786
Uqcrc2	67003	365.708	560.304	13.07	GIEAVGGK	light	60.3	10	20.2	19.6741
Uqcrc2	67003	365.708	431.261	13.07	GIEAVGGK	light	60.3	10	20.2	14.6286
Uqcrc2	67003	365.708	360.224	13.07	GIEAVGGK	light	60.3	10	20.2	11.8511
Uqcrc2	67003	369.715	568.318	13.07	GIEAVGGK	heavy	60.3	10	20.2	19.9874
Uqcrc2	67003	369.715	439.275	13.07	GIEAVGGK	heavy	60.3	10	20.2	14.942
Uqcrc2	67003	369.715	368.238	13.07	GIEAVGGK	heavy	60.3	10	20.2	12.1645
Uqcrb	67530	617.288	884.426	26.97	WYYNAAGFNK	light	72.5	10	29.3	32.347
Uqcrb	67530	617.288	721.363	26.97	WYYNAAGFNK	light	72.5	10	29.3	25.9714
Uqcrb	67530	617.288	607.32	26.97	WYYNAAGFNK	light	72.5	10	29.3	21.5124
Uqcrb	67530	621.295	892.44	26.97	WYYNAAGFNK	heavy	72.5	10	29.3	32.6604
Uqcrb	67530	621.295	729.377	26.97	WYYNAAGFNK	heavy	72.5	10	29.3	26.2847
Uqcrb	67530	621.295	615.334	26.97	WYYNAAGFNK	heavy	72.5	10	29.3	21.8257
Cox4i2	84682	372.212	672.379	7.28	AQQLQR	light	60.6	10	20.4	24.0561
Cox4i2	84682	372.212	544.32	7.28	AQQLQR	light	60.6	10	20.4	19.0491
Cox4i2	84682	372.212	416.262	7.28	AQQLQR	light	60.6	10	20.4	14.0421
Cox4i2	84682	377.216	682.387	7.28	AQQLQR	heavy	60.6	10	20.4	24.4474
Cox4i2	84682	377.216	554.328	7.28	AQQLQR	heavy	60.6	10	20.4	19.4404
Cox4i2	84682	377.216	426.27	7.28	AQQLQR	heavy	60.6	10	20.4	14.4334
Cox6b1	110323	397.196	621.299	14.67	TAPFDSR	light	61.8	10	21.3	22.0589
Cox6b1	110323	397.196	524.246	14.67	TAPFDSR	light	61.8	10	21.3	18.2643
Cox6b1	110323	397.196	311.153	14.67	TAPFDSR	light	61.8	10	21.3	9.93246
Cox6b1	110323	402.2	631.307	14.67	TAPFDSR	heavy	61.8	10	21.3	22.4503
Cox6b1	110323	402.2	534.255	14.67	TAPFDSR	heavy	61.8	10	21.3	18.6556
Cox6b1	110323	402.2	316.157	14.67	TAPFDSR	heavy	61.8	10	21.3	10.1281
Cox6b2	333182	502.749	760.37	13.31	FPNQNQTR	light	67	10	25.1	27.4965
Cox6b2	333182	502.749	646.327	13.31	FPNQNQTR	light	67	10	25.1	23.0375
Cox6b2	333182	502.749	518.268	13.31	FPNQNQTR	light	67	10	25.1	18.0305
Cox6b2	333182	507.753	770.378	13.31	FPNQNQTR	heavy	67	10	25.1	27.8878
Cox6b2	333182	507.753	656.335	13.31	FPNQNQTR	heavy	67	10	25.1	23.4288
Cox6b2	333182	507.753	528.276	13.31	FPNQNQTR	heavy	67	10	25.1	18.4218
Atp6v1h	108664	705.901	997.604	30.05	GAVDAAVPTNIIAAK	light	76.8	10	32.5	36.7722
Atp6v1h	108664	705.901	926.567	30.05	GAVDAAVPTNIIAAK	light	76.8	10	32.5	33.9947
Atp6v1h	108664	705.901	827.499	30.05	GAVDAAVPTNIIAAK	light	76.8	10	32.5	30.1212
Atp6v1h	108664	709.908	1005.62	30.05	GAVDAAVPTNIIAAK	heavy	76.8	10	32.5	37.0855
Atp6v1h	108664	709.908	934.581	30.05	GAVDAAVPTNIIAAK	heavy	76.8	10	32.5	34.308
Atp6v1h	108664	709.908	835.513	30.05	GAVDAAVPTNIIAAK	heavy	76.8	10	32.5	30.4345
Atp6v0a1	11975	523.311	728.441	30.69	LGFVAGVINR	light	68	10	25.9	26.2481
Atp6v0a1	11975	523.311	629.373	30.69	LGFVAGVINR	light	68	10	25.9	22.3746
Atp6v0a1	11975	523.311	558.336	30.69	LGFVAGVINR	light	68	10	25.9	19.5971
Atp6v0a1	11975	528.315	738.45	30.69	LGFVAGVINR	heavy	68	10	25.9	26.6394
Atp6v0a1	11975	528.315	639.381	30.69	LGFVAGVINR	heavy	68	10	25.9	22.7659
Atp6v0a1	11975	528.315	568.344	30.69	LGFVAGVINR	heavy	68	10	25.9	19.9884
Atp6v0a2	21871	360.214	549.314	22.88	GLVQFR	light	60	10	20	19.2444
Atp6v0a2	21871	360.214	450.246	22.88	GLVQFR	light	60	10	20	15.3709
Atp6v0a2	21871	360.214	275.161	22.88	GLVQFR	light	60	10	20	8.52519
Atp6v0a2	21871	365.218	559.323	22.88	GLVQFR	heavy	60	10	20	19.6357
Atp6v0a2	21871	365.218	460.254	22.88	GLVQFR	heavy	60	10	20	15.7622
Atp6v0a2	21871	365.218	280.165	22.88	GLVQFR	heavy	60	10	20	8.72085
Tcirg1	27060	460.272	772.468	27.88	FLSQVLGR	light	64.9	10	23.6	27.9695
Tcirg1	27060	460.272	659.383	27.88	FLSQVLGR	light	64.9	10	23.6	23.548
Tcirg1	27060	460.272	572.351	27.88	FLSQVLGR	light	64.9	10	23.6	20.1451
Tcirg1	27060	465.276	782.476	27.88	FLSQVLGR	heavy	64.9	10	23.6	28.3608
Tcirg1	27060	465.276	669.392	27.88	FLSQVLGR	heavy	64.9	10	23.6	23.9393
Tcirg1	27060	465.276	582.36	27.88	FLSQVLGR	heavy	64.9	10	23.6	20.5364
Atp6v0a4	140494	430.221	712.366	32.21	FSPFSFK	light	63.4	10	22.5	25.6196
Atp6v0a4	140494	430.221	625.334	32.21	FSPFSFK	light	63.4	10	22.5	22.2167
Atp6v0a4	140494	430.221	528.282	32.21	FSPFSFK	light	63.4	10	22.5	18.422
Atp6v0a4	140494	434.228	720.381	32.21	FSPFSFK	heavy	63.4	10	22.5	25.933
Atp6v0a4	140494	434.228	633.349	32.21	FSPFSFK	heavy	63.4	10	22.5	22.5301
Atp6v0a4	140494	434.228	536.296	32.21	FSPFSFK	heavy	63.4	10	22.5	18.7354
Atp6v0d1	11972	652.828	931.412	25.17	LLFEGAGSNPGDK	light	74.2	10	30.6	34.1841
Atp6v0d1	11972	652.828	802.369	25.17	LLFEGAGSNPGDK	light	74.2	10	30.6	29.1386
Atp6v0d1	11972	652.828	674.31	25.17	LLFEGAGSNPGDK	light	74.2	10	30.6	24.1316
Atp6v0d1	11972	656.835	939.426	25.17	LLFEGAGSNPGDK	heavy	74.2	10	30.6	34.4975
Atp6v0d1	11972	656.835	810.383	25.17	LLFEGAGSNPGDK	heavy	74.2	10	30.6	29.452
Atp6v0d1	11972	656.835	682.325	25.17	LLFEGAGSNPGDK	heavy	74.2	10	30.6	24.445
Atp6v0d2	242341	510.755	770.408	29.41	SYLEAFYK	light	67.3	10	25.4	27.889
Atp6v0d2	242341	510.755	657.324	29.41	SYLEAFYK	light	67.3	10	25.4	23.4675
Atp6v0d2	242341	510.755	528.282	29.41	SYLEAFYK	light	67.3	10	25.4	18.422
Atp6v0d2	242341	514.763	778.423	29.41	SYLEAFYK	heavy	67.3	10	25.4	28.2024
Atp6v0d2	242341	514.763	665.338	29.41	SYLEAFYK	heavy	67.3	10	25.4	23.7808
Atp6v0d2	242341	514.763	536.296	29.41	SYLEAFYK	heavy	67.3	10	25.4	18.7354
Atp6ap1	54411	647.416	1066.7	44.77	LNASLPALLLIR	light	74	10	30.4	39.4737
Atp6ap1	54411	647.416	995.661	44.77	LNASLPALLLIR	light	74	10	30.4	36.6962
Atp6ap1	54411	647.416	795.545	44.77	LNASLPALLLIR	light	74	10	30.4	28.8718
Atp6ap1	54411	652.42	1076.71	44.77	LNASLPALLLIR	heavy	74	10	30.4	39.865
Atp6ap1	54411	652.42	1005.67	44.77	LNASLPALLLIR	heavy	74	10	30.4	37.0875
Atp6ap1	54411	652.42	805.553	44.77	LNASLPALLLIR	heavy	74	10	30.4	29.2632
Ndufa2	17991	394.206	700.374	6.8	SPGSQGVR	light	61.7	10	21.2	25.1507
Ndufa2	17991	394.206	546.299	6.8	SPGSQGVR	light	61.7	10	21.2	19.1265
Ndufa2	17991	394.206	459.267	6.8	SPGSQGVR	light	61.7	10	21.2	15.7236
Ndufa2	17991	399.211	710.382	6.8	SPGSQGVR	heavy	61.7	10	21.2	25.542
Ndufa2	17991	399.211	556.308	6.8	SPGSQGVR	heavy	61.7	10	21.2	19.5178
Ndufa2	17991	399.211	469.276	6.8	SPGSQGVR	heavy	61.7	10	21.2	16.1149
Ndufa4	17992	499.738	770.383	16.51	NNPEPWNK	light	66.8	10	25	27.888
Ndufa4	17992	499.738	673.33	16.51	NNPEPWNK	light	66.8	10	25	24.0933
Ndufa4	17992	499.738	385.695	16.51	NNPEPWNK	light	66.8	10	25	12.847
Ndufa4	17992	503.745	778.397	16.51	NNPEPWNK	heavy	66.8	10	25	28.2014
Ndufa4	17992	503.745	681.345	16.51	NNPEPWNK	heavy	66.8	10	25	24.4067
Ndufa4	17992	503.745	389.702	16.51	NNPEPWNK	heavy	66.8	10	25	13.0037
Ndufv1	17995	452.748	719.409	22.89	GGAGFPTGLK	light	64.5	10	23.3	25.895
Ndufv1	17995	452.748	662.387	22.89	GGAGFPTGLK	light	64.5	10	23.3	23.6655
Ndufv1	17995	452.748	515.319	22.89	GGAGFPTGLK	light	64.5	10	23.3	17.9152
Ndufv1	17995	456.755	727.423	22.89	GGAGFPTGLK	heavy	64.5	10	23.3	26.2083
Ndufv1	17995	456.755	670.401	22.89	GGAGFPTGLK	heavy	64.5	10	23.3	23.9788
Ndufv1	17995	456.755	523.333	22.89	GGAGFPTGLK	heavy	64.5	10	23.3	18.2285
Ndufa3	66091	426.228	844.468	25.54	ATPYNYPVPVR	light	63.2	10	20.8	30.7847
Ndufa3	66091	426.228	730.425	25.54	ATPYNYPVPVR	light	63.2	10	20.8	26.3257
Ndufa3	66091	426.228	567.361	25.54	ATPYNYPVPVR	light	63.2	10	20.8	19.95
Ndufa3	66091	429.564	854.476	25.54	ATPYNYPVPVR	heavy	63.2	10	20.8	31.176
Ndufa3	66091	429.564	740.433	25.54	ATPYNYPVPVR	heavy	63.2	10	20.8	26.717
Ndufa3	66091	429.564	577.37	25.54	ATPYNYPVPVR	heavy	63.2	10	20.8	20.3413
Ndufa12	66414	416.18	668.289	7.34	YYEDNK	light	62.8	10	22	23.8962
Ndufa12	66414	416.18	505.225	7.34	YYEDNK	light	62.8	10	22	17.5205
Ndufa12	66414	416.18	376.183	7.34	YYEDNK	light	62.8	10	22	12.4751
Ndufa12	66414	420.187	676.303	7.34	YYEDNK	heavy	62.8	10	22	24.2095
Ndufa12	66414	420.187	513.239	7.34	YYEDNK	heavy	62.8	10	22	17.8339
Ndufa12	66414	420.187	384.197	7.34	YYEDNK	heavy	62.8	10	22	12.7884
Ndufa6	67130	449.802	799.529	34.82	VVDLLVIK	light	64.4	10	23.2	29.0276
Ndufa6	67130	449.802	700.46	34.82	VVDLLVIK	light	64.4	10	23.2	25.1541
Ndufa6	67130	449.802	585.433	34.82	VVDLLVIK	light	64.4	10	23.2	20.6566
Ndufa6	67130	453.809	807.543	34.82	VVDLLVIK	heavy	64.4	10	23.2	29.3409
Ndufa6	67130	453.809	708.475	34.82	VVDLLVIK	heavy	64.4	10	23.2	25.4674
Ndufa6	67130	453.809	593.448	34.82	VVDLLVIK	heavy	64.4	10	23.2	20.97
Ndufa10	67273	554.3	909.456	26.41	VVEDIEYLK	light	69.5	10	27	33.3257
Ndufa10	67273	554.3	780.414	26.41	VVEDIEYLK	light	69.5	10	27	28.2802
Ndufa10	67273	554.3	665.387	26.41	VVEDIEYLK	light	69.5	10	27	23.7827
Ndufa10	67273	558.307	917.471	26.41	VVEDIEYLK	heavy	69.5	10	27	33.639
Ndufa10	67273	558.307	788.428	26.41	VVEDIEYLK	heavy	69.5	10	27	28.5936
Ndufa10	67273	558.307	673.401	26.41	VVEDIEYLK	heavy	69.5	10	27	24.0961
Ndufa5	68202	563.275	861.431	14.31	YTEQITNEK	light	69.9	10	27.3	31.4479
Ndufa5	68202	563.275	732.389	14.31	YTEQITNEK	light	69.9	10	27.3	26.4025
Ndufa5	68202	563.275	604.33	14.31	YTEQITNEK	light	69.9	10	27.3	21.3955
Ndufa5	68202	567.282	869.445	14.31	YTEQITNEK	heavy	69.9	10	27.3	31.7613
Ndufa5	68202	567.282	740.403	14.31	YTEQITNEK	heavy	69.9	10	27.3	26.7158
Ndufa5	68202	567.282	612.344	14.31	YTEQITNEK	heavy	69.9	10	27.3	21.7088
Ndufs3	68349	743.899	1088.57	35.02	VVAEPVELAQEFR	light	78.7	10	33.9	40.329
Ndufs3	68349	743.899	892.452	35.02	VVAEPVELAQEFR	light	78.7	10	33.9	32.6608
Ndufs3	68349	743.899	544.79	35.02	VVAEPVELAQEFR	light	78.7	10	33.9	19.0675
Ndufs3	68349	748.903	1098.58	35.02	VVAEPVELAQEFR	heavy	78.7	10	33.9	40.7203
Ndufs3	68349	748.903	902.461	35.02	VVAEPVELAQEFR	heavy	78.7	10	33.9	33.0522
Ndufs3	68349	748.903	549.795	35.02	VVAEPVELAQEFR	heavy	78.7	10	33.9	19.2632
Ndufab1	70316	526.816	842.488	31.68	LPAAFAPLPR	light	68.1	10	26	30.7073
Ndufab1	70316	526.816	700.414	31.68	LPAAFAPLPR	light	68.1	10	26	25.1523
Ndufab1	70316	526.816	553.346	31.68	LPAAFAPLPR	light	68.1	10	26	19.402
Ndufab1	70316	531.82	852.497	31.68	LPAAFAPLPR	heavy	68.1	10	26	31.0986
Ndufab1	70316	531.82	710.422	31.68	LPAAFAPLPR	heavy	68.1	10	26	25.5436
Ndufab1	70316	531.82	563.354	31.68	LPAAFAPLPR	heavy	68.1	10	26	19.7933
Ndufv2	72900	423.714	747.352	8.69	VGETTPDK	light	63.1	10	22.3	26.9875
Ndufv2	72900	423.714	690.33	8.69	VGETTPDK	light	63.1	10	22.3	24.758
Ndufv2	72900	423.714	561.288	8.69	VGETTPDK	light	63.1	10	22.3	19.7125
Ndufv2	72900	427.721	755.366	8.69	VGETTPDK	heavy	63.1	10	22.3	27.3009
Ndufv2	72900	427.721	698.345	8.69	VGETTPDK	heavy	63.1	10	22.3	25.0714
Ndufv2	72900	427.721	569.302	8.69	VGETTPDK	heavy	63.1	10	22.3	20.0259
Ndufs7	75406	362.711	577.346	27.59	FGVVFR	light	60.2	10	20.1	20.3404
Ndufs7	75406	362.711	520.324	27.59	FGVVFR	light	60.2	10	20.1	18.1109
Ndufs7	75406	362.711	421.256	27.59	FGVVFR	light	60.2	10	20.1	14.2374
Ndufs7	75406	367.715	587.354	27.59	FGVVFR	heavy	60.2	10	20.1	20.7317
Ndufs7	75406	367.715	530.332	27.59	FGVVFR	heavy	60.2	10	20.1	18.5022
Ndufs7	75406	367.715	431.264	27.59	FGVVFR	heavy	60.2	10	20.1	14.6287
Ndufs8	225887	419.19	674.31	9.02	YPSGEER	light	62.9	10	22.1	24.1316
Ndufs8	225887	419.19	577.258	9.02	YPSGEER	light	62.9	10	22.1	20.337
Ndufs8	225887	419.19	337.659	9.02	YPSGEER	light	62.9	10	22.1	10.9688
Ndufs8	225887	424.195	684.319	9.02	YPSGEER	heavy	62.9	10	22.1	24.523
Ndufs8	225887	424.195	587.266	9.02	YPSGEER	heavy	62.9	10	22.1	20.7283
Ndufs8	225887	424.195	342.663	9.02	YPSGEER	heavy	62.9	10	22.1	11.1645
Ndufs2	226646	516.267	887.473	28.18	GSGIQWDLR	light	67.6	10	25.6	32.4662
Ndufs2	226646	516.267	717.368	28.18	GSGIQWDLR	light	67.6	10	25.6	25.8152
Ndufs2	226646	516.267	589.309	28.18	GSGIQWDLR	light	67.6	10	25.6	20.8082
Ndufs2	226646	521.271	897.482	28.18	GSGIQWDLR	heavy	67.6	10	25.6	32.8575
Ndufs2	226646	521.271	727.376	28.18	GSGIQWDLR	heavy	67.6	10	25.6	26.2065
Ndufs2	226646	521.271	599.318	28.18	GSGIQWDLR	heavy	67.6	10	25.6	21.1995
Ndufs1	227197	581.299	918.489	28.85	GWNILTNSEK	light	70.8	10	28	33.6789
Ndufs1	227197	581.299	691.362	28.85	GWNILTNSEK	light	70.8	10	28	24.7984
Ndufs1	227197	581.299	578.278	28.85	GWNILTNSEK	light	70.8	10	28	20.3769
Ndufs1	227197	585.306	926.503	28.85	GWNILTNSEK	heavy	70.8	10	28	33.9922
Ndufs1	227197	585.306	699.376	28.85	GWNILTNSEK	heavy	70.8	10	28	25.1117
Ndufs1	227197	585.306	586.292	28.85	GWNILTNSEK	heavy	70.8	10	28	20.6902
Ndufs6	407785	432.745	765.414	22.64	VYINLDK	light	63.6	10	22.6	27.6937
Ndufs6	407785	432.745	602.351	22.64	VYINLDK	light	63.6	10	22.6	21.3181
Ndufs6	407785	432.745	489.267	22.64	VYINLDK	light	63.6	10	22.6	16.8966
Ndufs6	407785	436.752	773.428	22.64	VYINLDK	heavy	63.6	10	22.6	28.0071
Ndufs6	407785	436.752	610.365	22.64	VYINLDK	heavy	63.6	10	22.6	21.6314
Ndufs6	407785	436.752	497.281	22.64	VYINLDK	heavy	63.6	10	22.6	17.2099
Atp6v1a	11964	451.756	746.416	19.97	GVNVSALSR	light	64.5	10	23.3	26.9509
Atp6v1a	11964	451.756	632.373	19.97	GVNVSALSR	light	64.5	10	23.3	22.4919
Atp6v1a	11964	451.756	533.304	19.97	GVNVSALSR	light	64.5	10	23.3	18.6184
Atp6v1a	11964	456.76	756.424	19.97	GVNVSALSR	heavy	64.5	10	23.3	27.3422
Atp6v1a	11964	456.76	642.381	19.97	GVNVSALSR	heavy	64.5	10	23.3	22.8832
Atp6v1a	11964	456.76	543.312	19.97	GVNVSALSR	heavy	64.5	10	23.3	19.0097
Atp6v1b2	11966	760.901	1123.56	29.77	AVVQVFEGTSGIDAK	light	79.5	10	34.5	41.6971
Atp6v1b2	11966	760.901	1024.49	29.77	AVVQVFEGTSGIDAK	light	79.5	10	34.5	37.8236
Atp6v1b2	11966	760.901	748.384	29.77	AVVQVFEGTSGIDAK	light	79.5	10	34.5	27.0279
Atp6v1b2	11966	764.908	1131.58	29.77	AVVQVFEGTSGIDAK	heavy	79.5	10	34.5	42.0104
Atp6v1b2	11966	764.908	1032.51	29.77	AVVQVFEGTSGIDAK	heavy	79.5	10	34.5	38.1369
Atp6v1b2	11966	764.908	756.398	29.77	AVVQVFEGTSGIDAK	heavy	79.5	10	34.5	27.3412
Atp6v1e1	11973	495.759	749.369	19.77	GALFGANANR	light	66.6	10	24.9	27.0664
Atp6v1e1	11973	495.759	602.3	19.77	GALFGANANR	light	66.6	10	24.9	21.3161
Atp6v1e1	11973	495.759	545.279	19.77	GALFGANANR	light	66.6	10	24.9	19.0866
Atp6v1e1	11973	500.764	759.377	19.77	GALFGANANR	heavy	66.6	10	24.9	27.4577
Atp6v1e1	11973	500.764	612.309	19.77	GALFGANANR	heavy	66.6	10	24.9	21.7074
Atp6v1e1	11973	500.764	555.287	19.77	GALFGANANR	heavy	66.6	10	24.9	19.4779
Atp6v1c1	66335	472.251	772.431	16.39	GNLQNLER	light	65.5	10	24	27.9681
Atp6v1c1	66335	472.251	659.347	16.39	GNLQNLER	light	65.5	10	24	23.5466
Atp6v1c1	66335	472.251	531.289	16.39	GNLQNLER	light	65.5	10	24	18.5396
Atp6v1c1	66335	477.256	782.439	16.39	GNLQNLER	heavy	65.5	10	24	28.3594
Atp6v1c1	66335	477.256	669.355	16.39	GNLQNLER	heavy	65.5	10	24	23.9379
Atp6v1c1	66335	477.256	541.297	16.39	GNLQNLER	heavy	65.5	10	24	18.9309
Atp6v1c2	68775	419.229	690.382	32.66	FAIPDFK	light	62.9	10	22.1	24.76
Atp6v1c2	68775	419.229	619.345	32.66	FAIPDFK	light	62.9	10	22.1	21.9825
Atp6v1c2	68775	419.229	506.261	32.66	FAIPDFK	light	62.9	10	22.1	17.561
Atp6v1c2	68775	423.236	698.396	32.66	FAIPDFK	heavy	62.9	10	22.1	25.0734
Atp6v1c2	68775	423.236	627.359	32.66	FAIPDFK	heavy	62.9	10	22.1	22.2959
Atp6v1c2	68775	423.236	514.275	32.66	FAIPDFK	heavy	62.9	10	22.1	17.8744
Atp6v1d	73834	871.441	1103.61	33.02	FTAGDFSTTVIQNVNK	light	84.8	10	38.5	40.9168
Atp6v1d	73834	871.441	715.41	33.02	FTAGDFSTTVIQNVNK	light	84.8	10	38.5	25.7386
Atp6v1d	73834	871.441	602.326	33.02	FTAGDFSTTVIQNVNK	light	84.8	10	38.5	21.3171
Atp6v1d	73834	875.449	1111.62	33.02	FTAGDFSTTVIQNVNK	heavy	84.8	10	38.5	41.2301
Atp6v1d	73834	875.449	723.424	33.02	FTAGDFSTTVIQNVNK	heavy	84.8	10	38.5	26.0519
Atp6v1d	73834	875.449	610.34	33.02	FTAGDFSTTVIQNVNK	heavy	84.8	10	38.5	21.6304
Atp6v1b1	110935	544.801	816.483	19.2	SGQVLEVAGTK	light	69	10	26.7	29.6905
Atp6v1b1	110935	544.801	717.414	19.2	SGQVLEVAGTK	light	69	10	26.7	25.817
Atp6v1b1	110935	544.801	604.33	19.2	SGQVLEVAGTK	light	69	10	26.7	21.3955
Atp6v1b1	110935	548.808	824.497	19.2	SGQVLEVAGTK	heavy	69	10	26.7	30.0038
Atp6v1b1	110935	548.808	725.428	19.2	SGQVLEVAGTK	heavy	69	10	26.7	26.1303
Atp6v1b1	110935	548.808	612.344	19.2	SGQVLEVAGTK	heavy	69	10	26.7	21.7088
Atp6v0e	11974	533.782	823.471	30.85	NETIWYLK	light	68.5	10	26.3	29.9637
Atp6v0e	11974	533.782	722.424	30.85	NETIWYLK	light	68.5	10	26.3	26.0128
Atp6v0e	11974	533.782	609.34	30.85	NETIWYLK	light	68.5	10	26.3	21.5913
Atp6v0e	11974	537.789	831.485	30.85	NETIWYLK	heavy	68.5	10	26.3	30.2771
Atp6v0e	11974	537.789	730.438	30.85	NETIWYLK	heavy	68.5	10	26.3	26.3262
Atp6v0e	11974	537.789	617.354	30.85	NETIWYLK	heavy	68.5	10	26.3	21.9047
Atp6v0e2	76252	540.777	837.462	27.89	NETIWYVR	light	68.8	10	26.5	30.5107
Atp6v0e2	76252	540.777	736.414	27.89	NETIWYVR	light	68.8	10	26.5	26.5599
Atp6v0e2	76252	540.777	623.33	27.89	NETIWYVR	light	68.8	10	26.5	22.1384
Atp6v0e2	76252	545.781	847.47	27.89	NETIWYVR	heavy	68.8	10	26.5	30.9021
Atp6v0e2	76252	545.781	746.422	27.89	NETIWYVR	heavy	68.8	10	26.5	26.9512
Atp6v0e2	76252	545.781	633.338	27.89	NETIWYVR	heavy	68.8	10	26.5	22.5297
Cox10	70383	443.209	575.278	18.65	FYVDADR	light	64.1	10	23	20.2596
Cox10	70383	443.209	476.21	18.65	FYVDADR	light	64.1	10	23	16.3861
Cox10	70383	443.209	361.183	18.65	FYVDADR	light	64.1	10	23	11.8886
Cox10	70383	448.213	585.287	18.65	FYVDADR	heavy	64.1	10	23	20.6509
Cox10	70383	448.213	486.218	18.65	FYVDADR	heavy	64.1	10	23	16.7774
Cox10	70383	448.213	371.191	18.65	FYVDADR	heavy	64.1	10	23	12.2799
Cox15	226139	543.766	795.404	26.24	YQQFPEFK	light	68.9	10	26.6	28.8663
Cox15	226139	543.766	667.345	26.24	YQQFPEFK	light	68.9	10	26.6	23.8593
Cox15	226139	543.766	520.277	26.24	YQQFPEFK	light	68.9	10	26.6	18.109
Cox15	226139	547.773	803.418	26.24	YQQFPEFK	heavy	68.9	10	26.6	29.1797
Cox15	226139	547.773	675.359	26.24	YQQFPEFK	heavy	68.9	10	26.6	24.1727
Cox15	226139	547.773	528.291	26.24	YQQFPEFK	heavy	68.9	10	26.6	18.4224
Pde9a	18585	474.779	776.467	26.03	ATAQIGFIK	light	65.6	10	24.1	28.1259
Pde9a	18585	474.779	705.429	26.03	ATAQIGFIK	light	65.6	10	24.1	25.3484
Pde9a	18585	474.779	577.371	26.03	ATAQIGFIK	light	65.6	10	24.1	20.3414
Pde9a	18585	478.786	784.481	26.03	ATAQIGFIK	heavy	65.6	10	24.1	28.4392
Pde9a	18585	478.786	713.444	26.03	ATAQIGFIK	heavy	65.6	10	24.1	25.6617
Pde9a	18585	478.786	585.385	26.03	ATAQIGFIK	heavy	65.6	10	24.1	20.6547
Gmpr	66355	792.933	969.609	47.17	GDVENTILDILGGLR	light	81	10	35.6	35.6776
Gmpr	66355	792.933	856.525	47.17	GDVENTILDILGGLR	light	81	10	35.6	31.2561
Gmpr	66355	792.933	743.441	47.17	GDVENTILDILGGLR	light	81	10	35.6	26.8346
Gmpr	66355	797.937	979.617	47.17	GDVENTILDILGGLR	heavy	81	10	35.6	36.0689
Gmpr	66355	797.937	866.533	47.17	GDVENTILDILGGLR	heavy	81	10	35.6	31.6474
Gmpr	66355	797.937	753.449	47.17	GDVENTILDILGGLR	heavy	81	10	35.6	27.2259
Nudt9	74167	418.711	648.335	10.68	TSPYPGSK	light	62.9	10	22.1	23.116
Nudt9	74167	418.711	551.282	10.68	TSPYPGSK	light	62.9	10	22.1	19.3213
Nudt9	74167	418.711	388.219	10.68	TSPYPGSK	light	62.9	10	22.1	12.9457
Nudt9	74167	422.718	656.349	10.68	TSPYPGSK	heavy	62.9	10	22.1	23.4294
Nudt9	74167	422.718	559.297	10.68	TSPYPGSK	heavy	62.9	10	22.1	19.6347
Nudt9	74167	422.718	396.233	10.68	TSPYPGSK	heavy	62.9	10	22.1	13.259
Pde6c	110855	471.754	658.352	18.36	NGIPEVASR	light	65.5	10	24	23.5077
Pde6c	110855	471.754	432.257	18.36	NGIPEVASR	light	65.5	10	24	14.6675
Pde6c	110855	471.754	329.68	18.36	NGIPEVASR	light	65.5	10	24	10.6568
Pde6c	110855	476.758	668.36	18.36	NGIPEVASR	heavy	65.5	10	24	23.899
Pde6c	110855	476.758	442.265	18.36	NGIPEVASR	heavy	65.5	10	24	15.0588
Pde6c	110855	476.758	334.684	18.36	NGIPEVASR	heavy	65.5	10	24	10.8525
Enpp4	224794	361.216	607.381	18.8	NVFITK	light	60.1	10	20	21.5148
Enpp4	224794	361.216	508.313	18.8	NVFITK	light	60.1	10	20	17.6413
Enpp4	224794	361.216	254.66	18.8	NVFITK	light	60.1	10	20	7.72363
Enpp4	224794	365.223	615.396	18.8	NVFITK	heavy	60.1	10	20	21.8281
Enpp4	224794	365.223	516.327	18.8	NVFITK	heavy	60.1	10	20	17.9546
Enpp4	224794	365.223	258.667	18.8	NVFITK	heavy	60.1	10	20	7.8803
Prune1	229589	357.711	498.34	19.17	SELPLR	light	59.9	10	19.9	17.2513
Prune1	229589	357.711	385.256	19.17	SELPLR	light	59.9	10	19.9	12.8298
Prune1	229589	357.711	249.674	19.17	SELPLR	light	59.9	10	19.9	7.52865
Prune1	229589	362.715	508.348	19.17	SELPLR	heavy	59.9	10	19.9	17.6426
Prune1	229589	362.715	395.264	19.17	SELPLR	heavy	59.9	10	19.9	13.2211
Prune1	229589	362.715	254.678	19.17	SELPLR	heavy	59.9	10	19.9	7.72431
Ak3	56248	813.939	913.51	34.87	TVGIDDLTGEPLIQR	light	82.1	10	36.4	33.4842
Ak3	56248	813.939	812.462	34.87	TVGIDDLTGEPLIQR	light	82.1	10	36.4	29.5333
Ak3	56248	813.939	626.398	34.87	TVGIDDLTGEPLIQR	light	82.1	10	36.4	22.2583
Ak3	56248	818.943	923.518	34.87	TVGIDDLTGEPLIQR	heavy	82.1	10	36.4	33.8755
Ak3	56248	818.943	822.471	34.87	TVGIDDLTGEPLIQR	heavy	82.1	10	36.4	29.9246
Ak3	56248	818.943	636.407	34.87	TVGIDDLTGEPLIQR	heavy	82.1	10	36.4	22.6496
Adssl1	11565	566.291	890.433	10.4	LQQEAAATGSR	light	70	10	27.4	32.5819
Adssl1	11565	566.291	762.374	10.4	LQQEAAATGSR	light	70	10	27.4	27.5749
Adssl1	11565	566.291	633.331	10.4	LQQEAAATGSR	light	70	10	27.4	22.5294
Adssl1	11565	571.295	900.441	10.4	LQQEAAATGSR	heavy	70	10	27.4	32.9732
Adssl1	11565	571.295	772.382	10.4	LQQEAAATGSR	heavy	70	10	27.4	27.9662
Adssl1	11565	571.295	643.34	10.4	LQQEAAATGSR	heavy	70	10	27.4	22.9207
Adss	11566	722.863	890.433	28.54	TLPGWNTDISNAR	light	77.6	10	33.1	32.5819
Adss	11566	722.863	776.39	28.54	TLPGWNTDISNAR	light	77.6	10	33.1	28.1229
Adss	11566	722.863	615.797	28.54	TLPGWNTDISNAR	light	77.6	10	33.1	21.8438
Adss	11566	727.867	900.441	28.54	TLPGWNTDISNAR	heavy	77.6	10	33.1	32.9732
Adss	11566	727.867	786.398	28.54	TLPGWNTDISNAR	heavy	77.6	10	33.1	28.5142
Adss	11566	727.867	620.801	28.54	TLPGWNTDISNAR	heavy	77.6	10	33.1	22.0395
Ppat	231327	471.785	670.45	23.45	GNTISPIIK	light	65.5	10	24	23.9807
Ppat	231327	471.785	557.366	23.45	GNTISPIIK	light	65.5	10	24	19.5592
Ppat	231327	471.785	470.334	23.45	GNTISPIIK	light	65.5	10	24	16.1563
Ppat	231327	475.792	678.464	23.45	GNTISPIIK	heavy	65.5	10	24	24.294
Ppat	231327	475.792	565.38	23.45	GNTISPIIK	heavy	65.5	10	24	19.8725
Ppat	231327	475.792	478.348	23.45	GNTISPIIK	heavy	65.5	10	24	16.4697
Adsl	11564	366.2	632.325	9.82	VEQLDK	light	60.3	10	20.2	22.49
Adsl	11564	366.2	503.282	9.82	VEQLDK	light	60.3	10	20.2	17.4446
Adsl	11564	366.2	375.224	9.82	VEQLDK	light	60.3	10	20.2	12.4376
Adsl	11564	370.207	640.339	9.82	VEQLDK	heavy	60.3	10	20.2	22.8034
Adsl	11564	370.207	511.297	9.82	VEQLDK	heavy	60.3	10	20.2	17.7579
Adsl	11564	370.207	383.238	9.82	VEQLDK	heavy	60.3	10	20.2	12.7509
Pde1a	18573	628.815	942.464	17.65	NSLQQPEGIDR	light	73.1	10	29.7	34.6163
Pde1a	18573	628.815	814.405	17.65	NSLQQPEGIDR	light	73.1	10	29.7	29.6093
Pde1a	18573	628.815	686.347	17.65	NSLQQPEGIDR	light	73.1	10	29.7	24.6023
Pde1a	18573	633.819	952.472	17.65	NSLQQPEGIDR	heavy	73.1	10	29.7	35.0076
Pde1a	18573	633.819	824.414	17.65	NSLQQPEGIDR	heavy	73.1	10	29.7	30.0006
Pde1a	18573	633.819	696.355	17.65	NSLQQPEGIDR	heavy	73.1	10	29.7	24.9936
Pde1b	18574	480.243	757.42	15.3	SDAVPSEVR	light	65.9	10	24.3	27.3812
Pde1b	18574	480.243	587.315	15.3	SDAVPSEVR	light	65.9	10	24.3	20.7302
Pde1b	18574	480.243	294.161	15.3	SDAVPSEVR	light	65.9	10	24.3	9.26808
Pde1b	18574	485.247	767.429	15.3	SDAVPSEVR	heavy	65.9	10	24.3	27.7725
Pde1b	18574	485.247	597.323	15.3	SDAVPSEVR	heavy	65.9	10	24.3	21.1215
Pde1b	18574	485.247	299.165	15.3	SDAVPSEVR	heavy	65.9	10	24.3	9.46374
Pde1c	18575	459.251	731.43	20.25	GEASVVDLK	light	64.9	10	23.6	26.365
Pde1c	18575	459.251	660.393	20.25	GEASVVDLK	light	64.9	10	23.6	23.5875
Pde1c	18575	459.251	474.292	20.25	GEASVVDLK	light	64.9	10	23.6	16.3111
Pde1c	18575	463.258	739.444	20.25	GEASVVDLK	heavy	64.9	10	23.6	26.6783
Pde1c	18575	463.258	668.407	20.25	GEASVVDLK	heavy	64.9	10	23.6	23.9008
Pde1c	18575	463.258	482.306	20.25	GEASVVDLK	heavy	64.9	10	23.6	16.6244
Pde4a	18577	513.801	826.478	31.01	SLSLSLPGPR	light	67.5	10	25.5	30.0813
Pde4a	18577	513.801	739.446	31.01	SLSLSLPGPR	light	67.5	10	25.5	26.6784
Pde4a	18577	513.801	626.362	31.01	SLSLSLPGPR	light	67.5	10	25.5	22.2569
Pde4a	18577	518.805	836.486	31.01	SLSLSLPGPR	heavy	67.5	10	25.5	30.4726
Pde4a	18577	518.805	749.454	31.01	SLSLSLPGPR	heavy	67.5	10	25.5	27.0697
Pde4a	18577	518.805	636.37	31.01	SLSLSLPGPR	heavy	67.5	10	25.5	22.6482
Pde4b	18578	826.928	1122.58	33.6	VTSSGVLLLDNYTDR	light	82.7	10	36.9	41.6586
Pde4b	18578	826.928	1009.49	33.6	VTSSGVLLLDNYTDR	light	82.7	10	36.9	37.2371
Pde4b	18578	826.928	896.411	33.6	VTSSGVLLLDNYTDR	light	82.7	10	36.9	32.8156
Pde4b	18578	831.932	1132.59	33.6	VTSSGVLLLDNYTDR	heavy	82.7	10	36.9	42.0499
Pde4b	18578	831.932	1019.5	33.6	VTSSGVLLLDNYTDR	heavy	82.7	10	36.9	37.6284
Pde4b	18578	831.932	906.419	33.6	VTSSGVLLLDNYTDR	heavy	82.7	10	36.9	33.2069
Pde4c	110385	746.868	1189.57	22.51	FGVQTDQEEQLAK	light	78.8	10	34	44.2779
Pde4c	110385	746.868	1061.51	22.51	FGVQTDQEEQLAK	light	78.8	10	34	39.2709
Pde4c	110385	746.868	960.463	22.51	FGVQTDQEEQLAK	light	78.8	10	34	35.32
Pde4c	110385	750.875	1197.58	22.51	FGVQTDQEEQLAK	heavy	78.8	10	34	44.5913
Pde4c	110385	750.875	1069.53	22.51	FGVQTDQEEQLAK	heavy	78.8	10	34	39.5843
Pde4c	110385	750.875	968.477	22.51	FGVQTDQEEQLAK	heavy	78.8	10	34	35.6334
Pde4d	238871	516.764	802.431	15.6	TEQEDVLAK	light	67.6	10	25.6	29.141
Pde4d	238871	516.764	674.372	15.6	TEQEDVLAK	light	67.6	10	25.6	24.1341
Pde4d	238871	516.764	545.329	15.6	TEQEDVLAK	light	67.6	10	25.6	19.0886
Pde4d	238871	520.771	810.445	15.6	TEQEDVLAK	heavy	67.6	10	25.6	29.4544
Pde4d	238871	520.771	682.386	15.6	TEQEDVLAK	heavy	67.6	10	25.6	24.4474
Pde4d	238871	520.771	553.344	15.6	TEQEDVLAK	heavy	67.6	10	25.6	19.4019
Npr1	18160	549.819	799.467	35.61	LWTAPELLR	light	69.2	10	26.8	29.0252
Npr1	18160	549.819	627.382	35.61	LWTAPELLR	light	69.2	10	26.8	22.2968
Npr1	18160	549.819	530.33	35.61	LWTAPELLR	light	69.2	10	26.8	18.5021
Npr1	18160	554.823	809.475	35.61	LWTAPELLR	heavy	69.2	10	26.8	29.4165
Npr1	18160	554.823	637.391	35.61	LWTAPELLR	heavy	69.2	10	26.8	22.6881
Npr1	18160	554.823	540.338	35.61	LWTAPELLR	heavy	69.2	10	26.8	18.8934
Pde2a	207728	477.22	797.342	15.73	GVDDSTGFR	light	65.7	10	24.2	28.9421
Pde2a	207728	477.22	682.315	15.73	GVDDSTGFR	light	65.7	10	24.2	24.4446
Pde2a	207728	477.22	567.289	15.73	GVDDSTGFR	light	65.7	10	24.2	19.9472
Pde2a	207728	482.224	807.351	15.73	GVDDSTGFR	heavy	65.7	10	24.2	29.3334
Pde2a	207728	482.224	692.324	15.73	GVDDSTGFR	heavy	65.7	10	24.2	24.836
Pde2a	207728	482.224	577.297	15.73	GVDDSTGFR	heavy	65.7	10	24.2	20.3385
Gucy1b1	54195	665.864	988.531	32.17	LTQELEILTDR	light	74.9	10	31	36.4174
Gucy1b1	54195	665.864	859.488	32.17	LTQELEILTDR	light	74.9	10	31	31.372
Gucy1b1	54195	665.864	746.404	32.17	LTQELEILTDR	light	74.9	10	31	26.9505
Gucy1b1	54195	670.868	998.539	32.17	LTQELEILTDR	heavy	74.9	10	31	36.8088
Gucy1b1	54195	670.868	869.497	32.17	LTQELEILTDR	heavy	74.9	10	31	31.7633
Gucy1b1	54195	670.868	756.413	32.17	LTQELEILTDR	heavy	74.9	10	31	27.3418
Gucy1a1	60596	419.209	724.326	17.51	LEDFTGR	light	62.9	10	22.1	26.0872
Gucy1a1	60596	419.209	595.283	17.51	LEDFTGR	light	62.9	10	22.1	21.0418
Gucy1a1	60596	419.209	480.257	17.51	LEDFTGR	light	62.9	10	22.1	16.5443
Gucy1a1	60596	424.213	734.334	17.51	LEDFTGR	heavy	62.9	10	22.1	26.4785
Gucy1a1	60596	424.213	605.292	17.51	LEDFTGR	heavy	62.9	10	22.1	21.4331
Gucy1a1	60596	424.213	490.265	17.51	LEDFTGR	heavy	62.9	10	22.1	16.9356
Npr2	230103	392.24	502.298	24.95	ALPVDLR	light	61.6	10	21.1	17.4061
Npr2	230103	392.24	403.23	24.95	ALPVDLR	light	61.6	10	21.1	13.5326
Npr2	230103	392.24	288.203	24.95	ALPVDLR	light	61.6	10	21.1	9.03513
Npr2	230103	397.244	512.307	24.95	ALPVDLR	heavy	61.6	10	21.1	17.7974
Npr2	230103	397.244	413.238	24.95	ALPVDLR	heavy	61.6	10	21.1	13.9239
Npr2	230103	397.244	298.211	24.95	ALPVDLR	heavy	61.6	10	21.1	9.42644
Hprt	15452	638.343	1063.53	27.87	VIGGDDLSTLTGK	light	73.5	10	30	39.3497
Hprt	15452	638.343	606.346	27.87	VIGGDDLSTLTGK	light	73.5	10	30	21.4743
Hprt	15452	638.343	588.809	27.87	VIGGDDLSTLTGK	light	73.5	10	30	20.7886
Hprt	15452	642.35	1071.54	27.87	VIGGDDLSTLTGK	heavy	73.5	10	30	39.6631
Hprt	15452	642.35	614.36	27.87	VIGGDDLSTLTGK	heavy	73.5	10	30	21.7876
Hprt	15452	642.35	592.816	27.87	VIGGDDLSTLTGK	heavy	73.5	10	30	20.9453
Itpa	16434	474.779	736.399	22.71	IVFVTGNAK	light	65.6	10	24.1	26.5593
Itpa	16434	474.779	589.33	22.71	IVFVTGNAK	light	65.6	10	24.1	20.809
Itpa	16434	474.779	490.262	22.71	IVFVTGNAK	light	65.6	10	24.1	16.9355
Itpa	16434	478.786	744.413	22.71	IVFVTGNAK	heavy	65.6	10	24.1	26.8726
Itpa	16434	478.786	597.345	22.71	IVFVTGNAK	heavy	65.6	10	24.1	21.1223
Itpa	16434	478.786	498.276	22.71	IVFVTGNAK	heavy	65.6	10	24.1	17.2488
Impdh1	23917	571.812	915.489	30.13	NLIDAGVDGLR	light	70.3	10	27.6	33.5616
Impdh1	23917	571.812	802.405	30.13	NLIDAGVDGLR	light	70.3	10	27.6	29.1401
Impdh1	23917	571.812	687.378	30.13	NLIDAGVDGLR	light	70.3	10	27.6	24.6426
Impdh1	23917	576.816	925.498	30.13	NLIDAGVDGLR	heavy	70.3	10	27.6	33.9529
Impdh1	23917	576.816	812.414	30.13	NLIDAGVDGLR	heavy	70.3	10	27.6	29.5314
Impdh1	23917	576.816	697.387	30.13	NLIDAGVDGLR	heavy	70.3	10	27.6	25.0339
Impdh2	23918	422.766	731.441	23.71	LVGIISSR	light	63.1	10	22.2	26.3654
Impdh2	23918	422.766	632.373	23.71	LVGIISSR	light	63.1	10	22.2	22.4919
Impdh2	23918	422.766	462.267	23.71	LVGIISSR	light	63.1	10	22.2	15.8409
Impdh2	23918	427.77	741.449	23.71	LVGIISSR	heavy	63.1	10	22.2	26.7567
Impdh2	23918	427.77	642.381	23.71	LVGIISSR	heavy	63.1	10	22.2	22.8832
Impdh2	23918	427.77	472.275	23.71	LVGIISSR	heavy	63.1	10	22.2	16.2322
Adcy2	210044	365.216	658.388	13.78	AEIIQR	light	60.3	10	20.1	23.5091
Adcy2	210044	365.216	529.346	13.78	AEIIQR	light	60.3	10	20.1	18.4636
Adcy2	210044	365.216	416.262	13.78	AEIIQR	light	60.3	10	20.1	14.0421
Adcy2	210044	370.22	668.397	13.78	AEIIQR	heavy	60.3	10	20.1	23.9004
Adcy2	210044	370.22	539.354	13.78	AEIIQR	heavy	60.3	10	20.1	18.8549
Adcy2	210044	370.22	426.27	13.78	AEIIQR	heavy	60.3	10	20.1	14.4334
Adcy7	11513	357.729	601.367	21.23	LAIIER	light	59.9	10	19.9	21.2796
Adcy7	11513	357.729	417.246	21.23	LAIIER	light	59.9	10	19.9	14.0806
Adcy7	11513	357.729	304.162	21.23	LAIIER	light	59.9	10	19.9	9.6591
Adcy7	11513	362.733	611.375	21.23	LAIIER	heavy	59.9	10	19.9	21.6709
Adcy7	11513	362.733	427.254	21.23	LAIIER	heavy	59.9	10	19.9	14.4719
Adcy7	11513	362.733	314.17	21.23	LAIIER	heavy	59.9	10	19.9	10.0504
Adcy3	104111	485.296	756.473	29.03	GGVLAGVIGAR	light	66.1	10	24.5	27.3441
Adcy3	104111	485.296	643.389	29.03	GGVLAGVIGAR	light	66.1	10	24.5	22.9226
Adcy3	104111	485.296	572.351	29.03	GGVLAGVIGAR	light	66.1	10	24.5	20.1451
Adcy3	104111	490.3	766.481	29.03	GGVLAGVIGAR	heavy	66.1	10	24.5	27.7354
Adcy3	104111	490.3	653.397	29.03	GGVLAGVIGAR	heavy	66.1	10	24.5	23.3139
Adcy3	104111	490.3	582.36	29.03	GGVLAGVIGAR	heavy	66.1	10	24.5	20.5364
Adcy4	104110	624.783	1078.45	20.73	GLDDELDTGDAK	light	72.9	10	29.5	39.9333
Adcy4	104110	624.783	719.357	20.73	GLDDELDTGDAK	light	72.9	10	29.5	25.8929
Adcy4	104110	624.783	606.273	20.73	GLDDELDTGDAK	light	72.9	10	29.5	21.4714
Adcy4	104110	628.79	1086.47	20.73	GLDDELDTGDAK	heavy	72.9	10	29.5	40.2467
Adcy4	104110	628.79	727.371	20.73	GLDDELDTGDAK	heavy	72.9	10	29.5	26.2063
Adcy4	104110	628.79	614.287	20.73	GLDDELDTGDAK	heavy	72.9	10	29.5	21.7848
Adcy6	11512	474.779	736.399	22.71	LVQVFQSK	light	65.6	10	24.1	26.5593
Adcy6	11512	474.779	608.34	22.71	LVQVFQSK	light	65.6	10	24.1	21.5523
Adcy6	11512	474.779	509.272	22.71	LVQVFQSK	light	65.6	10	24.1	17.6788
Adcy6	11512	478.786	744.413	22.71	LVQVFQSK	heavy	65.6	10	24.1	26.8726
Adcy6	11512	478.786	616.354	22.71	LVQVFQSK	heavy	65.6	10	24.1	21.8656
Adcy6	11512	478.786	517.286	22.71	LVQVFQSK	heavy	65.6	10	24.1	17.9921
Adcy5	224129	409.716	705.341	8.51	LQATEEK	light	62.4	10	21.8	25.3449
Adcy5	224129	409.716	577.283	8.51	LQATEEK	light	62.4	10	21.8	20.3379
Adcy5	224129	409.716	506.246	8.51	LQATEEK	light	62.4	10	21.8	17.5604
Adcy5	224129	413.723	713.356	8.51	LQATEEK	heavy	62.4	10	21.8	25.6583
Adcy5	224129	413.723	585.297	8.51	LQATEEK	heavy	62.4	10	21.8	20.6513
Adcy5	224129	413.723	514.26	8.51	LQATEEK	heavy	62.4	10	21.8	17.8738
Ampd3	11717	456.277	725.467	33.41	WIIQVPR	light	64.7	10	23.4	26.1318
Ampd3	11717	456.277	612.383	33.41	WIIQVPR	light	64.7	10	23.4	21.7103
Ampd3	11717	456.277	499.299	33.41	WIIQVPR	light	64.7	10	23.4	17.2888
Ampd3	11717	461.281	735.475	33.41	WIIQVPR	heavy	64.7	10	23.4	26.5231
Ampd3	11717	461.281	622.391	33.41	WIIQVPR	heavy	64.7	10	23.4	22.1016
Ampd3	11717	461.281	509.307	33.41	WIIQVPR	heavy	64.7	10	23.4	17.6801
Gda	14544	408.732	588.372	15.07	NNLLTNK	light	62.4	10	21.7	20.7715
Gda	14544	408.732	475.287	15.07	NNLLTNK	light	62.4	10	21.7	16.35
Gda	14544	408.732	362.203	15.07	NNLLTNK	light	62.4	10	21.7	11.9285
Gda	14544	412.739	596.386	15.07	NNLLTNK	heavy	62.4	10	21.7	21.0848
Gda	14544	412.739	483.302	15.07	NNLLTNK	heavy	62.4	10	21.7	16.6633
Gda	14544	412.739	370.218	15.07	NNLLTNK	heavy	62.4	10	21.7	12.2418
Ampd2	109674	452.74	704.357	17.6	SLAESELR	light	64.5	10	23.3	25.3065
Ampd2	109674	452.74	633.32	17.6	SLAESELR	light	64.5	10	23.3	22.529
Ampd2	109674	452.74	504.278	17.6	SLAESELR	light	64.5	10	23.3	17.4835
Ampd2	109674	457.744	714.366	17.6	SLAESELR	heavy	64.5	10	23.3	25.6978
Ampd2	109674	457.744	643.328	17.6	SLAESELR	heavy	64.5	10	23.3	22.9203
Ampd2	109674	457.744	514.286	17.6	SLAESELR	heavy	64.5	10	23.3	17.8748
Ampd1	229665	390.219	680.361	15.95	VFASEVK	light	61.5	10	21.1	24.3682
Ampd1	229665	390.219	533.293	15.95	VFASEVK	light	61.5	10	21.1	18.618
Ampd1	229665	390.219	462.256	15.95	VFASEVK	light	61.5	10	21.1	15.8405
Ampd1	229665	394.226	688.376	15.95	VFASEVK	heavy	61.5	10	21.1	24.6816
Ampd1	229665	394.226	541.307	15.95	VFASEVK	heavy	61.5	10	21.1	18.9313
Ampd1	229665	394.226	470.27	15.95	VFASEVK	heavy	61.5	10	21.1	16.1538
Paics	67054	418.747	723.404	23.88	IATGSFLK	light	62.9	10	22.1	26.0512
Paics	67054	418.747	652.366	23.88	IATGSFLK	light	62.9	10	22.1	23.2737
Paics	67054	418.747	551.319	23.88	IATGSFLK	light	62.9	10	22.1	19.3228
Paics	67054	422.755	731.418	23.88	IATGSFLK	heavy	62.9	10	22.1	26.3645
Paics	67054	422.755	660.381	23.88	IATGSFLK	heavy	62.9	10	22.1	23.587
Paics	67054	422.755	559.333	23.88	IATGSFLK	heavy	62.9	10	22.1	19.6361
Pde7a	18583	358.227	557.377	21.64	SAVGLLR	light	60	10	19.9	19.5596
Pde7a	18583	358.227	458.309	21.64	SAVGLLR	light	60	10	19.9	15.6861
Pde7a	18583	358.227	401.287	21.64	SAVGLLR	light	60	10	19.9	13.4566
Pde7a	18583	363.231	567.385	21.64	SAVGLLR	heavy	60	10	19.9	19.9509
Pde7a	18583	363.231	468.317	21.64	SAVGLLR	heavy	60	10	19.9	16.0774
Pde7a	18583	363.231	411.295	21.64	SAVGLLR	heavy	60	10	19.9	13.8479
Pde8a	18584	491.308	755.441	25.4	IIPVIGQGGK	light	66.4	10	24.7	27.3038
Pde8a	18584	491.308	559.32	25.4	IIPVIGQGGK	light	66.4	10	24.7	19.6356
Pde8a	18584	491.308	378.224	25.4	IIPVIGQGGK	light	66.4	10	24.7	12.5549
Pde8a	18584	495.315	763.455	25.4	IIPVIGQGGK	heavy	66.4	10	24.7	27.6171
Pde8a	18584	495.315	567.334	25.4	IIPVIGQGGK	heavy	66.4	10	24.7	19.9489
Pde8a	18584	495.315	382.231	25.4	IIPVIGQGGK	heavy	66.4	10	24.7	12.7116
Pde10a	23984	386.227	601.342	13.37	GIAGQVAR	light	61.3	10	20.9	21.2786
Pde10a	23984	386.227	530.305	13.37	GIAGQVAR	light	61.3	10	20.9	18.5011
Pde10a	23984	386.227	473.283	13.37	GIAGQVAR	light	61.3	10	20.9	16.2716
Pde10a	23984	391.231	611.35	13.37	GIAGQVAR	heavy	61.3	10	20.9	21.6699
Pde10a	23984	391.231	540.313	13.37	GIAGQVAR	heavy	61.3	10	20.9	18.8924
Pde10a	23984	391.231	483.291	13.37	GIAGQVAR	heavy	61.3	10	20.9	16.6629
Pde7b	29863	551.272	794.42	34.79	GSYPFIDFR	light	69.3	10	26.9	28.8278
Pde7b	29863	551.272	697.367	34.79	GSYPFIDFR	light	69.3	10	26.9	25.0331
Pde7b	29863	551.272	550.298	34.79	GSYPFIDFR	light	69.3	10	26.9	19.2829
Pde7b	29863	556.276	804.428	34.79	GSYPFIDFR	heavy	69.3	10	26.9	29.2191
Pde7b	29863	556.276	707.375	34.79	GSYPFIDFR	heavy	69.3	10	26.9	25.4245
Pde7b	29863	556.276	560.307	34.79	GSYPFIDFR	heavy	69.3	10	26.9	19.6742
Pde8b	218461	485.29	755.441	18.65	ITPVIGQGGK	light	66.1	10	24.5	27.3038
Pde8b	218461	485.29	658.388	18.65	ITPVIGQGGK	light	66.1	10	24.5	23.5091
Pde8b	218461	485.29	559.32	18.65	ITPVIGQGGK	light	66.1	10	24.5	19.6356
Pde8b	218461	489.297	763.455	18.65	ITPVIGQGGK	heavy	66.1	10	24.5	27.6171
Pde8b	218461	489.297	666.402	18.65	ITPVIGQGGK	heavy	66.1	10	24.5	23.8225
Pde8b	218461	489.297	567.334	18.65	ITPVIGQGGK	heavy	66.1	10	24.5	19.9489
Atic	108147	446.748	734.42	25.58	TGLVEFAR	light	64.2	10	23.1	26.4819
Atic	108147	446.748	621.335	25.58	TGLVEFAR	light	64.2	10	23.1	22.0604
Atic	108147	446.748	522.267	25.58	TGLVEFAR	light	64.2	10	23.1	18.1869
Atic	108147	451.752	744.428	25.58	TGLVEFAR	heavy	64.2	10	23.1	26.8732
Atic	108147	451.752	631.344	25.58	TGLVEFAR	heavy	64.2	10	23.1	22.4517
Atic	108147	451.752	532.275	25.58	TGLVEFAR	heavy	64.2	10	23.1	18.5782
Pde6b	18587	742.375	1210.63	38.29	SWVEYLSLETTR	light	78.6	10	33.8	45.1014
Pde6b	18587	742.375	1111.56	38.29	SWVEYLSLETTR	light	78.6	10	33.8	41.2279
Pde6b	18587	742.375	982.52	38.29	SWVEYLSLETTR	light	78.6	10	33.8	36.1824
Pde6b	18587	747.379	1220.64	38.29	SWVEYLSLETTR	heavy	78.6	10	33.8	45.4927
Pde6b	18587	747.379	1121.57	38.29	SWVEYLSLETTR	heavy	78.6	10	33.8	41.6192
Pde6b	18587	747.379	992.529	38.29	SWVEYLSLETTR	heavy	78.6	10	33.8	36.5737
Pde6a	225600	556.293	964.51	29.92	FLDSNIGFAK	light	69.6	10	27.1	35.4782
Pde6a	225600	556.293	851.426	29.92	FLDSNIGFAK	light	69.6	10	27.1	31.0567
Pde6a	225600	556.293	736.399	29.92	FLDSNIGFAK	light	69.6	10	27.1	26.5593
Pde6a	225600	560.3	972.524	29.92	FLDSNIGFAK	heavy	69.6	10	27.1	35.7916
Pde6a	225600	560.3	859.44	29.92	FLDSNIGFAK	heavy	69.6	10	27.1	31.3701
Pde6a	225600	560.3	744.413	29.92	FLDSNIGFAK	heavy	69.6	10	27.1	26.8726
Entpd6	12497	371.247	569.402	21.88	ATPLVLK	light	60.6	10	20.4	20.0298
Entpd6	12497	371.247	472.349	21.88	ATPLVLK	light	60.6	10	20.4	16.2351
Entpd6	12497	371.247	285.205	21.88	ATPLVLK	light	60.6	10	20.4	8.9179
Entpd6	12497	375.254	577.416	21.88	ATPLVLK	heavy	60.6	10	20.4	20.3432
Entpd6	12497	375.254	480.364	21.88	ATPLVLK	heavy	60.6	10	20.4	16.5485
Entpd6	12497	375.254	289.212	21.88	ATPLVLK	heavy	60.6	10	20.4	9.07457
Cant1	76025	433.24	679.393	39.12	WFFLPR	light	63.6	10	22.6	24.3304
Cant1	76025	433.24	532.324	39.12	WFFLPR	light	63.6	10	22.6	18.5801
Cant1	76025	433.24	385.256	39.12	WFFLPR	light	63.6	10	22.6	12.8298
Cant1	76025	438.244	689.401	39.12	WFFLPR	heavy	63.6	10	22.6	24.7217
Cant1	76025	438.244	542.332	39.12	WFFLPR	heavy	63.6	10	22.6	18.9714
Cant1	76025	438.244	395.264	39.12	WFFLPR	heavy	63.6	10	22.6	13.2211
Entpd3	215446	448.717	681.335	24.6	SQPFDFR	light	64.3	10	23.2	24.4063
Entpd3	215446	448.717	584.283	24.6	SQPFDFR	light	64.3	10	23.2	20.6116
Entpd3	215446	448.717	341.171	24.6	SQPFDFR	light	64.3	10	23.2	11.1062
Entpd3	215446	453.721	691.344	24.6	SQPFDFR	heavy	64.3	10	23.2	24.7976
Entpd3	215446	453.721	594.291	24.6	SQPFDFR	heavy	64.3	10	23.2	21.0029
Entpd3	215446	453.721	346.176	24.6	SQPFDFR	heavy	64.3	10	23.2	11.3018
Rrm1	20133	495.766	790.409	23.02	TVWEISQK	light	66.6	10	24.9	28.671
Rrm1	20133	495.766	604.33	23.02	TVWEISQK	light	66.6	10	24.9	21.3955
Rrm1	20133	495.766	362.203	23.02	TVWEISQK	light	66.6	10	24.9	11.9285
Rrm1	20133	499.773	798.424	23.02	TVWEISQK	heavy	66.6	10	24.9	28.9844
Rrm1	20133	499.773	612.344	23.02	TVWEISQK	heavy	66.6	10	24.9	21.7088
Rrm1	20133	499.773	370.218	23.02	TVWEISQK	heavy	66.6	10	24.9	12.2418
Rrm2	20135	758.917	1017.6	36.31	IEQEFLTEALPVK	light	79.4	10	34.4	37.5539
Rrm2	20135	758.917	870.529	36.31	IEQEFLTEALPVK	light	79.4	10	34.4	31.8037
Rrm2	20135	758.917	757.445	36.31	IEQEFLTEALPVK	light	79.4	10	34.4	27.3822
Rrm2	20135	762.924	1025.61	36.31	IEQEFLTEALPVK	heavy	79.4	10	34.4	37.8673
Rrm2	20135	762.924	878.544	36.31	IEQEFLTEALPVK	heavy	79.4	10	34.4	32.117
Rrm2	20135	762.924	765.46	36.31	IEQEFLTEALPVK	heavy	79.4	10	34.4	27.6955
Rrm2b	382985	645.328	927.489	22.13	FSQEVQVPEAR	light	73.9	10	30.3	34.0308
Rrm2b	382985	645.328	798.447	22.13	FSQEVQVPEAR	light	73.9	10	30.3	28.9853
Rrm2b	382985	645.328	699.378	22.13	FSQEVQVPEAR	light	73.9	10	30.3	25.1118
Rrm2b	382985	650.332	937.498	22.13	FSQEVQVPEAR	heavy	73.9	10	30.3	34.4221
Rrm2b	382985	650.332	808.455	22.13	FSQEVQVPEAR	heavy	73.9	10	30.3	29.3766
Rrm2b	382985	650.332	709.387	22.13	FSQEVQVPEAR	heavy	73.9	10	30.3	25.5031
Dck	13178	461.274	733.461	30.43	STFVNILK	light	64.9	10	23.6	26.4444
Dck	13178	461.274	586.392	30.43	STFVNILK	light	64.9	10	23.6	20.6941
Dck	13178	461.274	487.324	30.43	STFVNILK	light	64.9	10	23.6	16.8206
Dck	13178	465.281	741.475	30.43	STFVNILK	heavy	64.9	10	23.6	26.7577
Dck	13178	465.281	594.406	30.43	STFVNILK	heavy	64.9	10	23.6	21.0075
Dck	13178	465.281	495.338	30.43	STFVNILK	heavy	64.9	10	23.6	17.134
Nme6	54369	689.817	1029.48	24.59	WYEEEEPQLR	light	76	10	31.9	38.0187
Nme6	54369	689.817	900.442	24.59	WYEEEEPQLR	light	76	10	31.9	32.9732
Nme6	54369	689.817	513.314	24.59	WYEEEEPQLR	light	76	10	31.9	17.8368
Nme6	54369	694.821	1039.49	24.59	WYEEEEPQLR	heavy	76	10	31.9	38.41
Nme6	54369	694.821	910.45	24.59	WYEEEEPQLR	heavy	76	10	31.9	33.3645
Nme6	54369	694.821	523.323	24.59	WYEEEEPQLR	heavy	76	10	31.9	18.2281
Nme3	79059	579.33	945.5	25.96	LVQASEELLR	light	70.7	10	27.9	34.735
Nme3	79059	579.33	817.441	25.96	LVQASEELLR	light	70.7	10	27.9	29.728
Nme3	79059	579.33	746.404	25.96	LVQASEELLR	light	70.7	10	27.9	26.9505
Nme3	79059	584.334	955.508	25.96	LVQASEELLR	heavy	70.7	10	27.9	35.1263
Nme3	79059	584.334	827.45	25.96	LVQASEELLR	heavy	70.7	10	27.9	30.1193
Nme3	79059	584.334	756.413	25.96	LVQASEELLR	heavy	70.7	10	27.9	27.3418
Nme7	171567	361.203	622.331	18.81	VNVFSR	light	60.1	10	20	22.0993
Nme7	171567	361.203	508.288	18.81	VNVFSR	light	60.1	10	20	17.6403
Nme7	171567	361.203	409.219	18.81	VNVFSR	light	60.1	10	20	13.7668
Nme7	171567	366.207	632.339	18.81	VNVFSR	heavy	60.1	10	20	22.4906
Nme7	171567	366.207	518.296	18.81	VNVFSR	heavy	60.1	10	20	18.0316
Nme7	171567	366.207	419.228	18.81	VNVFSR	heavy	60.1	10	20	14.1581
Pola2	18969	509.277	775.42	22.6	IEELGSELK	light	67.3	10	25.4	28.0849
Pola2	18969	509.277	646.377	22.6	IEELGSELK	light	67.3	10	25.4	23.0395
Pola2	18969	509.277	533.293	22.6	IEELGSELK	light	67.3	10	25.4	18.618
Pola2	18969	513.284	783.434	22.6	IEELGSELK	heavy	67.3	10	25.4	28.3983
Pola2	18969	513.284	654.391	22.6	IEELGSELK	heavy	67.3	10	25.4	23.3528
Pola2	18969	513.284	541.307	22.6	IEELGSELK	heavy	67.3	10	25.4	18.9313
Prim1	19075	496.264	878.437	17.3	LGAFQAQEK	light	66.6	10	24.9	32.1128
Prim1	19075	496.264	750.378	17.3	LGAFQAQEK	light	66.6	10	24.9	27.1058
Prim1	19075	496.264	603.31	17.3	LGAFQAQEK	light	66.6	10	24.9	21.3556
Prim1	19075	500.271	886.451	17.3	LGAFQAQEK	heavy	66.6	10	24.9	32.4262
Prim1	19075	500.271	758.392	17.3	LGAFQAQEK	heavy	66.6	10	24.9	27.4192
Prim1	19075	500.271	611.324	17.3	LGAFQAQEK	heavy	66.6	10	24.9	21.6689
Prim2	19076	551.28	901.437	17.11	SLPAVQSDER	light	69.3	10	26.9	33.0121
Prim2	19076	551.28	804.385	17.11	SLPAVQSDER	light	69.3	10	26.9	29.2175
Prim2	19076	551.28	733.348	17.11	SLPAVQSDER	light	69.3	10	26.9	26.44
Prim2	19076	556.285	911.446	17.11	SLPAVQSDER	heavy	69.3	10	26.9	33.4035
Prim2	19076	556.285	814.393	17.11	SLPAVQSDER	heavy	69.3	10	26.9	29.6088
Prim2	19076	556.285	743.356	17.11	SLPAVQSDER	heavy	69.3	10	26.9	26.8313
Pole	18973	708.382	1155.6	43.97	IFQSSVFEAFLK	light	76.9	10	32.6	42.9499
Pole	18973	708.382	1027.55	43.97	IFQSSVFEAFLK	light	76.9	10	32.6	37.9429
Pole	18973	708.382	754.413	43.97	IFQSSVFEAFLK	light	76.9	10	32.6	27.2636
Pole	18973	712.389	1163.62	43.97	IFQSSVFEAFLK	heavy	76.9	10	32.6	43.2632
Pole	18973	712.389	1035.56	43.97	IFQSSVFEAFLK	heavy	76.9	10	32.6	38.2562
Pole	18973	712.389	762.428	43.97	IFQSSVFEAFLK	heavy	76.9	10	32.6	27.577
Pole2	18974	905.467	1158.64	40.99	FFLEDPTGTVQLDLSK	light	86.5	10	39.7	43.0684
Pole2	18974	905.467	960.536	40.99	FFLEDPTGTVQLDLSK	light	86.5	10	39.7	35.3229
Pole2	18974	905.467	703.398	40.99	FFLEDPTGTVQLDLSK	light	86.5	10	39.7	25.269
Pole2	18974	909.474	1166.65	40.99	FFLEDPTGTVQLDLSK	heavy	86.5	10	39.7	43.3818
Pole2	18974	909.474	968.55	40.99	FFLEDPTGTVQLDLSK	heavy	86.5	10	39.7	35.6362
Pole2	18974	909.474	711.413	40.99	FFLEDPTGTVQLDLSK	heavy	86.5	10	39.7	25.5823
Pole4	66979	596.335	807.461	32.85	AAELFVETIAK	light	71.5	10	28.5	29.3377
Pole4	66979	596.335	660.393	32.85	AAELFVETIAK	light	71.5	10	28.5	23.5875
Pole4	66979	596.335	561.324	32.85	AAELFVETIAK	light	71.5	10	28.5	19.714
Pole4	66979	600.342	815.475	32.85	AAELFVETIAK	heavy	71.5	10	28.5	29.6511
Pole4	66979	600.342	668.407	32.85	AAELFVETIAK	heavy	71.5	10	28.5	23.9008
Pole4	66979	600.342	569.338	32.85	AAELFVETIAK	heavy	71.5	10	28.5	20.0273
Pold1	18971	565.814	870.468	31.62	IFEPILGEGR	light	70	10	27.4	31.8013
Pold1	18971	565.814	741.425	31.62	IFEPILGEGR	light	70	10	27.4	26.7558
Pold1	18971	565.814	531.289	31.62	IFEPILGEGR	light	70	10	27.4	18.5396
Pold1	18971	570.818	880.476	31.62	IFEPILGEGR	heavy	70	10	27.4	32.1926
Pold1	18971	570.818	751.434	31.62	IFEPILGEGR	heavy	70	10	27.4	27.1471
Pold1	18971	570.818	541.297	31.62	IFEPILGEGR	heavy	70	10	27.4	18.9309
Pold2	18972	360.2	561.324	12.39	GTIDVSK	light	60	10	20	19.714
Pold2	18972	360.2	448.24	12.39	GTIDVSK	light	60	10	20	15.2925
Pold2	18972	360.2	333.213	12.39	GTIDVSK	light	60	10	20	10.795
Pold2	18972	364.207	569.338	12.39	GTIDVSK	heavy	60	10	20	20.0273
Pold2	18972	364.207	456.254	12.39	GTIDVSK	heavy	60	10	20	15.6058
Pold2	18972	364.207	341.227	12.39	GTIDVSK	heavy	60	10	20	11.1083
Pold3	67967	551.791	889.463	17.55	VNLDSEQAVK	light	69.3	10	26.9	32.5439
Pold3	67967	551.791	776.378	17.55	VNLDSEQAVK	light	69.3	10	26.9	28.1224
Pold3	67967	551.791	661.352	17.55	VNLDSEQAVK	light	69.3	10	26.9	23.625
Pold3	67967	555.798	897.477	17.55	VNLDSEQAVK	heavy	69.3	10	26.9	32.8573
Pold3	67967	555.798	784.393	17.55	VNLDSEQAVK	heavy	69.3	10	26.9	28.4358
Pold3	67967	555.798	669.366	17.55	VNLDSEQAVK	heavy	69.3	10	26.9	23.9383
Polr1b	20017	456.761	685.388	20.77	NLPSGPSLK	light	64.7	10	23.5	24.5648
Polr1b	20017	456.761	588.335	20.77	NLPSGPSLK	light	64.7	10	23.5	20.7701
Polr1b	20017	456.761	343.198	20.77	NLPSGPSLK	light	64.7	10	23.5	11.1854
Polr1b	20017	460.768	693.402	20.77	NLPSGPSLK	heavy	64.7	10	23.5	24.8781
Polr1b	20017	460.768	596.349	20.77	NLPSGPSLK	heavy	64.7	10	23.5	21.0834
Polr1b	20017	460.768	347.205	20.77	NLPSGPSLK	heavy	64.7	10	23.5	11.3421
Polr1a	20019	461.256	706.413	29.49	GGTGLFELK	light	64.9	10	23.6	25.3869
Polr1a	20019	461.256	649.392	29.49	GGTGLFELK	light	64.9	10	23.6	23.1574
Polr1a	20019	461.256	536.308	29.49	GGTGLFELK	light	64.9	10	23.6	18.7358
Polr1a	20019	465.263	714.428	29.49	GGTGLFELK	heavy	64.9	10	23.6	25.7002
Polr1a	20019	465.263	657.406	29.49	GGTGLFELK	heavy	64.9	10	23.6	23.4707
Polr1a	20019	465.263	544.322	29.49	GGTGLFELK	heavy	64.9	10	23.6	19.0492
Polr1e	64424	720.878	1077.57	29.02	LSYVGNNFGTGALK	light	77.5	10	33	39.8988
Polr1e	64424	720.878	978.5	29.02	LSYVGNNFGTGALK	light	77.5	10	33	36.0253
Polr1e	64424	720.878	921.479	29.02	LSYVGNNFGTGALK	light	77.5	10	33	33.7958
Polr1e	64424	724.885	1085.58	29.02	LSYVGNNFGTGALK	heavy	77.5	10	33	40.2121
Polr1e	64424	724.885	986.515	29.02	LSYVGNNFGTGALK	heavy	77.5	10	33	36.3386
Polr1e	64424	724.885	929.493	29.02	LSYVGNNFGTGALK	heavy	77.5	10	33	34.1091
Polr1c	20016	369.693	625.294	15.71	LDTFSR	light	60.5	10	20.3	22.2151
Polr1c	20016	369.693	510.267	15.71	LDTFSR	light	60.5	10	20.3	17.7177
Polr1c	20016	369.693	409.219	15.71	LDTFSR	light	60.5	10	20.3	13.7668
Polr1c	20016	374.697	635.302	15.71	LDTFSR	heavy	60.5	10	20.3	22.6065
Polr1c	20016	374.697	520.275	15.71	LDTFSR	heavy	60.5	10	20.3	18.109
Polr1c	20016	374.697	419.228	15.71	LDTFSR	heavy	60.5	10	20.3	14.1581
Polr1d	20018	408.247	744.45	25.56	AIEELLK	light	62.4	10	21.7	26.8741
Polr1d	20018	408.247	631.366	25.56	AIEELLK	light	62.4	10	21.7	22.4526
Polr1d	20018	408.247	502.324	25.56	AIEELLK	light	62.4	10	21.7	17.4071
Polr1d	20018	412.254	752.464	25.56	AIEELLK	heavy	62.4	10	21.7	27.1874
Polr1d	20018	412.254	639.38	25.56	AIEELLK	heavy	62.4	10	21.7	22.7659
Polr1d	20018	412.254	510.338	25.56	AIEELLK	heavy	62.4	10	21.7	17.7204
Polr3d	67065	524.793	800.462	26.51	TFTPNIISR	light	68	10	25.9	29.0641
Polr3d	67065	524.793	699.415	26.51	TFTPNIISR	light	68	10	25.9	25.1132
Polr3d	67065	524.793	602.362	26.51	TFTPNIISR	light	68	10	25.9	21.3185
Polr3d	67065	529.797	810.471	26.51	TFTPNIISR	heavy	68	10	25.9	29.4554
Polr3d	67065	529.797	709.423	26.51	TFTPNIISR	heavy	68	10	25.9	25.5045
Polr3d	67065	529.797	612.37	26.51	TFTPNIISR	heavy	68	10	25.9	21.7098
Polr3gl	69870	366.711	619.33	14.42	LETLEK	light	60.4	10	20.2	21.9819
Polr3gl	69870	366.711	490.287	14.42	LETLEK	light	60.4	10	20.2	16.9365
Polr3gl	69870	366.711	389.239	14.42	LETLEK	light	60.4	10	20.2	12.9856
Polr3gl	69870	370.718	627.344	14.42	LETLEK	heavy	60.4	10	20.2	22.2953
Polr3gl	69870	370.718	498.301	14.42	LETLEK	heavy	60.4	10	20.2	17.2498
Polr3gl	69870	370.718	397.254	14.42	LETLEK	heavy	60.4	10	20.2	13.2989
Polr3f	70408	564.817	814.467	25.54	SNLPLTEINK	light	70	10	27.4	29.6117
Polr3f	70408	564.817	717.414	25.54	SNLPLTEINK	light	70	10	27.4	25.817
Polr3f	70408	564.817	604.33	25.54	SNLPLTEINK	light	70	10	27.4	21.3955
Polr3f	70408	568.824	822.481	25.54	SNLPLTEINK	heavy	70	10	27.4	29.925
Polr3f	70408	568.824	725.428	25.54	SNLPLTEINK	heavy	70	10	27.4	26.1303
Polr3f	70408	568.824	612.344	25.54	SNLPLTEINK	heavy	70	10	27.4	21.7088
Polr3c	74414	379.711	657.368	9.14	TGSQPLR	light	61	10	20.7	23.4692
Polr3c	74414	379.711	600.346	9.14	TGSQPLR	light	61	10	20.7	21.2397
Polr3c	74414	379.711	385.256	9.14	TGSQPLR	light	61	10	20.7	12.8298
Polr3c	74414	384.716	667.376	9.14	TGSQPLR	heavy	61	10	20.7	23.8605
Polr3c	74414	384.716	610.355	9.14	TGSQPLR	heavy	61	10	20.7	21.631
Polr3c	74414	384.716	395.264	9.14	TGSQPLR	heavy	61	10	20.7	13.2211
Polr3h	78929	623.32	1018.51	24.84	LNDSIAEELNK	light	72.8	10	29.5	37.5894
Polr3h	78929	623.32	816.446	24.84	LNDSIAEELNK	light	72.8	10	29.5	29.6891
Polr3h	78929	623.32	703.362	24.84	LNDSIAEELNK	light	72.8	10	29.5	25.2675
Polr3h	78929	627.327	1026.52	24.84	LNDSIAEELNK	heavy	72.8	10	29.5	37.9028
Polr3h	78929	627.327	824.46	24.84	LNDSIAEELNK	heavy	72.8	10	29.5	30.0024
Polr3h	78929	627.327	711.376	24.84	LNDSIAEELNK	heavy	72.8	10	29.5	25.5809
Polr3a	218832	829.959	1084.6	40.49	GFSIGIGDVTPGQGLLK	light	82.8	10	37	40.1737
Polr3a	218832	829.959	813.483	40.49	GFSIGIGDVTPGQGLLK	light	82.8	10	37	29.5732
Polr3a	218832	829.959	712.435	40.49	GFSIGIGDVTPGQGLLK	light	82.8	10	37	25.6223
Polr3a	218832	833.966	1092.61	40.49	GFSIGIGDVTPGQGLLK	heavy	82.8	10	37	40.487
Polr3a	218832	833.966	821.497	40.49	GFSIGIGDVTPGQGLLK	heavy	82.8	10	37	29.8865
Polr3a	218832	833.966	720.449	40.49	GFSIGIGDVTPGQGLLK	heavy	82.8	10	37	25.9356
Polr2e	66420	463.756	813.421	15.46	IQAGDPVAR	light	65.1	10	23.7	29.5708
Polr2e	66420	463.756	685.363	15.46	IQAGDPVAR	light	65.1	10	23.7	24.5638
Polr2e	66420	463.756	614.326	15.46	IQAGDPVAR	light	65.1	10	23.7	21.7863
Polr2e	66420	468.76	823.43	15.46	IQAGDPVAR	heavy	65.1	10	23.7	29.9621
Polr2e	66420	468.76	695.371	15.46	IQAGDPVAR	heavy	65.1	10	23.7	24.9551
Polr2e	66420	468.76	624.334	15.46	IQAGDPVAR	heavy	65.1	10	23.7	22.1776
Polr2f	69833	362.758	611.424	28.08	IPIIIR	light	60.2	10	20.1	21.6728
Polr2f	69833	362.758	514.371	28.08	IPIIIR	light	60.2	10	20.1	17.8781
Polr2f	69833	362.758	401.287	28.08	IPIIIR	light	60.2	10	20.1	13.4566
Polr2f	69833	367.762	621.432	28.08	IPIIIR	heavy	60.2	10	20.1	22.0641
Polr2f	69833	367.762	524.379	28.08	IPIIIR	heavy	60.2	10	20.1	18.2695
Polr2f	69833	367.762	411.295	28.08	IPIIIR	heavy	60.2	10	20.1	13.8479
Polr2h	245841	690.318	1137.5	13.03	IEGDETSTEAATR	light	76.1	10	31.9	42.2421
Polr2h	245841	690.318	836.411	13.03	IEGDETSTEAATR	light	76.1	10	31.9	30.4697
Polr2h	245841	690.318	735.363	13.03	IEGDETSTEAATR	light	76.1	10	31.9	26.5188
Polr2h	245841	695.322	1147.51	13.03	IEGDETSTEAATR	heavy	76.1	10	31.9	42.6334
Polr2h	245841	695.322	846.419	13.03	IEGDETSTEAATR	heavy	76.1	10	31.9	30.861
Polr2h	245841	695.322	745.371	13.03	IEGDETSTEAATR	heavy	76.1	10	31.9	26.9101
Polr2c	20021	838.454	1173.62	36.49	FIIENTDLAVANSIR	light	83.2	10	37.3	43.6544
Polr2c	20021	838.454	730.421	36.49	FIIENTDLAVANSIR	light	83.2	10	37.3	26.3255
Polr2c	20021	838.454	560.315	36.49	FIIENTDLAVANSIR	light	83.2	10	37.3	19.6745
Polr2c	20021	843.458	1183.63	36.49	FIIENTDLAVANSIR	heavy	83.2	10	37.3	44.0457
Polr2c	20021	843.458	740.429	36.49	FIIENTDLAVANSIR	heavy	83.2	10	37.3	26.7168
Polr2c	20021	843.458	570.323	36.49	FIIENTDLAVANSIR	heavy	83.2	10	37.3	20.0658
Polr2g	67710	679.37	973.531	25.65	GEVVDAVVTQVNK	light	75.5	10	31.5	35.831
Polr2g	67710	679.37	688.399	25.65	GEVVDAVVTQVNK	light	75.5	10	31.5	24.6825
Polr2g	67710	679.37	589.33	25.65	GEVVDAVVTQVNK	light	75.5	10	31.5	20.809
Polr2g	67710	683.377	981.545	25.65	GEVVDAVVTQVNK	heavy	75.5	10	31.5	36.1443
Polr2g	67710	683.377	696.413	25.65	GEVVDAVVTQVNK	heavy	75.5	10	31.5	24.9958
Polr2g	67710	683.377	597.345	25.65	GEVVDAVVTQVNK	heavy	75.5	10	31.5	21.1223
Polr2b	231329	472.27	716.405	18.89	AGVSQVLNR	light	65.5	10	24	25.7775
Polr2b	231329	472.27	629.373	18.89	AGVSQVLNR	light	65.5	10	24	22.3746
Polr2b	231329	472.27	501.314	18.89	AGVSQVLNR	light	65.5	10	24	17.3676
Polr2b	231329	477.274	726.413	18.89	AGVSQVLNR	heavy	65.5	10	24	26.1688
Polr2b	231329	477.274	639.381	18.89	AGVSQVLNR	heavy	65.5	10	24	22.7659
Polr2b	231329	477.274	511.323	18.89	AGVSQVLNR	heavy	65.5	10	24	17.7589
Polr2a	20020	442.771	684.419	33.03	ISPWLLR	light	64.1	10	23	24.5269
Polr2a	20020	442.771	401.287	33.03	ISPWLLR	light	64.1	10	23	13.4566
Polr2a	20020	442.771	342.713	33.03	ISPWLLR	light	64.1	10	23	11.1664
Polr2a	20020	447.775	694.427	33.03	ISPWLLR	heavy	64.1	10	23	24.9182
Polr2a	20020	447.775	411.295	33.03	ISPWLLR	heavy	64.1	10	23	13.8479
Polr2a	20020	447.775	347.717	33.03	ISPWLLR	heavy	64.1	10	23	11.3621
Pnp	18950	563.319	1026.56	37.73	VFGFSLITNK	light	69.9	10	27.3	37.9044
Pnp	18950	563.319	879.493	37.73	VFGFSLITNK	light	69.9	10	27.3	32.1542
Pnp	18950	563.319	675.404	37.73	VFGFSLITNK	light	69.9	10	27.3	24.1744
Pnp	18950	567.326	1034.58	37.73	VFGFSLITNK	heavy	69.9	10	27.3	38.2178
Pnp	18950	567.326	887.508	37.73	VFGFSLITNK	heavy	69.9	10	27.3	32.4675
Pnp	18950	567.326	683.418	37.73	VFGFSLITNK	heavy	69.9	10	27.3	24.4877
Nt5e	23959	501.803	758.477	32.17	FPILSANIK	light	66.9	10	25.1	27.4225
Nt5e	23959	501.803	645.393	32.17	FPILSANIK	light	66.9	10	25.1	23.001
Nt5e	23959	501.803	532.309	32.17	FPILSANIK	light	66.9	10	25.1	18.5795
Nt5e	23959	505.81	766.491	32.17	FPILSANIK	heavy	66.9	10	25.1	27.7359
Nt5e	23959	505.81	653.407	32.17	FPILSANIK	heavy	66.9	10	25.1	23.3143
Nt5e	23959	505.81	540.323	32.17	FPILSANIK	heavy	66.9	10	25.1	18.8928
Nt5c	50773	588.793	950.412	33.08	LLSWSDNWR	light	71.1	10	28.2	34.927
Nt5c	50773	588.793	863.379	33.08	LLSWSDNWR	light	71.1	10	28.2	31.5241
Nt5c	50773	588.793	677.3	33.08	LLSWSDNWR	light	71.1	10	28.2	24.2485
Nt5c	50773	593.798	960.42	33.08	LLSWSDNWR	heavy	71.1	10	28.2	35.3183
Nt5c	50773	593.798	873.388	33.08	LLSWSDNWR	heavy	71.1	10	28.2	31.9154
Nt5c	50773	593.798	687.308	33.08	LLSWSDNWR	heavy	71.1	10	28.2	24.6399
Nt5c2	76952	416.724	632.325	12.48	TVENLEK	light	62.8	10	22	22.49
Nt5c2	76952	416.724	503.282	12.48	TVENLEK	light	62.8	10	22	17.4446
Nt5c2	76952	416.724	389.239	12.48	TVENLEK	light	62.8	10	22	12.9856
Nt5c2	76952	420.731	640.339	12.48	TVENLEK	heavy	62.8	10	22	22.8034
Nt5c2	76952	420.731	511.297	12.48	TVENLEK	heavy	62.8	10	22	17.7579
Nt5c2	76952	420.731	397.254	12.48	TVENLEK	heavy	62.8	10	22	13.2989
Nt5c3	107569	423.234	746.393	18.84	VDELLEK	light	63.1	10	22.3	26.95
Nt5c3	107569	423.234	631.366	18.84	VDELLEK	light	63.1	10	22.3	22.4526
Nt5c3	107569	423.234	389.239	18.84	VDELLEK	light	63.1	10	22.3	12.9856
Nt5c3	107569	427.241	754.407	18.84	VDELLEK	heavy	63.1	10	22.3	27.2634
Nt5c3	107569	427.241	639.38	18.84	VDELLEK	heavy	63.1	10	22.3	22.7659
Nt5c3	107569	427.241	397.254	18.84	VDELLEK	heavy	63.1	10	22.3	13.2989
Pnpt1	71701	515.301	859.488	25.92	GITALQADIK	light	67.6	10	25.6	31.372
Pnpt1	71701	515.301	687.404	25.92	GITALQADIK	light	67.6	10	25.6	24.6436
Pnpt1	71701	515.301	574.32	25.92	GITALQADIK	light	67.6	10	25.6	20.2221
Pnpt1	71701	519.308	867.503	25.92	GITALQADIK	heavy	67.6	10	25.6	31.6853
Pnpt1	71701	519.308	695.418	25.92	GITALQADIK	heavy	67.6	10	25.6	24.9569
Pnpt1	71701	519.308	582.334	25.92	GITALQADIK	heavy	67.6	10	25.6	20.5354
Papss1	23971	517.749	807.363	21.67	NLGFSPEDR	light	67.7	10	25.7	29.3339
Papss1	23971	517.749	603.273	21.67	NLGFSPEDR	light	67.7	10	25.7	21.3541
Papss1	23971	517.749	516.241	21.67	NLGFSPEDR	light	67.7	10	25.7	17.9513
Papss1	23971	522.753	817.371	21.67	NLGFSPEDR	heavy	67.7	10	25.7	29.7252
Papss1	23971	522.753	613.282	21.67	NLGFSPEDR	heavy	67.7	10	25.7	21.7455
Papss1	23971	522.753	526.25	21.67	NLGFSPEDR	heavy	67.7	10	25.7	18.3426
Papss2	23972	407.258	700.424	26.22	LTPLELK	light	62.3	10	21.7	25.1527
Papss2	23972	407.258	599.376	26.22	LTPLELK	light	62.3	10	21.7	21.2018
Papss2	23972	407.258	502.324	26.22	LTPLELK	light	62.3	10	21.7	17.4071
Papss2	23972	411.265	708.438	26.22	LTPLELK	heavy	62.3	10	21.7	25.466
Papss2	23972	411.265	607.39	26.22	LTPLELK	heavy	62.3	10	21.7	21.5151
Papss2	23972	411.265	510.338	26.22	LTPLELK	heavy	62.3	10	21.7	17.7204
Fhit	14198	575.317	919.536	32.22	TELSFALVNR	light	70.5	10	27.8	33.7198
Fhit	14198	575.317	806.452	32.22	TELSFALVNR	light	70.5	10	27.8	29.2983
Fhit	14198	575.317	719.42	32.22	TELSFALVNR	light	70.5	10	27.8	25.8954
Fhit	14198	580.321	929.544	32.22	TELSFALVNR	heavy	70.5	10	27.8	34.1111
Fhit	14198	580.321	816.46	32.22	TELSFALVNR	heavy	70.5	10	27.8	29.6896
Fhit	14198	580.321	729.428	32.22	TELSFALVNR	heavy	70.5	10	27.8	26.2867
Ak1	11636	565.832	904.489	29.98	IIFVVGGPGSGK	light	70	10	27.4	33.1315
Ak1	11636	565.832	658.352	29.98	IIFVVGGPGSGK	light	70	10	27.4	23.5077
Ak1	11636	565.832	559.283	29.98	IIFVVGGPGSGK	light	70	10	27.4	19.6342
Ak1	11636	569.839	912.503	29.98	IIFVVGGPGSGK	heavy	70	10	27.4	33.4448
Ak1	11636	569.839	666.366	29.98	IIFVVGGPGSGK	heavy	70	10	27.4	23.821
Ak1	11636	569.839	567.298	29.98	IIFVVGGPGSGK	heavy	70	10	27.4	19.9475
Ak2	11637	568.298	817.457	37.4	NGFLLDGFPR	light	70.1	10	27.5	29.7286
Ak2	11637	568.298	704.373	37.4	NGFLLDGFPR	light	70.1	10	27.5	25.3071
Ak2	11637	568.298	591.289	37.4	NGFLLDGFPR	light	70.1	10	27.5	20.8856
Ak2	11637	573.303	827.465	37.4	NGFLLDGFPR	heavy	70.1	10	27.5	30.1199
Ak2	11637	573.303	714.381	37.4	NGFLLDGFPR	heavy	70.1	10	27.5	25.6984
Ak2	11637	573.303	601.297	37.4	NGFLLDGFPR	heavy	70.1	10	27.5	21.2769
Ak4	11639	393.74	572.34	13.72	ITPIQSK	light	61.7	10	21.2	20.1447
Ak4	11639	393.74	475.287	13.72	ITPIQSK	light	61.7	10	21.2	16.35
Ak4	11639	393.74	286.674	13.72	ITPIQSK	light	61.7	10	21.2	8.97534
Ak4	11639	397.747	580.354	13.72	ITPIQSK	heavy	61.7	10	21.2	20.458
Ak4	11639	397.747	483.302	13.72	ITPIQSK	heavy	61.7	10	21.2	16.6633
Ak4	11639	397.747	290.681	13.72	ITPIQSK	heavy	61.7	10	21.2	9.13201
Ak7	78801	534.746	791.378	16.57	NYGLTDEEK	light	68.5	10	26.3	28.7089
Ak7	78801	534.746	734.357	16.57	NYGLTDEEK	light	68.5	10	26.3	26.4794
Ak7	78801	534.746	621.273	16.57	NYGLTDEEK	light	68.5	10	26.3	22.0579
Ak7	78801	538.753	799.392	16.57	NYGLTDEEK	heavy	68.5	10	26.3	29.0223
Ak7	78801	538.753	742.371	16.57	NYGLTDEEK	heavy	68.5	10	26.3	26.7928
Ak7	78801	538.753	629.287	16.57	NYGLTDEEK	heavy	68.5	10	26.3	22.3713
Ak5	229949	570.272	838.431	24.17	WDTFVSQEK	light	70.2	10	27.6	30.5486
Ak5	229949	570.272	737.383	24.17	WDTFVSQEK	light	70.2	10	27.6	26.5977
Ak5	229949	570.272	590.314	24.17	WDTFVSQEK	light	70.2	10	27.6	20.8475
Ak5	229949	574.279	846.445	24.17	WDTFVSQEK	heavy	70.2	10	27.6	30.862
Ak5	229949	574.279	745.397	24.17	WDTFVSQEK	heavy	70.2	10	27.6	26.9111
Ak5	229949	574.279	598.329	24.17	WDTFVSQEK	heavy	70.2	10	27.6	21.1608
Pik3cd	18707	378.753	572.377	23.9	ALLVNVK	light	60.9	10	20.6	20.1461
Pik3cd	18707	378.753	459.293	23.9	ALLVNVK	light	60.9	10	20.6	15.7246
Pik3cd	18707	378.753	360.224	23.9	ALLVNVK	light	60.9	10	20.6	11.8511
Pik3cd	18707	382.76	580.391	23.9	ALLVNVK	heavy	60.9	10	20.6	20.4595
Pik3cd	18707	382.76	467.307	23.9	ALLVNVK	heavy	60.9	10	20.6	16.038
Pik3cd	18707	382.76	368.238	23.9	ALLVNVK	heavy	60.9	10	20.6	12.1645
Pik3cg	30955	490.3	809.488	34.64	GIDIPVLPR	light	66.4	10	24.7	29.417
Pik3cg	30955	490.3	694.461	34.64	GIDIPVLPR	light	66.4	10	24.7	24.9195
Pik3cg	30955	490.3	581.377	34.64	GIDIPVLPR	light	66.4	10	24.7	20.498
Pik3cg	30955	495.305	819.496	34.64	GIDIPVLPR	heavy	66.4	10	24.7	29.8083
Pik3cg	30955	495.305	704.469	34.64	GIDIPVLPR	heavy	66.4	10	24.7	25.3108
Pik3cg	30955	495.305	591.385	34.64	GIDIPVLPR	heavy	66.4	10	24.7	20.8893
Pik3cb	74769	394.747	687.44	22.72	TLNSLIK	light	61.7	10	21.2	24.645
Pik3cb	74769	394.747	574.356	22.72	TLNSLIK	light	61.7	10	21.2	20.2235
Pik3cb	74769	394.747	460.313	22.72	TLNSLIK	light	61.7	10	21.2	15.7645
Pik3cb	74769	398.755	695.454	22.72	TLNSLIK	heavy	61.7	10	21.2	24.9584
Pik3cb	74769	398.755	582.37	22.72	TLNSLIK	heavy	61.7	10	21.2	20.5368
Pik3cb	74769	398.755	468.327	22.72	TLNSLIK	heavy	61.7	10	21.2	16.0779
Pik3ca	18706	521.829	816.483	41.75	LINLTDILK	light	67.9	10	25.8	29.6905
Pik3ca	18706	521.829	702.44	41.75	LINLTDILK	light	67.9	10	25.8	25.2315
Pik3ca	18706	521.829	589.356	41.75	LINLTDILK	light	67.9	10	25.8	20.81
Pik3ca	18706	525.836	824.497	41.75	LINLTDILK	heavy	67.9	10	25.8	30.0038
Pik3ca	18706	525.836	710.454	41.75	LINLTDILK	heavy	67.9	10	25.8	25.5448
Pik3ca	18706	525.836	597.37	41.75	LINLTDILK	heavy	67.9	10	25.8	21.1233
Pten	19211	472.743	716.394	18.4	NNIDDVVR	light	65.5	10	24	25.7771
Pten	19211	472.743	603.31	18.4	NNIDDVVR	light	65.5	10	24	21.3556
Pten	19211	472.743	488.283	18.4	NNIDDVVR	light	65.5	10	24	16.8581
Pten	19211	477.748	726.402	18.4	NNIDDVVR	heavy	65.5	10	24	26.1684
Pten	19211	477.748	613.318	18.4	NNIDDVVR	heavy	65.5	10	24	21.7469
Pten	19211	477.748	498.291	18.4	NNIDDVVR	heavy	65.5	10	24	17.2494
Cdipt	52858	380.209	461.247	7.15	ALNQGTR	light	61	10	20.7	15.801
Cdipt	52858	380.209	333.188	7.15	ALNQGTR	light	61	10	20.7	10.794
Cdipt	52858	380.209	344.69	7.15	ALNQGTR	light	61	10	20.7	11.2437
Cdipt	52858	385.213	471.255	7.15	ALNQGTR	heavy	61	10	20.7	16.1923
Cdipt	52858	385.213	343.196	7.15	ALNQGTR	heavy	61	10	20.7	11.1853
Cdipt	52858	385.213	349.695	7.15	ALNQGTR	heavy	61	10	20.7	11.4394
Isyna1	71780	493.275	786.447	16.46	AQQLEQIR	light	66.5	10	24.8	28.5161
Isyna1	71780	493.275	658.388	16.46	AQQLEQIR	light	66.5	10	24.8	23.5091
Isyna1	71780	493.275	545.304	16.46	AQQLEQIR	light	66.5	10	24.8	19.0876
Isyna1	71780	498.279	796.455	16.46	AQQLEQIR	heavy	66.5	10	24.8	28.9074
Isyna1	71780	498.279	668.397	16.46	AQQLEQIR	heavy	66.5	10	24.8	23.9004
Isyna1	71780	498.279	555.312	16.46	AQQLEQIR	heavy	66.5	10	24.8	19.4789
Itpka	228550	553.306	878.477	40.94	AGVWLIDFGK	light	69.4	10	27	32.1144
Itpka	228550	553.306	692.398	40.94	AGVWLIDFGK	light	69.4	10	27	24.8388
Itpka	228550	553.306	579.314	40.94	AGVWLIDFGK	light	69.4	10	27	20.4173
Itpka	228550	557.313	886.491	40.94	AGVWLIDFGK	heavy	69.4	10	27	32.4278
Itpka	228550	557.313	700.412	40.94	AGVWLIDFGK	heavy	69.4	10	27	25.1522
Itpka	228550	557.313	587.328	40.94	AGVWLIDFGK	heavy	69.4	10	27	20.7307
Itpkc	233011	509.282	788.451	16.14	TQALEQVTK	light	67.3	10	25.4	28.5945
Itpkc	233011	509.282	717.414	16.14	TQALEQVTK	light	67.3	10	25.4	25.817
Itpkc	233011	509.282	604.33	16.14	TQALEQVTK	light	67.3	10	25.4	21.3955
Itpkc	233011	513.289	796.465	16.14	TQALEQVTK	heavy	67.3	10	25.4	28.9078
Itpkc	233011	513.289	725.428	16.14	TQALEQVTK	heavy	67.3	10	25.4	26.1303
Itpkc	233011	513.289	612.344	16.14	TQALEQVTK	heavy	67.3	10	25.4	21.7088
Plcz1	114875	454.248	794.404	26.46	ITIEEFR	light	64.6	10	23.4	28.8272
Plcz1	114875	454.248	693.357	26.46	ITIEEFR	light	64.6	10	23.4	24.8763
Plcz1	114875	454.248	580.273	26.46	ITIEEFR	light	64.6	10	23.4	20.4548
Plcz1	114875	459.252	804.413	26.46	ITIEEFR	heavy	64.6	10	23.4	29.2185
Plcz1	114875	459.252	703.365	26.46	ITIEEFR	heavy	64.6	10	23.4	25.2677
Plcz1	114875	459.252	590.281	26.46	ITIEEFR	heavy	64.6	10	23.4	20.8462
Plcd1	18799	460.235	818.416	18.44	TIWQESR	light	64.9	10	23.6	29.7661
Plcd1	18799	460.235	705.331	18.44	TIWQESR	light	64.9	10	23.6	25.3445
Plcd1	18799	460.235	353.169	18.44	TIWQESR	light	64.9	10	23.6	11.5753
Plcd1	18799	465.239	828.424	18.44	TIWQESR	heavy	64.9	10	23.6	30.1574
Plcd1	18799	465.239	715.34	18.44	TIWQESR	heavy	64.9	10	23.6	25.7359
Plcd1	18799	465.239	358.174	18.44	TIWQESR	heavy	64.9	10	23.6	11.7709
Plcd4	18802	396.224	529.309	17.05	VYPSGLR	light	61.8	10	21.3	18.4622
Plcd4	18802	396.224	432.257	17.05	VYPSGLR	light	61.8	10	21.3	14.6675
Plcd4	18802	396.224	345.224	17.05	VYPSGLR	light	61.8	10	21.3	11.2646
Plcd4	18802	401.228	539.318	17.05	VYPSGLR	heavy	61.8	10	21.3	18.8535
Plcd4	18802	401.228	442.265	17.05	VYPSGLR	heavy	61.8	10	21.3	15.0588
Plcd4	18802	401.228	355.233	17.05	VYPSGLR	heavy	61.8	10	21.3	11.6559
Plcd3	72469	749.878	1043.51	24.92	NLDLAAPTAEEAQR	light	78.9	10	34.1	38.5671
Plcd3	72469	749.878	972.474	24.92	NLDLAAPTAEEAQR	light	78.9	10	34.1	35.7896
Plcd3	72469	749.878	901.437	24.92	NLDLAAPTAEEAQR	light	78.9	10	34.1	33.0121
Plcd3	72469	754.883	1053.52	24.92	NLDLAAPTAEEAQR	heavy	78.9	10	34.1	38.9585
Plcd3	72469	754.883	982.483	24.92	NLDLAAPTAEEAQR	heavy	78.9	10	34.1	36.181
Plcd3	72469	754.883	911.446	24.92	NLDLAAPTAEEAQR	heavy	78.9	10	34.1	33.4035
Plcg2	234779	426.229	651.335	31.15	SILDEFK	light	63.2	10	22.4	23.2333
Plcg2	234779	426.229	538.251	31.15	SILDEFK	light	63.2	10	22.4	18.8118
Plcg2	234779	426.229	423.224	31.15	SILDEFK	light	63.2	10	22.4	14.3143
Plcg2	234779	430.236	659.349	31.15	SILDEFK	heavy	63.2	10	22.4	23.5467
Plcg2	234779	430.236	546.265	31.15	SILDEFK	heavy	63.2	10	22.4	19.1252
Plcg2	234779	430.236	431.238	31.15	SILDEFK	heavy	63.2	10	22.4	14.6277
Plcg1	18803	501.285	843.493	18.86	SAIIQNVEK	light	66.9	10	25.1	30.7466
Plcg1	18803	501.285	730.409	18.86	SAIIQNVEK	light	66.9	10	25.1	26.3251
Plcg1	18803	501.285	617.325	18.86	SAIIQNVEK	light	66.9	10	25.1	21.9036
Plcg1	18803	505.292	851.508	18.86	SAIIQNVEK	heavy	66.9	10	25.1	31.0599
Plcg1	18803	505.292	738.424	18.86	SAIIQNVEK	heavy	66.9	10	25.1	26.6384
Plcg1	18803	505.292	625.34	18.86	SAIIQNVEK	heavy	66.9	10	25.1	22.2169
Pip5kl1	227733	860.488	1151.7	44	WVDPAPEGSPLVLVLK	light	84.3	10	38.1	42.7974
Pip5kl1	227733	860.488	660.4	44	WVDPAPEGSPLVLVLK	light	84.3	10	38.1	23.5878
Pip5kl1	227733	860.488	576.355	44	WVDPAPEGSPLVLVLK	light	84.3	10	38.1	20.3017
Pip5kl1	227733	864.495	1159.72	44	WVDPAPEGSPLVLVLK	heavy	84.3	10	38.1	43.1107
Pip5kl1	227733	864.495	664.407	44	WVDPAPEGSPLVLVLK	heavy	84.3	10	38.1	23.7444
Pip5kl1	227733	864.495	580.362	44	WVDPAPEGSPLVLVLK	heavy	84.3	10	38.1	20.4584
Inpp5b	16330	430.248	758.441	21.98	TLEEIVR	light	63.4	10	22.5	27.4211
Inpp5b	16330	430.248	645.357	21.98	TLEEIVR	light	63.4	10	22.5	22.9996
Inpp5b	16330	430.248	516.314	21.98	TLEEIVR	light	63.4	10	22.5	17.9541
Inpp5b	16330	435.252	768.449	21.98	TLEEIVR	heavy	63.4	10	22.5	27.8124
Inpp5b	16330	435.252	655.365	21.98	TLEEIVR	heavy	63.4	10	22.5	23.3909
Inpp5b	16330	435.252	526.322	21.98	TLEEIVR	heavy	63.4	10	22.5	18.3454
Mtm1	17772	608.333	973.531	24.11	LEELQLANSAK	light	72.1	10	29	35.831
Mtm1	17772	608.333	731.405	24.11	LEELQLANSAK	light	72.1	10	29	26.364
Mtm1	17772	608.333	603.346	24.11	LEELQLANSAK	light	72.1	10	29	21.357
Mtm1	17772	612.34	981.545	24.11	LEELQLANSAK	heavy	72.1	10	29	36.1443
Mtm1	17772	612.34	739.419	24.11	LEELQLANSAK	heavy	72.1	10	29	26.6773
Mtm1	17772	612.34	611.36	24.11	LEELQLANSAK	heavy	72.1	10	29	21.6703
Synj2	20975	637.82	887.458	17.82	TTNAQEAEAAIR	light	73.5	10	30	32.4656
Synj2	20975	637.82	759.4	17.82	TTNAQEAEAAIR	light	73.5	10	30	27.4586
Synj2	20975	637.82	630.357	17.82	TTNAQEAEAAIR	light	73.5	10	30	22.4131
Synj2	20975	642.825	897.466	17.82	TTNAQEAEAAIR	heavy	73.5	10	30	32.8569
Synj2	20975	642.825	769.408	17.82	TTNAQEAEAAIR	heavy	73.5	10	30	27.8499
Synj2	20975	642.825	640.365	17.82	TTNAQEAEAAIR	heavy	73.5	10	30	22.8044
Mtmr1	53332	524.295	934.499	31.3	LGIFENLNK	light	68	10	25.9	34.3048
Mtmr1	53332	524.295	764.394	31.3	LGIFENLNK	light	68	10	25.9	27.6538
Mtmr1	53332	524.295	617.325	31.3	LGIFENLNK	light	68	10	25.9	21.9036
Mtmr1	53332	528.302	942.513	31.3	LGIFENLNK	heavy	68	10	25.9	34.6182
Mtmr1	53332	528.302	772.408	31.3	LGIFENLNK	heavy	68	10	25.9	27.9672
Mtmr1	53332	528.302	625.34	31.3	LGIFENLNK	heavy	68	10	25.9	22.2169
Mtmr7	54384	568.788	834.447	21.87	SSQPLSGFSAR	light	70.2	10	27.5	30.3929
Mtmr7	54384	568.788	624.31	21.87	SSQPLSGFSAR	light	70.2	10	27.5	22.1767
Mtmr7	54384	568.788	537.278	21.87	SSQPLSGFSAR	light	70.2	10	27.5	18.7738
Mtmr7	54384	573.793	844.455	21.87	SSQPLSGFSAR	heavy	70.2	10	27.5	30.7842
Mtmr7	54384	573.793	634.318	21.87	SSQPLSGFSAR	heavy	70.2	10	27.5	22.568
Mtmr7	54384	573.793	547.286	21.87	SSQPLSGFSAR	heavy	70.2	10	27.5	19.1651
Mtmr2	77116	413.779	600.383	29.32	LILAGALR	light	62.6	10	21.9	21.2411
Mtmr2	77116	413.779	487.299	29.32	LILAGALR	light	62.6	10	21.9	16.8196
Mtmr2	77116	413.779	416.262	29.32	LILAGALR	light	62.6	10	21.9	14.0421
Mtmr2	77116	418.783	610.391	29.32	LILAGALR	heavy	62.6	10	21.9	21.6324
Mtmr2	77116	418.783	497.307	29.32	LILAGALR	heavy	62.6	10	21.9	17.2109
Mtmr2	77116	418.783	426.27	29.32	LILAGALR	heavy	62.6	10	21.9	14.4334
Synj1	104015	466.282	533.304	24.5	ALLTTGSLR	light	65.2	10	23.8	18.6184
Synj1	104015	466.282	432.257	24.5	ALLTTGSLR	light	65.2	10	23.8	14.6675
Synj1	104015	471.286	543.312	24.5	ALLTTGSLR	heavy	65.2	10	23.8	19.0097
Synj1	104015	471.286	442.265	24.5	ALLTTGSLR	heavy	65.2	10	23.8	15.0588
Mtmr6	219135	993.981	1091.55	44.32	GLSVNDFYSGLESSGWLR	light	90.8	10	42.9	40.4453
Mtmr6	219135	993.981	1004.52	44.32	GLSVNDFYSGLESSGWLR	light	90.8	10	42.9	37.0424
Mtmr6	219135	993.981	705.368	44.32	GLSVNDFYSGLESSGWLR	light	90.8	10	42.9	25.346
Mtmr6	219135	998.986	1101.56	44.32	GLSVNDFYSGLESSGWLR	heavy	90.8	10	42.9	40.8366
Mtmr6	219135	998.986	1014.52	44.32	GLSVNDFYSGLESSGWLR	heavy	90.8	10	42.9	37.4338
Mtmr6	219135	998.986	715.376	44.32	GLSVNDFYSGLESSGWLR	heavy	90.8	10	42.9	25.7373
Pik3c2b	240752	616.333	995.531	46.16	VPEALGWVTTPLFNFR	light	72.5	10	31.1	36.6911
Pik3c2b	240752	616.333	793.436	46.16	VPEALGWVTTPLFNFR	light	72.5	10	31.1	28.7894
Pik3c2b	240752	616.333	583.299	46.16	VPEALGWVTTPLFNFR	light	72.5	10	31.1	20.5732
Pik3c2b	240752	619.669	1005.54	46.16	VPEALGWVTTPLFNFR	heavy	72.5	10	31.1	37.0825
Pik3c2b	240752	619.669	803.444	46.16	VPEALGWVTTPLFNFR	heavy	72.5	10	31.1	29.1807
Pik3c2b	240752	619.669	593.307	46.16	VPEALGWVTTPLFNFR	heavy	72.5	10	31.1	20.9645
Ocrl	320634	517.275	771.447	22.36	FDQLNIQR	light	67.7	10	25.7	27.9296
Ocrl	320634	517.275	643.389	22.36	FDQLNIQR	light	67.7	10	25.7	22.9226
Ocrl	320634	517.275	530.305	22.36	FDQLNIQR	light	67.7	10	25.7	18.5011
Ocrl	320634	522.279	781.455	22.36	FDQLNIQR	heavy	67.7	10	25.7	28.3209
Ocrl	320634	522.279	653.397	22.36	FDQLNIQR	heavy	67.7	10	25.7	23.3139
Ocrl	320634	522.279	540.313	22.36	FDQLNIQR	heavy	67.7	10	25.7	18.8924
Pik3c3	225326	550.801	859.452	22.29	LQALLGDNEK	light	69.3	10	26.9	31.3705
Pik3c3	225326	550.801	675.331	22.29	LQALLGDNEK	light	69.3	10	26.9	24.1715
Pik3c3	225326	550.801	562.247	22.29	LQALLGDNEK	light	69.3	10	26.9	19.75
Pik3c3	225326	554.808	867.466	22.29	LQALLGDNEK	heavy	69.3	10	26.9	31.6839
Pik3c3	225326	554.808	683.345	22.29	LQALLGDNEK	heavy	69.3	10	26.9	24.4849
Pik3c3	225326	554.808	570.261	22.29	LQALLGDNEK	heavy	69.3	10	26.9	20.0634
Ipmk	69718	603.319	979.463	31.59	ILQWFENQK	light	71.8	10	28.8	36.0629
Ipmk	69718	603.319	851.405	31.59	ILQWFENQK	light	71.8	10	28.8	31.0559
Ipmk	69718	603.319	665.325	31.59	ILQWFENQK	light	71.8	10	28.8	23.7803
Ipmk	69718	607.326	987.477	31.59	ILQWFENQK	heavy	71.8	10	28.8	36.3762
Ipmk	69718	607.326	859.419	31.59	ILQWFENQK	heavy	71.8	10	28.8	31.3693
Ipmk	69718	607.326	673.34	31.59	ILQWFENQK	heavy	71.8	10	28.8	24.0937
Ippk	75678	443.737	773.383	15.69	IVNYYSK	light	64.1	10	23	28.0053
Ippk	75678	443.737	674.314	15.69	IVNYYSK	light	64.1	10	23	24.1318
Ippk	75678	443.737	397.208	15.69	IVNYYSK	light	64.1	10	23	13.2972
Ippk	75678	447.744	781.397	15.69	IVNYYSK	heavy	64.1	10	23	28.3187
Ippk	75678	447.744	682.329	15.69	IVNYYSK	heavy	64.1	10	23	24.4452
Ippk	75678	447.744	405.222	15.69	IVNYYSK	heavy	64.1	10	23	13.6105
Itpk1	217837	477.717	693.316	11.62	NFSAGTSDR	light	65.7	10	24.2	24.8748
Itpk1	217837	477.717	606.284	11.62	NFSAGTSDR	light	65.7	10	24.2	21.4719
Itpk1	217837	477.717	535.247	11.62	NFSAGTSDR	light	65.7	10	24.2	18.6944
Itpk1	217837	482.722	703.324	11.62	NFSAGTSDR	heavy	65.7	10	24.2	25.2661
Itpk1	217837	482.722	616.292	11.62	NFSAGTSDR	heavy	65.7	10	24.2	21.8632
Itpk1	217837	482.722	545.255	11.62	NFSAGTSDR	heavy	65.7	10	24.2	19.0857
Inpp1	16329	664.395	1113.65	43.14	TLADVLVQEVIK	light	74.8	10	31	41.3096
Inpp1	16329	664.395	828.519	43.14	TLADVLVQEVIK	light	74.8	10	31	30.1611
Inpp1	16329	664.395	715.435	43.14	TLADVLVQEVIK	light	74.8	10	31	25.7396
Inpp1	16329	668.402	1121.67	43.14	TLADVLVQEVIK	heavy	74.8	10	31	41.6229
Inpp1	16329	668.402	836.533	43.14	TLADVLVQEVIK	heavy	74.8	10	31	30.4744
Inpp1	16329	668.402	723.449	43.14	TLADVLVQEVIK	heavy	74.8	10	31	26.0529
Impa1	55980	644.841	1047.53	18.44	LQVSQQEDITK	light	73.9	10	30.3	38.7243
Impa1	55980	644.841	948.463	18.44	LQVSQQEDITK	light	73.9	10	30.3	34.8508
Impa1	55980	644.841	733.373	18.44	LQVSQQEDITK	light	73.9	10	30.3	26.4409
Impa1	55980	648.848	1055.55	18.44	LQVSQQEDITK	heavy	73.9	10	30.3	39.0377
Impa1	55980	648.848	956.477	18.44	LQVSQQEDITK	heavy	73.9	10	30.3	35.1642
Impa1	55980	648.848	741.387	18.44	LQVSQQEDITK	heavy	73.9	10	30.3	26.7543
Impa2	114663	520.821	856.514	30.79	ALVLTEIGPK	light	67.8	10	25.8	31.2557
Impa2	114663	520.821	757.445	30.79	ALVLTEIGPK	light	67.8	10	25.8	27.3822
Impa2	114663	520.821	644.361	30.79	ALVLTEIGPK	light	67.8	10	25.8	22.9607
Impa2	114663	524.828	864.528	30.79	ALVLTEIGPK	heavy	67.8	10	25.8	31.569
Impa2	114663	524.828	765.46	30.79	ALVLTEIGPK	heavy	67.8	10	25.8	27.6955
Impa2	114663	524.828	652.376	30.79	ALVLTEIGPK	heavy	67.8	10	25.8	23.274
Inpp5j	170835	776.893	1091.59	37.82	GFQEGPLNFAPTFK	light	80.3	10	35.1	40.4469
Inpp5j	170835	776.893	1034.57	37.82	GFQEGPLNFAPTFK	light	80.3	10	35.1	38.2174
Inpp5j	170835	776.893	492.282	37.82	GFQEGPLNFAPTFK	light	80.3	10	35.1	17.0145
Inpp5j	170835	780.9	1099.6	37.82	GFQEGPLNFAPTFK	heavy	80.3	10	35.1	40.7603
Inpp5j	170835	780.9	1042.58	37.82	GFQEGPLNFAPTFK	heavy	80.3	10	35.1	38.5308
Inpp5j	170835	780.9	500.296	37.82	GFQEGPLNFAPTFK	heavy	80.3	10	35.1	17.3278
Inpp5a	212111	537.766	847.398	31.1	NIYQFDFK	light	68.7	10	26.4	30.8993
Inpp5a	212111	537.766	684.335	31.1	NIYQFDFK	light	68.7	10	26.4	24.5236
Inpp5a	212111	537.766	556.277	31.1	NIYQFDFK	light	68.7	10	26.4	19.5166
Inpp5a	212111	541.773	855.413	31.1	NIYQFDFK	heavy	68.7	10	26.4	31.2126
Inpp5a	212111	541.773	692.349	31.1	NIYQFDFK	heavy	68.7	10	26.4	24.837
Inpp5a	212111	541.773	564.291	31.1	NIYQFDFK	heavy	68.7	10	26.4	19.83
Inpp4a	269180	437.245	774.414	24.85	VWLNVDK	light	63.8	10	22.8	28.0456
Inpp4a	269180	437.245	588.335	24.85	VWLNVDK	light	63.8	10	22.8	20.7701
Inpp4a	269180	437.245	475.251	24.85	VWLNVDK	light	63.8	10	22.8	16.3486
Inpp4a	269180	441.252	782.429	24.85	VWLNVDK	heavy	63.8	10	22.8	28.359
Inpp4a	269180	441.252	596.349	24.85	VWLNVDK	heavy	63.8	10	22.8	21.0834
Inpp4a	269180	441.252	483.265	24.85	VWLNVDK	heavy	63.8	10	22.8	16.6619
Pi4k2b	67073	613.864	928.557	34.54	GQILNLTQALR	light	72.3	10	29.2	34.0725
Pi4k2b	67073	613.864	815.473	34.54	GQILNLTQALR	light	72.3	10	29.2	29.651
Pi4k2b	67073	613.864	588.346	34.54	GQILNLTQALR	light	72.3	10	29.2	20.7705
Pi4k2b	67073	618.869	938.566	34.54	GQILNLTQALR	heavy	72.3	10	29.2	34.4638
Pi4k2b	67073	618.869	825.482	34.54	GQILNLTQALR	heavy	72.3	10	29.2	30.0423
Pi4k2b	67073	618.869	598.355	34.54	GQILNLTQALR	heavy	72.3	10	29.2	21.1618
Pi4k2a	84095	477.293	711.451	30.95	LELNIVPR	light	65.7	10	24.2	25.5838
Pi4k2a	84095	477.293	598.367	30.95	LELNIVPR	light	65.7	10	24.2	21.1623
Pi4k2a	84095	477.293	484.324	30.95	LELNIVPR	light	65.7	10	24.2	16.7033
Pi4k2a	84095	482.297	721.459	30.95	LELNIVPR	heavy	65.7	10	24.2	25.9751
Pi4k2a	84095	482.297	608.375	30.95	LELNIVPR	heavy	65.7	10	24.2	21.5536
Pi4k2a	84095	482.297	494.332	30.95	LELNIVPR	heavy	65.7	10	24.2	17.0946
Pi4ka	224020	531.283	747.4	22.01	SNLDITVGSR	light	68.3	10	26.2	26.9894
Pi4ka	224020	531.283	632.373	22.01	SNLDITVGSR	light	68.3	10	26.2	22.4919
Pi4ka	224020	531.283	519.289	22.01	SNLDITVGSR	light	68.3	10	26.2	18.0704
Pi4ka	224020	536.287	757.408	22.01	SNLDITVGSR	heavy	68.3	10	26.2	27.3807
Pi4ka	224020	536.287	642.381	22.01	SNLDITVGSR	heavy	68.3	10	26.2	22.8832
Pi4ka	224020	536.287	529.297	22.01	SNLDITVGSR	heavy	68.3	10	26.2	18.4617
Pip5k1b	18719	564.953	964.473	33.81	ATSQEIVSSISQEWK	light	70	10	28.3	35.4768
Pip5k1b	18719	564.953	790.409	33.81	ATSQEIVSSISQEWK	light	70	10	28.3	28.671
Pip5k1b	18719	564.953	677.325	33.81	ATSQEIVSSISQEWK	light	70	10	28.3	24.2495
Pip5k1b	18719	567.624	972.488	33.81	ATSQEIVSSISQEWK	heavy	70	10	28.3	35.7902
Pip5k1b	18719	567.624	798.424	33.81	ATSQEIVSSISQEWK	heavy	70	10	28.3	28.9844
Pip5k1b	18719	567.624	685.34	33.81	ATSQEIVSSISQEWK	heavy	70	10	28.3	24.5629
Pip5k1a	18720	354.2	606.346	7.04	TTSSALK	light	59.8	10	19.8	21.4743
Pip5k1a	18720	354.2	505.298	7.04	TTSSALK	light	59.8	10	19.8	17.5234
Pip5k1a	18720	354.2	418.266	7.04	TTSSALK	light	59.8	10	19.8	14.1205
Pip5k1a	18720	358.207	614.36	7.04	TTSSALK	heavy	59.8	10	19.8	21.7876
Pip5k1a	18720	358.207	513.312	7.04	TTSSALK	heavy	59.8	10	19.8	17.8367
Pip5k1a	18720	358.207	426.28	7.04	TTSSALK	heavy	59.8	10	19.8	14.4338
Pip5k1c	18717	369.206	636.356	6.35	TTSSTLK	light	60.5	10	20.3	22.6477
Pip5k1c	18717	369.206	535.309	6.35	TTSSTLK	light	60.5	10	20.3	18.6968
Pip5k1c	18717	369.206	448.277	6.35	TTSSTLK	light	60.5	10	20.3	15.2939
Pip5k1c	18717	373.213	644.37	6.35	TTSSTLK	heavy	60.5	10	20.3	22.961
Pip5k1c	18717	373.213	543.323	6.35	TTSSTLK	heavy	60.5	10	20.3	19.0101
Pip5k1c	18717	373.213	456.291	6.35	TTSSTLK	heavy	60.5	10	20.3	15.6072
Plcb1	18795	493.745	839.415	25.21	FESFEISK	light	66.5	10	24.8	30.5871
Plcb1	18795	493.745	710.372	25.21	FESFEISK	light	66.5	10	24.8	25.5416
Plcb1	18795	493.745	623.34	25.21	FESFEISK	light	66.5	10	24.8	22.1387
Plcb1	18795	497.752	847.429	25.21	FESFEISK	heavy	66.5	10	24.8	30.9004
Plcb1	18795	497.752	718.386	25.21	FESFEISK	heavy	66.5	10	24.8	25.855
Plcb1	18795	497.752	631.354	25.21	FESFEISK	heavy	66.5	10	24.8	22.4521
Plcb3	18797	534.842	870.541	36.34	VVLPTLASLR	light	68.5	10	26.3	31.8041
Plcb3	18797	534.842	757.457	36.34	VVLPTLASLR	light	68.5	10	26.3	27.3826
Plcb3	18797	534.842	660.404	36.34	VVLPTLASLR	light	68.5	10	26.3	23.5879
Plcb3	18797	539.847	880.549	36.34	VVLPTLASLR	heavy	68.5	10	26.3	32.1954
Plcb3	18797	539.847	767.465	36.34	VVLPTLASLR	heavy	68.5	10	26.3	27.7739
Plcb3	18797	539.847	670.412	36.34	VVLPTLASLR	heavy	68.5	10	26.3	23.9792
Plcb2	18796	373.208	575.304	15.38	GLEAEVK	light	60.7	10	20.4	20.2605
Plcb2	18796	373.208	446.261	15.38	GLEAEVK	light	60.7	10	20.4	15.2151
Plcb2	18796	373.208	375.224	15.38	GLEAEVK	light	60.7	10	20.4	12.4376
Plcb2	18796	377.215	583.318	15.38	GLEAEVK	heavy	60.7	10	20.4	20.5739
Plcb2	18796	377.215	454.275	15.38	GLEAEVK	heavy	60.7	10	20.4	15.5284
Plcb2	18796	377.215	383.238	15.38	GLEAEVK	heavy	60.7	10	20.4	12.7509
Plce1	74055	476.261	781.409	27.82	GISFASELK	light	65.7	10	24.2	28.3191
Plce1	74055	476.261	694.377	27.82	GISFASELK	light	65.7	10	24.2	24.9162
Plce1	74055	476.261	547.309	27.82	GISFASELK	light	65.7	10	24.2	19.166
Plce1	74055	480.268	789.423	27.82	GISFASELK	heavy	65.7	10	24.2	28.6325
Plce1	74055	480.268	702.391	27.82	GISFASELK	heavy	65.7	10	24.2	25.2296
Plce1	74055	480.268	555.323	27.82	GISFASELK	heavy	65.7	10	24.2	19.4793
Pikfyve	18711	458.279	816.483	30.45	VSLLQDLK	light	64.8	10	23.5	29.6905
Pikfyve	18711	458.279	729.451	30.45	VSLLQDLK	light	64.8	10	23.5	26.2876
Pikfyve	18711	458.279	616.366	30.45	VSLLQDLK	light	64.8	10	23.5	21.8661
Pikfyve	18711	462.286	824.497	30.45	VSLLQDLK	heavy	64.8	10	23.5	30.0038
Pikfyve	18711	462.286	737.465	30.45	VSLLQDLK	heavy	64.8	10	23.5	26.6009
Pikfyve	18711	462.286	624.381	30.45	VSLLQDLK	heavy	64.8	10	23.5	22.1794
Pip4k2a	18718	578.291	787.369	14.73	SAPLPNDSQAR	light	70.6	10	27.9	28.5522
Pip4k2a	18718	578.291	690.317	14.73	SAPLPNDSQAR	light	70.6	10	27.9	24.7575
Pip4k2a	18718	578.291	499.257	14.73	SAPLPNDSQAR	light	70.6	10	27.9	17.2872
Pip4k2a	18718	583.295	797.378	14.73	SAPLPNDSQAR	heavy	70.6	10	27.9	28.9435
Pip4k2a	18718	583.295	700.325	14.73	SAPLPNDSQAR	heavy	70.6	10	27.9	25.1488
Pip4k2a	18718	583.295	504.261	14.73	SAPLPNDSQAR	heavy	70.6	10	27.9	17.4828
Pip4k2b	108083	566.273	876.417	10.17	SAPINSDSQGR	light	70	10	27.4	32.0339
Pip4k2b	108083	566.273	763.333	10.17	SAPINSDSQGR	light	70	10	27.4	27.6124
Pip4k2b	108083	566.273	649.29	10.17	SAPINSDSQGR	light	70	10	27.4	23.1534
Pip4k2b	108083	571.277	886.425	10.17	SAPINSDSQGR	heavy	70	10	27.4	32.4252
Pip4k2b	108083	571.277	773.341	10.17	SAPINSDSQGR	heavy	70	10	27.4	28.0037
Pip4k2b	108083	571.277	659.298	10.17	SAPINSDSQGR	heavy	70	10	27.4	23.5447
Pip4k2c	117150	394.201	629.325	4.09	SAEGAPQK	light	61.7	10	21.2	22.3728
Pip4k2c	117150	394.201	500.283	4.09	SAEGAPQK	light	61.7	10	21.2	17.3273
Pip4k2c	117150	394.201	443.261	4.09	SAEGAPQK	light	61.7	10	21.2	15.0978
Pip4k2c	117150	398.208	637.34	4.09	SAEGAPQK	heavy	61.7	10	21.2	22.6861
Pip4k2c	117150	398.208	508.297	4.09	SAEGAPQK	heavy	61.7	10	21.2	17.6406
Pip4k2c	117150	398.208	451.275	4.09	SAEGAPQK	heavy	61.7	10	21.2	15.4111
Impad1	242291	414.247	714.403	24.5	IPEDILK	light	62.7	10	21.9	25.6992
Impad1	242291	414.247	617.35	24.5	IPEDILK	light	62.7	10	21.9	21.9046
Impad1	242291	414.247	488.308	24.5	IPEDILK	light	62.7	10	21.9	16.8591
Impad1	242291	418.254	722.417	24.5	IPEDILK	heavy	62.7	10	21.9	26.0126
Impad1	242291	418.254	625.365	24.5	IPEDILK	heavy	62.7	10	21.9	22.2179
Impad1	242291	418.254	496.322	24.5	IPEDILK	heavy	62.7	10	21.9	17.1724
Mdh2	17448	617.364	973.568	39.23	IFGVTTLDIVR	light	72.5	10	29.3	35.8324
Mdh2	17448	617.364	817.478	39.23	IFGVTTLDIVR	light	72.5	10	29.3	29.7294
Mdh2	17448	617.364	716.43	39.23	IFGVTTLDIVR	light	72.5	10	29.3	25.7785
Mdh2	17448	622.368	983.576	39.23	IFGVTTLDIVR	heavy	72.5	10	29.3	36.2237
Mdh2	17448	622.368	827.486	39.23	IFGVTTLDIVR	heavy	72.5	10	29.3	30.1207
Mdh2	17448	622.368	726.438	39.23	IFGVTTLDIVR	heavy	72.5	10	29.3	26.1698
Mdh1	17449	697.359	1147.57	35.18	FVEGLPINDFSR	light	76.4	10	32.2	42.6359
Mdh1	17449	697.359	1018.53	35.18	FVEGLPINDFSR	light	76.4	10	32.2	37.5904
Mdh1	17449	697.359	848.426	35.18	FVEGLPINDFSR	light	76.4	10	32.2	30.9394
Mdh1	17449	702.363	1157.58	35.18	FVEGLPINDFSR	heavy	76.4	10	32.2	43.0272
Mdh1	17449	702.363	1028.54	35.18	FVEGLPINDFSR	heavy	76.4	10	32.2	37.9818
Mdh1	17449	702.363	858.434	35.18	FVEGLPINDFSR	heavy	76.4	10	32.2	31.3308
Idh1	15926	457.789	801.487	37.29	IIWELIK	light	64.8	10	23.5	29.1042
Idh1	15926	457.789	688.403	37.29	IIWELIK	light	64.8	10	23.5	24.6827
Idh1	15926	457.789	502.324	37.29	IIWELIK	light	64.8	10	23.5	17.4071
Idh1	15926	461.796	809.501	37.29	IIWELIK	heavy	64.8	10	23.5	29.4175
Idh1	15926	461.796	696.417	37.29	IIWELIK	heavy	64.8	10	23.5	24.996
Idh1	15926	461.796	510.338	37.29	IIWELIK	heavy	64.8	10	23.5	17.7204
Idh2	269951	474.289	834.487	27.88	IIWQFIK	light	65.6	10	24.1	30.3944
Idh2	269951	474.289	721.403	27.88	IIWQFIK	light	65.6	10	24.1	25.9729
Idh2	269951	474.289	535.324	27.88	IIWQFIK	light	65.6	10	24.1	18.6974
Idh2	269951	478.296	842.501	27.88	IIWQFIK	heavy	65.6	10	24.1	30.7078
Idh2	269951	478.296	729.417	27.88	IIWQFIK	heavy	65.6	10	24.1	26.2863
Idh2	269951	478.296	543.338	27.88	IIWQFIK	heavy	65.6	10	24.1	19.0107
Aco1	11428	525.746	808.384	19.57	NQDLEFER	light	68.1	10	26	29.3738
Aco1	11428	525.746	693.357	19.57	NQDLEFER	light	68.1	10	26	24.8763
Aco1	11428	525.746	580.273	19.57	NQDLEFER	light	68.1	10	26	20.4548
Aco1	11428	530.75	818.392	19.57	NQDLEFER	heavy	68.1	10	26	29.7651
Aco1	11428	530.75	703.365	19.57	NQDLEFER	heavy	68.1	10	26	25.2677
Aco1	11428	530.75	590.281	19.57	NQDLEFER	heavy	68.1	10	26	20.8462
Aco2	11429	551.811	861.472	35.32	LQLLEPFDK	light	69.3	10	26.9	31.4495
Aco2	11429	551.811	748.388	35.32	LQLLEPFDK	light	69.3	10	26.9	27.028
Aco2	11429	551.811	506.261	35.32	LQLLEPFDK	light	69.3	10	26.9	17.561
Aco2	11429	555.818	869.486	35.32	LQLLEPFDK	heavy	69.3	10	26.9	31.7629
Aco2	11429	555.818	756.402	35.32	LQLLEPFDK	heavy	69.3	10	26.9	27.3414
Aco2	11429	555.818	514.275	35.32	LQLLEPFDK	heavy	69.3	10	26.9	17.8744
Cs	12974	663.898	986.578	44.91	ALGVLAQLIWSR	light	74.8	10	31	36.3411
Cs	12974	663.898	873.494	44.91	ALGVLAQLIWSR	light	74.8	10	31	31.9196
Cs	12974	663.898	802.457	44.91	ALGVLAQLIWSR	light	74.8	10	31	29.1421
Cs	12974	668.902	996.586	44.91	ALGVLAQLIWSR	heavy	74.8	10	31	36.7324
Cs	12974	668.902	883.502	44.91	ALGVLAQLIWSR	heavy	74.8	10	31	32.3109
Cs	12974	668.902	812.465	44.91	ALGVLAQLIWSR	heavy	74.8	10	31	29.5334
Dlst	78920	595.332	961.547	32.6	VEGGTPLFTLR	light	71.5	10	28.5	35.3624
Dlst	78920	595.332	746.456	32.6	VEGGTPLFTLR	light	71.5	10	28.5	26.9525
Dlst	78920	595.332	536.319	32.6	VEGGTPLFTLR	light	71.5	10	28.5	18.7363
Dlst	78920	600.337	971.555	32.6	VEGGTPLFTLR	heavy	71.5	10	28.5	35.7537
Dlst	78920	600.337	756.464	32.6	VEGGTPLFTLR	heavy	71.5	10	28.5	27.3438
Dlst	78920	600.337	546.327	32.6	VEGGTPLFTLR	heavy	71.5	10	28.5	19.1276
Ogdh	18293	396.722	691.389	15.49	TFQQIR	light	61.8	10	21.3	24.7994
Ogdh	18293	396.722	544.32	15.49	TFQQIR	light	61.8	10	21.3	19.0491
Ogdh	18293	396.722	416.262	15.49	TFQQIR	light	61.8	10	21.3	14.0421
Ogdh	18293	401.726	701.397	15.49	TFQQIR	heavy	61.8	10	21.3	25.1907
Ogdh	18293	401.726	554.328	15.49	TFQQIR	heavy	61.8	10	21.3	19.4404
Ogdh	18293	401.726	426.27	15.49	TFQQIR	heavy	61.8	10	21.3	14.4334
Ogdhl	239017	449.227	750.378	28.39	FEDFLAR	light	64.4	10	23.2	27.1058
Ogdhl	239017	449.227	621.335	28.39	FEDFLAR	light	64.4	10	23.2	22.0604
Ogdhl	239017	449.227	506.309	28.39	FEDFLAR	light	64.4	10	23.2	17.5629
Ogdhl	239017	454.231	760.386	28.39	FEDFLAR	heavy	64.4	10	23.2	27.4972
Ogdhl	239017	454.231	631.344	28.39	FEDFLAR	heavy	64.4	10	23.2	22.4517
Ogdhl	239017	454.231	516.317	28.39	FEDFLAR	heavy	64.4	10	23.2	17.9542
Acly	104112	784.456	1056.57	41.06	TIAIIAEGIPEALTR	light	80.6	10	35.3	39.0777
Acly	104112	784.456	856.489	41.06	TIAIIAEGIPEALTR	light	80.6	10	35.3	31.2547
Acly	104112	784.456	686.383	41.06	TIAIIAEGIPEALTR	light	80.6	10	35.3	24.6037
Acly	104112	789.46	1066.58	41.06	TIAIIAEGIPEALTR	heavy	80.6	10	35.3	39.469
Acly	104112	789.46	866.497	41.06	TIAIIAEGIPEALTR	heavy	80.6	10	35.3	31.646
Acly	104112	789.46	696.391	41.06	TIAIIAEGIPEALTR	heavy	80.6	10	35.3	24.995
Idh3g	15929	414.751	628.378	20.18	SLPGVVTR	light	62.7	10	21.9	22.3357
Idh3g	15929	414.751	531.325	20.18	SLPGVVTR	light	62.7	10	21.9	18.541
Idh3g	15929	414.751	474.303	20.18	SLPGVVTR	light	62.7	10	21.9	16.3115
Idh3g	15929	419.755	638.386	20.18	SLPGVVTR	heavy	62.7	10	21.9	22.727
Idh3g	15929	419.755	541.333	20.18	SLPGVVTR	heavy	62.7	10	21.9	18.9323
Idh3g	15929	419.755	484.312	20.18	SLPGVVTR	heavy	62.7	10	21.9	16.7028
Idh3a	67834	514.762	747.342	21.48	APIQWEER	light	67.5	10	25.6	26.9871
Idh3a	67834	514.762	619.283	21.48	APIQWEER	light	67.5	10	25.6	21.9801
Idh3a	67834	514.762	479.243	21.48	APIQWEER	light	67.5	10	25.6	16.5047
Idh3a	67834	519.766	757.35	21.48	APIQWEER	heavy	67.5	10	25.6	27.3784
Idh3a	67834	519.766	629.292	21.48	APIQWEER	heavy	67.5	10	25.6	22.3714
Idh3a	67834	519.766	484.247	21.48	APIQWEER	heavy	67.5	10	25.6	16.7003
Idh3b	170718	481.735	815.393	26.25	FAFDYATK	light	65.9	10	24.4	29.6479
Idh3b	170718	481.735	744.356	26.25	FAFDYATK	light	65.9	10	24.4	26.8704
Idh3b	170718	481.735	482.261	26.25	FAFDYATK	light	65.9	10	24.4	16.6227
Idh3b	170718	485.742	823.408	26.25	FAFDYATK	heavy	65.9	10	24.4	29.9612
Idh3b	170718	485.742	752.37	26.25	FAFDYATK	heavy	65.9	10	24.4	27.1837
Idh3b	170718	485.742	490.275	26.25	FAFDYATK	heavy	65.9	10	24.4	16.936
Sdha	66945	404.222	589.33	15.99	AFGGQSLK	light	62.2	10	21.6	20.809
Sdha	66945	404.222	532.309	15.99	AFGGQSLK	light	62.2	10	21.6	18.5795
Sdha	66945	404.222	368.703	15.99	AFGGQSLK	light	62.2	10	21.6	12.1826
Sdha	66945	408.229	597.345	15.99	AFGGQSLK	heavy	62.2	10	21.6	21.1223
Sdha	66945	408.229	540.323	15.99	AFGGQSLK	heavy	62.2	10	21.6	18.8928
Sdha	66945	408.229	372.71	15.99	AFGGQSLK	heavy	62.2	10	21.6	12.3393
Sdhb	67680	591.293	938.494	25.2	NEVDSTLTFR	light	71.3	10	28.3	34.461
Sdhb	67680	591.293	839.426	25.2	NEVDSTLTFR	light	71.3	10	28.3	30.5875
Sdhb	67680	591.293	724.399	25.2	NEVDSTLTFR	light	71.3	10	28.3	26.0901
Sdhb	67680	596.298	948.502	25.2	NEVDSTLTFR	heavy	71.3	10	28.3	34.8524
Sdhb	67680	596.298	849.434	25.2	NEVDSTLTFR	heavy	71.3	10	28.3	30.9789
Sdhb	67680	596.298	734.407	25.2	NEVDSTLTFR	heavy	71.3	10	28.3	26.4814
Sucla2	20916	510.274	807.388	22.75	IVFSPEEAK	light	67.3	10	25.4	29.3349
Sucla2	20916	510.274	660.32	22.75	IVFSPEEAK	light	67.3	10	25.4	23.5846
Sucla2	20916	510.274	573.288	22.75	IVFSPEEAK	light	67.3	10	25.4	20.1817
Sucla2	20916	514.281	815.403	22.75	IVFSPEEAK	heavy	67.3	10	25.4	29.6482
Sucla2	20916	514.281	668.334	22.75	IVFSPEEAK	heavy	67.3	10	25.4	23.898
Sucla2	20916	514.281	581.302	22.75	IVFSPEEAK	heavy	67.3	10	25.4	20.4951
Suclg2	20917	620.783	1013.43	26.2	INFDDNAEFR	light	72.7	10	29.4	37.3911
Suclg2	20917	620.783	866.364	26.2	INFDDNAEFR	light	72.7	10	29.4	31.6408
Suclg2	20917	620.783	751.337	26.2	INFDDNAEFR	light	72.7	10	29.4	27.1433
Suclg2	20917	625.787	1023.44	26.2	INFDDNAEFR	heavy	72.7	10	29.4	37.7824
Suclg2	20917	625.787	876.372	26.2	INFDDNAEFR	heavy	72.7	10	29.4	32.0321
Suclg2	20917	625.787	761.345	26.2	INFDDNAEFR	heavy	72.7	10	29.4	27.5346
Suclg1	56451	415.243	716.394	12.24	LVGGTTPGK	light	62.7	10	22	25.7771
Suclg1	56451	415.243	617.325	12.24	LVGGTTPGK	light	62.7	10	22	21.9036
Suclg1	56451	415.243	560.304	12.24	LVGGTTPGK	light	62.7	10	22	19.6741
Suclg1	56451	419.25	724.408	12.24	LVGGTTPGK	heavy	62.7	10	22	26.0904
Suclg1	56451	419.25	625.34	12.24	LVGGTTPGK	heavy	62.7	10	22	22.2169
Suclg1	56451	419.25	568.318	12.24	LVGGTTPGK	heavy	62.7	10	22	19.9874
Pcx	18563	550.809	840.457	25.91	FIGPSPEVVR	light	69.3	10	26.9	30.6279
Pcx	18563	550.809	783.436	25.91	FIGPSPEVVR	light	69.3	10	26.9	28.3984
Pcx	18563	550.809	686.383	25.91	FIGPSPEVVR	light	69.3	10	26.9	24.6037
Pcx	18563	555.813	850.466	25.91	FIGPSPEVVR	heavy	69.3	10	26.9	31.0192
Pcx	18563	555.813	793.444	25.91	FIGPSPEVVR	heavy	69.3	10	26.9	28.7897
Pcx	18563	555.813	696.391	25.91	FIGPSPEVVR	heavy	69.3	10	26.9	24.995
Fh1	14194	445.217	747.352	8.78	AADEVAEGK	light	64.2	10	23	26.9875
Fh1	14194	445.217	632.325	8.78	AADEVAEGK	light	64.2	10	23	22.49
Fh1	14194	445.217	503.282	8.78	AADEVAEGK	light	64.2	10	23	17.4446
Fh1	14194	449.224	755.366	8.78	AADEVAEGK	heavy	64.2	10	23	27.3009
Fh1	14194	449.224	640.339	8.78	AADEVAEGK	heavy	64.2	10	23	22.8034
Fh1	14194	449.224	511.297	8.78	AADEVAEGK	heavy	64.2	10	23	17.7579
Oxsm	71147	460.766	734.424	30.24	VSPFFVPK	light	64.9	10	23.6	26.482
Oxsm	71147	460.766	637.371	30.24	VSPFFVPK	light	64.9	10	23.6	22.6873
Oxsm	71147	460.766	490.302	30.24	VSPFFVPK	light	64.9	10	23.6	16.9371
Oxsm	71147	464.773	742.438	30.24	VSPFFVPK	heavy	64.9	10	23.6	26.7954
Oxsm	71147	464.773	645.385	30.24	VSPFFVPK	heavy	64.9	10	23.6	23.0007
Oxsm	71147	464.773	498.317	30.24	VSPFFVPK	heavy	64.9	10	23.6	17.2504
1700061G19Rik	78625	382.227	692.409	18.69	AIIQYR	light	61.1	10	20.8	24.8393
1700061G19Rik	78625	382.227	466.241	18.69	AIIQYR	light	61.1	10	20.8	15.9963
1700061G19Rik	78625	382.227	346.708	18.69	AIIQYR	light	61.1	10	20.8	11.3226
1700061G19Rik	78625	387.231	702.417	18.69	AIIQYR	heavy	61.1	10	20.8	25.2306
1700061G19Rik	78625	387.231	476.249	18.69	AIIQYR	heavy	61.1	10	20.8	16.3876
1700061G19Rik	78625	387.231	351.712	18.69	AIIQYR	heavy	61.1	10	20.8	11.5183
Acsbg1	94180	659.859	1077.57	25.31	IQEVAAQSGFIR	light	74.6	10	30.8	39.8988
Acsbg1	94180	659.859	849.458	25.31	IQEVAAQSGFIR	light	74.6	10	30.8	30.9798
Acsbg1	94180	659.859	778.421	25.31	IQEVAAQSGFIR	light	74.6	10	30.8	28.2023
Acsbg1	94180	664.863	1087.58	25.31	IQEVAAQSGFIR	heavy	74.6	10	30.8	40.2901
Acsbg1	94180	664.863	859.466	25.31	IQEVAAQSGFIR	heavy	74.6	10	30.8	31.3711
Acsbg1	94180	664.863	788.429	25.31	IQEVAAQSGFIR	heavy	74.6	10	30.8	28.5936
Acsl1	14081	490.266	793.445	38.28	WLLDFASK	light	66.4	10	24.7	28.7897
Acsl1	14081	490.266	680.361	38.28	WLLDFASK	light	66.4	10	24.7	24.3682
Acsl1	14081	490.266	452.25	38.28	WLLDFASK	light	66.4	10	24.7	15.4493
Acsl1	14081	494.273	801.46	38.28	WLLDFASK	heavy	66.4	10	24.7	29.1031
Acsl1	14081	494.273	688.376	38.28	WLLDFASK	heavy	66.4	10	24.7	24.6816
Acsl1	14081	494.273	460.265	38.28	WLLDFASK	heavy	66.4	10	24.7	15.7626
Acsl4	50790	400.243	502.273	19.44	ALLGGNVR	light	62	10	21.4	17.4051
Acsl4	50790	400.243	445.252	19.44	ALLGGNVR	light	62	10	21.4	15.1756
Acsl4	50790	405.247	512.281	19.44	ALLGGNVR	heavy	62	10	21.4	17.7964
Acsl4	50790	405.247	455.26	19.44	ALLGGNVR	heavy	62	10	21.4	15.5669
Acsl3	74205	659.367	1105.57	28.74	VLSEAAISASLEK	light	74.6	10	30.8	40.9937
Acsl3	74205	659.367	818.462	28.74	VLSEAAISASLEK	light	74.6	10	30.8	29.7679
Acsl3	74205	659.367	634.341	28.74	VLSEAAISASLEK	light	74.6	10	30.8	22.5689
Acsl3	74205	663.374	1113.59	28.74	VLSEAAISASLEK	heavy	74.6	10	30.8	41.3071
Acsl3	74205	663.374	826.476	28.74	VLSEAAISASLEK	heavy	74.6	10	30.8	30.0812
Acsl3	74205	663.374	642.355	28.74	VLSEAAISASLEK	heavy	74.6	10	30.8	22.8822
Acsl6	216739	489.276	791.466	37.58	WLLEFAAK	light	66.3	10	24.6	28.7124
Acsl6	216739	489.276	678.382	37.58	WLLEFAAK	light	66.3	10	24.6	24.2908
Acsl6	216739	489.276	565.298	37.58	WLLEFAAK	light	66.3	10	24.6	19.8693
Acsl6	216739	493.283	799.48	37.58	WLLEFAAK	heavy	66.3	10	24.6	29.0257
Acsl6	216739	493.283	686.396	37.58	WLLEFAAK	heavy	66.3	10	24.6	24.6042
Acsl6	216739	493.283	573.312	37.58	WLLEFAAK	heavy	66.3	10	24.6	20.1827
Fasn	14104	498.329	896.582	37.09	VLEALLPLK	light	66.7	10	25	32.8223
Fasn	14104	498.329	783.497	37.09	VLEALLPLK	light	66.7	10	25	28.4008
Fasn	14104	498.329	654.455	37.09	VLEALLPLK	light	66.7	10	25	23.3553
Fasn	14104	502.336	904.596	37.09	VLEALLPLK	heavy	66.7	10	25	33.1356
Fasn	14104	502.336	791.512	37.09	VLEALLPLK	heavy	66.7	10	25	28.7141
Fasn	14104	502.336	662.469	37.09	VLEALLPLK	heavy	66.7	10	25	23.6687
Acacb	100705	377.229	640.366	15.45	IPAPVEK	light	60.9	10	20.6	22.8045
Acacb	100705	377.229	543.314	15.45	IPAPVEK	light	60.9	10	20.6	19.0098
Acacb	100705	377.229	472.277	15.45	IPAPVEK	light	60.9	10	20.6	16.2323
Acacb	100705	381.236	648.381	15.45	IPAPVEK	heavy	60.9	10	20.6	23.1178
Acacb	100705	381.236	551.328	15.45	IPAPVEK	heavy	60.9	10	20.6	19.3231
Acacb	100705	381.236	480.291	15.45	IPAPVEK	heavy	60.9	10	20.6	16.5456
Acaca	107476	511.275	745.395	15.09	IYVAANSGAR	light	67.4	10	25.4	26.911
Acaca	107476	511.275	646.327	15.09	IYVAANSGAR	light	67.4	10	25.4	23.0375
Acaca	107476	511.275	575.29	15.09	IYVAANSGAR	light	67.4	10	25.4	20.26
Acaca	107476	516.279	755.403	15.09	IYVAANSGAR	heavy	67.4	10	25.4	27.3023
Acaca	107476	516.279	656.335	15.09	IYVAANSGAR	heavy	67.4	10	25.4	23.4288
Acaca	107476	516.279	585.298	15.09	IYVAANSGAR	heavy	67.4	10	25.4	20.6513
Sema3b	20347	374.685	647.315	12.16	TPYDPR	light	60.7	10	20.5	23.0761
Sema3b	20347	374.685	550.262	12.16	TPYDPR	light	60.7	10	20.5	19.2814
Sema3b	20347	374.685	387.199	12.16	TPYDPR	light	60.7	10	20.5	12.9058
Sema3b	20347	379.689	657.323	12.16	TPYDPR	heavy	60.7	10	20.5	23.4675
Sema3b	20347	379.689	560.27	12.16	TPYDPR	heavy	60.7	10	20.5	19.6728
Sema3b	20347	379.689	397.207	12.16	TPYDPR	heavy	60.7	10	20.5	13.2971
Acox3	80911	398.198	724.351	12.81	ADGELYK	light	61.9	10	21.3	26.0882
Acox3	80911	398.198	609.324	12.81	ADGELYK	light	61.9	10	21.3	21.5907
Acox3	80911	398.198	423.26	12.81	ADGELYK	light	61.9	10	21.3	14.3158
Acox3	80911	402.205	732.365	12.81	ADGELYK	heavy	61.9	10	21.3	26.4016
Acox3	80911	402.205	617.338	12.81	ADGELYK	heavy	61.9	10	21.3	21.9041
Acox3	80911	402.205	431.274	12.81	ADGELYK	heavy	61.9	10	21.3	14.6291
Cpt2	12896	369.201	624.31	14.36	LFNSTR	light	60.5	10	20.3	22.1767
Cpt2	12896	369.201	477.242	14.36	LFNSTR	light	60.5	10	20.3	16.4264
Cpt2	12896	369.201	363.199	14.36	LFNSTR	light	60.5	10	20.3	11.9674
Cpt2	12896	374.205	634.318	14.36	LFNSTR	heavy	60.5	10	20.3	22.568
Cpt2	12896	374.205	487.25	14.36	LFNSTR	heavy	60.5	10	20.3	16.8177
Cpt2	12896	374.205	373.207	14.36	LFNSTR	heavy	60.5	10	20.3	12.3587
Cpt1c	78070	367.713	621.335	23.56	LFLEGR	light	60.4	10	20.2	22.0604
Cpt1c	78070	367.713	474.267	23.56	LFLEGR	light	60.4	10	20.2	16.3101
Cpt1c	78070	367.713	361.183	23.56	LFLEGR	light	60.4	10	20.2	11.8886
Cpt1c	78070	372.718	631.344	23.56	LFLEGR	heavy	60.4	10	20.2	22.4517
Cpt1c	78070	372.718	484.275	23.56	LFLEGR	heavy	60.4	10	20.2	16.7014
Cpt1c	78070	372.718	371.191	23.56	LFLEGR	heavy	60.4	10	20.2	12.2799
Cpt1a	12894	362.242	610.392	22.03	LPVPAVK	light	60.1	10	20	21.6325
Cpt1a	12894	362.242	513.34	22.03	LPVPAVK	light	60.1	10	20	17.8378
Cpt1a	12894	362.242	414.271	22.03	LPVPAVK	light	60.1	10	20	13.9643
Cpt1a	12894	366.249	618.406	22.03	LPVPAVK	heavy	60.1	10	20	21.9458
Cpt1a	12894	366.249	521.354	22.03	LPVPAVK	heavy	60.1	10	20	18.1512
Cpt1a	12894	366.249	422.285	22.03	LPVPAVK	heavy	60.1	10	20	14.2776
Cpt1b	12895	415.248	716.405	17.53	LAALTAGGR	light	62.7	10	22	25.7775
Cpt1b	12895	415.248	574.331	17.53	LAALTAGGR	light	62.7	10	22	20.2225
Cpt1b	12895	415.248	461.247	17.53	LAALTAGGR	light	62.7	10	22	15.801
Cpt1b	12895	420.252	726.413	17.53	LAALTAGGR	heavy	62.7	10	22	26.1688
Cpt1b	12895	420.252	584.339	17.53	LAALTAGGR	heavy	62.7	10	22	20.6138
Cpt1b	12895	420.252	471.255	17.53	LAALTAGGR	heavy	62.7	10	22	16.1923
Gcdh	270076	350.229	586.367	18.61	ILLANR	light	59.6	10	19.6	20.6931
Gcdh	270076	350.229	473.283	18.61	ILLANR	light	59.6	10	19.6	16.2716
Gcdh	270076	350.229	360.199	18.61	ILLANR	light	59.6	10	19.6	11.8501
Gcdh	270076	355.233	596.375	18.61	ILLANR	heavy	59.6	10	19.6	21.0844
Gcdh	270076	355.233	483.291	18.61	ILLANR	heavy	59.6	10	19.6	16.6629
Gcdh	270076	355.233	370.207	18.61	ILLANR	heavy	59.6	10	19.6	12.2414
Acadvl	11370	467.771	821.452	25.42	ITAFVVER	light	65.3	10	23.9	29.8848
Acadvl	11370	467.771	720.404	25.42	ITAFVVER	light	65.3	10	23.9	25.9339
Acadvl	11370	467.771	649.367	25.42	ITAFVVER	light	65.3	10	23.9	23.1564
Acadvl	11370	472.776	831.46	25.42	ITAFVVER	heavy	65.3	10	23.9	30.2761
Acadvl	11370	472.776	730.412	25.42	ITAFVVER	heavy	65.3	10	23.9	26.3252
Acadvl	11370	472.776	659.375	25.42	ITAFVVER	heavy	65.3	10	23.9	23.5477
Acadl	11363	373.208	632.325	9.91	LETPSAK	light	60.7	10	20.4	22.49
Acadl	11363	373.208	503.282	9.91	LETPSAK	light	60.7	10	20.4	17.4446
Acadl	11363	373.208	402.235	9.91	LETPSAK	light	60.7	10	20.4	13.4937
Acadl	11363	377.215	640.339	9.91	LETPSAK	heavy	60.7	10	20.4	22.8034
Acadl	11363	377.215	511.297	9.91	LETPSAK	heavy	60.7	10	20.4	17.7579
Acadl	11363	377.215	410.249	9.91	LETPSAK	heavy	60.7	10	20.4	13.807
Eci2	23986	679.349	1056.58	40.22	WDAWNALGSLPK	light	75.5	10	31.5	39.0783
Eci2	23986	679.349	985.547	40.22	WDAWNALGSLPK	light	75.5	10	31.5	36.3008
Eci2	23986	679.349	799.467	40.22	WDAWNALGSLPK	light	75.5	10	31.5	29.0252
Eci2	23986	683.356	1064.6	40.22	WDAWNALGSLPK	heavy	75.5	10	31.5	39.3916
Eci2	23986	683.356	993.561	40.22	WDAWNALGSLPK	heavy	75.5	10	31.5	36.6141
Eci2	23986	683.356	807.481	40.22	WDAWNALGSLPK	heavy	75.5	10	31.5	29.3385
Acat1	110446	415.255	716.419	24.84	LEDLIVK	light	62.7	10	22	25.7781
Acat1	110446	415.255	587.376	24.84	LEDLIVK	light	62.7	10	22	20.7326
Acat1	110446	415.255	472.349	24.84	LEDLIVK	light	62.7	10	22	16.2351
Acat1	110446	419.262	724.433	24.84	LEDLIVK	heavy	62.7	10	22	26.0914
Acat1	110446	419.262	595.39	24.84	LEDLIVK	heavy	62.7	10	22	21.0459
Acat1	110446	419.262	480.364	24.84	LEDLIVK	heavy	62.7	10	22	16.5485
Acadm	11364	374.198	676.351	9.05	ALDEATK	light	60.7	10	20.5	24.2114
Acadm	11364	374.198	563.267	9.05	ALDEATK	light	60.7	10	20.5	19.7899
Acadm	11364	374.198	448.24	9.05	ALDEATK	light	60.7	10	20.5	15.2925
Acadm	11364	378.205	684.365	9.05	ALDEATK	heavy	60.7	10	20.5	24.5248
Acadm	11364	378.205	571.281	9.05	ALDEATK	heavy	60.7	10	20.5	20.1033
Acadm	11364	378.205	456.254	9.05	ALDEATK	heavy	60.7	10	20.5	15.6058
Acads	11409	769.888	1082.51	24.08	ITEIYEGTSEIQR	light	79.9	10	34.8	40.092
Acads	11409	769.888	919.448	24.08	ITEIYEGTSEIQR	light	79.9	10	34.8	33.7163
Acads	11409	769.888	790.405	24.08	ITEIYEGTSEIQR	light	79.9	10	34.8	28.6709
Acads	11409	774.893	1092.52	24.08	ITEIYEGTSEIQR	heavy	79.9	10	34.8	40.4833
Acads	11409	774.893	929.456	24.08	ITEIYEGTSEIQR	heavy	79.9	10	34.8	34.1077
Acads	11409	774.893	800.414	24.08	ITEIYEGTSEIQR	heavy	79.9	10	34.8	29.0622
Ehhadh	74147	553.767	920.447	24.08	WSTPSGASWK	light	69.4	10	27	33.7554
Ehhadh	74147	553.767	833.415	24.08	WSTPSGASWK	light	69.4	10	27	30.3525
Ehhadh	74147	553.767	732.368	24.08	WSTPSGASWK	light	69.4	10	27	26.4016
Ehhadh	74147	557.774	928.461	24.08	WSTPSGASWK	heavy	69.4	10	27	34.0688
Ehhadh	74147	557.774	841.429	24.08	WSTPSGASWK	heavy	69.4	10	27	30.6659
Ehhadh	74147	557.774	740.382	24.08	WSTPSGASWK	heavy	69.4	10	27	26.715
Acadsb	66885	540.278	845.448	21.69	YAIGSLNEGR	light	68.8	10	26.5	30.823
Acadsb	66885	540.278	732.363	21.69	YAIGSLNEGR	light	68.8	10	26.5	26.4015
Acadsb	66885	540.278	675.342	21.69	YAIGSLNEGR	light	68.8	10	26.5	24.172
Acadsb	66885	545.282	855.456	21.69	YAIGSLNEGR	heavy	68.8	10	26.5	31.2143
Acadsb	66885	545.282	742.372	21.69	YAIGSLNEGR	heavy	68.8	10	26.5	26.7928
Acadsb	66885	545.282	685.35	21.69	YAIGSLNEGR	heavy	68.8	10	26.5	24.5633
Acot7	70025	645.876	1005.58	42.59	ATLWYVPLSLK	light	73.9	10	30.3	37.0839
Acot7	70025	645.876	819.497	42.59	ATLWYVPLSLK	light	73.9	10	30.3	29.8084
Acot7	70025	645.876	557.366	42.59	ATLWYVPLSLK	light	73.9	10	30.3	19.5592
Acot7	70025	649.884	1013.59	42.59	ATLWYVPLSLK	heavy	73.9	10	30.3	37.3973
Acot7	70025	649.884	827.512	42.59	ATLWYVPLSLK	heavy	73.9	10	30.3	30.1217
Acot7	70025	649.884	565.38	42.59	ATLWYVPLSLK	heavy	73.9	10	30.3	19.8725
Tecr	106529	438.198	712.326	16.58	YDFTSSR	light	63.8	10	22.8	25.618
Tecr	106529	438.198	597.299	16.58	YDFTSSR	light	63.8	10	22.8	21.1206
Tecr	106529	438.198	450.231	16.58	YDFTSSR	light	63.8	10	22.8	15.3703
Tecr	106529	443.202	722.334	16.58	YDFTSSR	heavy	63.8	10	22.8	26.0093
Tecr	106529	443.202	607.307	16.58	YDFTSSR	heavy	63.8	10	22.8	21.5119
Tecr	106529	443.202	460.239	16.58	YDFTSSR	heavy	63.8	10	22.8	15.7616
Elovl6	170439	616.329	898.503	41.58	FWAYAFVLSK	light	72.5	10	29.2	32.8974
Elovl6	170439	616.329	827.466	41.58	FWAYAFVLSK	light	72.5	10	29.2	30.1199
Elovl6	170439	616.329	664.403	41.58	FWAYAFVLSK	light	72.5	10	29.2	23.7443
Elovl6	170439	620.336	906.517	41.58	FWAYAFVLSK	heavy	72.5	10	29.2	33.2108
Elovl6	170439	620.336	835.48	41.58	FWAYAFVLSK	heavy	72.5	10	29.2	30.4333
Elovl6	170439	620.336	672.417	41.58	FWAYAFVLSK	heavy	72.5	10	29.2	24.0576
Hadha	97212	499.779	772.384	17.36	ILQEGVDPK	light	66.8	10	25	27.9662
Hadha	97212	499.779	644.325	17.36	ILQEGVDPK	light	66.8	10	25	22.9592
Hadha	97212	499.779	515.282	17.36	ILQEGVDPK	light	66.8	10	25	17.9138
Hadha	97212	503.787	780.398	17.36	ILQEGVDPK	heavy	66.8	10	25	28.2796
Hadha	97212	503.787	652.339	17.36	ILQEGVDPK	heavy	66.8	10	25	23.2726
Hadha	97212	503.787	523.297	17.36	ILQEGVDPK	heavy	66.8	10	25	18.2271
Echs1	93747	432.235	645.357	18.88	AFAAGADIK	light	63.5	10	22.6	22.9996
Echs1	93747	432.235	574.32	18.88	AFAAGADIK	light	63.5	10	22.6	20.2221
Echs1	93747	432.235	503.282	18.88	AFAAGADIK	light	63.5	10	22.6	17.4446
Echs1	93747	436.242	653.371	18.88	AFAAGADIK	heavy	63.5	10	22.6	23.3129
Echs1	93747	436.242	582.334	18.88	AFAAGADIK	heavy	63.5	10	22.6	20.5354
Echs1	93747	436.242	511.297	18.88	AFAAGADIK	heavy	63.5	10	22.6	17.7579
Hadh	15107	350.734	587.376	20.66	LVEVIK	light	59.6	10	19.6	20.7326
Hadh	15107	350.734	488.308	20.66	LVEVIK	light	59.6	10	19.6	16.8591
Hadh	15107	350.734	359.265	20.66	LVEVIK	light	59.6	10	19.6	11.8136
Hadh	15107	354.741	595.39	20.66	LVEVIK	heavy	59.6	10	19.6	21.0459
Hadh	15107	354.741	496.322	20.66	LVEVIK	heavy	59.6	10	19.6	17.1724
Hadh	15107	354.741	367.279	20.66	LVEVIK	heavy	59.6	10	19.6	12.127
Acaa2	52538	497.259	759.411	13.31	YALQSQQR	light	66.7	10	24.9	27.459
Acaa2	52538	497.259	646.327	13.31	YALQSQQR	light	66.7	10	24.9	23.0375
Acaa2	52538	497.259	518.268	13.31	YALQSQQR	light	66.7	10	24.9	18.0305
Acaa2	52538	502.263	769.419	13.31	YALQSQQR	heavy	66.7	10	24.9	27.8503
Acaa2	52538	502.263	656.335	13.31	YALQSQQR	heavy	66.7	10	24.9	23.4288
Acaa2	52538	502.263	528.276	13.31	YALQSQQR	heavy	66.7	10	24.9	18.4218
Hadhb	231086	453.264	792.436	23.51	LAAAFAVSR	light	64.6	10	23.3	28.7503
Hadhb	231086	453.264	650.362	23.51	LAAAFAVSR	light	64.6	10	23.3	23.1953
Hadhb	231086	453.264	579.325	23.51	LAAAFAVSR	light	64.6	10	23.3	20.4178
Hadhb	231086	458.268	802.445	23.51	LAAAFAVSR	heavy	64.6	10	23.3	29.1416
Hadhb	231086	458.268	660.37	23.51	LAAAFAVSR	heavy	64.6	10	23.3	23.5866
Hadhb	231086	458.268	589.333	23.51	LAAAFAVSR	heavy	64.6	10	23.3	20.8091
Mecr	26922	351.219	600.383	15.91	TINVVR	light	59.6	10	19.6	21.2411
Mecr	26922	351.219	487.299	15.91	TINVVR	light	59.6	10	19.6	16.8196
Mecr	26922	351.219	373.256	15.91	TINVVR	light	59.6	10	19.6	12.3606
Mecr	26922	356.223	610.391	15.91	TINVVR	heavy	59.6	10	19.6	21.6324
Mecr	26922	356.223	497.307	15.91	TINVVR	heavy	59.6	10	19.6	17.2109
Mecr	26922	356.223	383.264	15.91	TINVVR	heavy	59.6	10	19.6	12.7519
Nit2	52633	426.727	739.362	16.13	ITFQESK	light	63.3	10	22.4	26.6751
Nit2	52633	426.727	638.314	16.13	ITFQESK	light	63.3	10	22.4	22.7242
Nit2	52633	426.727	491.246	16.13	ITFQESK	light	63.3	10	22.4	16.974
Nit2	52633	430.734	747.376	16.13	ITFQESK	heavy	63.3	10	22.4	26.9885
Nit2	52633	430.734	646.329	16.13	ITFQESK	heavy	63.3	10	22.4	23.0376
Nit2	52633	430.734	499.26	16.13	ITFQESK	heavy	63.3	10	22.4	17.2873
Gfpt1	14583	866.941	1131.53	39.33	VIFLEDDDVAAVVDGR	light	84.6	10	38.3	42.0085
Gfpt1	14583	866.941	616.341	39.33	VIFLEDDDVAAVVDGR	light	84.6	10	38.3	21.8651
Gfpt1	14583	866.941	545.304	39.33	VIFLEDDDVAAVVDGR	light	84.6	10	38.3	19.0876
Gfpt1	14583	871.945	1141.54	39.33	VIFLEDDDVAAVVDGR	heavy	84.6	10	38.3	42.3998
Gfpt1	14583	871.945	626.35	39.33	VIFLEDDDVAAVVDGR	heavy	84.6	10	38.3	22.2564
Gfpt1	14583	871.945	555.312	39.33	VIFLEDDDVAAVVDGR	heavy	84.6	10	38.3	19.4789
Gfpt2	14584	845.93	1218.55	37.8	VIFLEDDDIAAVADGK	light	83.6	10	37.6	45.411
Gfpt2	14584	845.93	1089.51	37.8	VIFLEDDDIAAVADGK	light	83.6	10	37.6	40.3655
Gfpt2	14584	845.93	631.341	37.8	VIFLEDDDIAAVADGK	light	83.6	10	37.6	22.4516
Gfpt2	14584	849.937	1226.56	37.8	VIFLEDDDIAAVADGK	heavy	83.6	10	37.6	45.7243
Gfpt2	14584	849.937	1097.52	37.8	VIFLEDDDIAAVADGK	heavy	83.6	10	37.6	40.6788
Gfpt2	14584	849.937	639.355	37.8	VIFLEDDDIAAVADGK	heavy	83.6	10	37.6	22.7649
Aldh4a1	212647	479.771	772.456	23.29	WTSPQVIK	light	65.8	10	24.3	27.9691
Aldh4a1	212647	479.771	671.409	23.29	WTSPQVIK	light	65.8	10	24.3	24.0182
Aldh4a1	212647	479.771	584.377	23.29	WTSPQVIK	light	65.8	10	24.3	20.6153
Aldh4a1	212647	483.779	780.471	23.29	WTSPQVIK	heavy	65.8	10	24.3	28.2824
Aldh4a1	212647	483.779	679.423	23.29	WTSPQVIK	heavy	65.8	10	24.3	24.3315
Aldh4a1	212647	483.779	592.391	23.29	WTSPQVIK	heavy	65.8	10	24.3	20.9287
Gad1	14415	603.809	949.474	20.66	GTVGFENQINK	light	71.9	10	28.8	34.8903
Gad1	14415	603.809	892.452	20.66	GTVGFENQINK	light	71.9	10	28.8	32.6608
Gad1	14415	603.809	745.384	20.66	GTVGFENQINK	light	71.9	10	28.8	26.9106
Gad1	14415	607.816	957.488	20.66	GTVGFENQINK	heavy	71.9	10	28.8	35.2037
Gad1	14415	607.816	900.467	20.66	GTVGFENQINK	heavy	71.9	10	28.8	32.9742
Gad1	14415	607.816	753.398	20.66	GTVGFENQINK	heavy	71.9	10	28.8	27.2239
Gad2	14417	397.214	646.352	14.15	FTGGIGNK	light	61.8	10	21.3	23.0385
Gad2	14417	397.214	545.304	14.15	FTGGIGNK	light	61.8	10	21.3	19.0876
Gad2	14417	397.214	488.283	14.15	FTGGIGNK	light	61.8	10	21.3	16.8581
Gad2	14417	401.221	654.366	14.15	FTGGIGNK	heavy	61.8	10	21.3	23.3518
Gad2	14417	401.221	553.318	14.15	FTGGIGNK	heavy	61.8	10	21.3	19.4009
Gad2	14417	401.221	496.297	14.15	FTGGIGNK	heavy	61.8	10	21.3	17.1714
Aldh5a1	214579	630.646	713.419	40.04	VGNGFEEGTTQGPLINEK	light	73.2	10	31.9	25.6608
Aldh5a1	214579	630.646	357.213	40.04	VGNGFEEGTTQGPLINEK	light	73.2	10	31.9	11.7334
Aldh5a1	214579	630.646	790.337	40.04	VGNGFEEGTTQGPLINEK	light	73.2	10	31.9	28.6682
Aldh5a1	214579	633.318	721.433	40.04	VGNGFEEGTTQGPLINEK	heavy	73.2	10	31.9	25.9741
Aldh5a1	214579	633.318	361.22	40.04	VGNGFEEGTTQGPLINEK	heavy	73.2	10	31.9	11.8901
Aldh5a1	214579	633.318	790.337	40.04	VGNGFEEGTTQGPLINEK	heavy	73.2	10	31.9	28.6682
Asns	27053	565.783	831.396	20.41	WINATDPSAR	light	70	10	27.4	30.2736
Asns	27053	565.783	717.353	20.41	WINATDPSAR	light	70	10	27.4	25.8146
Asns	27053	565.783	646.315	20.41	WINATDPSAR	light	70	10	27.4	23.0371
Asns	27053	570.787	841.404	20.41	WINATDPSAR	heavy	70	10	27.4	30.6649
Asns	27053	570.787	727.361	20.41	WINATDPSAR	heavy	70	10	27.4	26.2059
Asns	27053	570.787	656.324	20.41	WINATDPSAR	heavy	70	10	27.4	23.4284
Abat	268860	639.33	802.409	33.12	IFNTWLGDPSK	light	73.6	10	30.1	29.1402
Abat	268860	639.33	616.33	33.12	IFNTWLGDPSK	light	73.6	10	30.1	21.8647
Abat	268860	639.33	331.198	33.12	IFNTWLGDPSK	light	73.6	10	30.1	10.7162
Abat	268860	643.337	810.424	33.12	IFNTWLGDPSK	heavy	73.6	10	30.1	29.4536
Abat	268860	643.337	624.344	33.12	IFNTWLGDPSK	heavy	73.6	10	30.1	22.178
Abat	268860	643.337	339.212	33.12	IFNTWLGDPSK	heavy	73.6	10	30.1	11.0295
Sms	20603	439.728	707.383	18.78	NGSFANLR	light	63.9	10	22.8	25.4248
Sms	20603	439.728	620.351	18.78	NGSFANLR	light	63.9	10	22.8	22.0219
Sms	20603	439.728	473.283	18.78	NGSFANLR	light	63.9	10	22.8	16.2716
Sms	20603	444.732	717.392	18.78	NGSFANLR	heavy	63.9	10	22.8	25.8161
Sms	20603	444.732	630.36	18.78	NGSFANLR	heavy	63.9	10	22.8	22.4132
Sms	20603	444.732	483.291	18.78	NGSFANLR	heavy	63.9	10	22.8	16.6629
Srm	20810	613.367	900.49	32.53	VLIIGGGDGGVLR	light	72.3	10	29.1	32.9751
Srm	20810	613.367	787.406	32.53	VLIIGGGDGGVLR	light	72.3	10	29.1	28.5536
Srm	20810	613.367	730.384	32.53	VLIIGGGDGGVLR	light	72.3	10	29.1	26.3241
Srm	20810	618.371	910.498	32.53	VLIIGGGDGGVLR	heavy	72.3	10	29.1	33.3664
Srm	20810	618.371	797.414	32.53	VLIIGGGDGGVLR	heavy	72.3	10	29.1	28.9449
Srm	20810	618.371	740.392	32.53	VLIIGGGDGGVLR	heavy	72.3	10	29.1	26.7154
Gclc	14629	640.83	1080.54	34.4	SLFFPDEAINK	light	73.7	10	30.1	40.0148
Gclc	14629	640.83	933.468	34.4	SLFFPDEAINK	light	73.7	10	30.1	34.2645
Gclc	14629	640.83	786.399	34.4	SLFFPDEAINK	light	73.7	10	30.1	28.5142
Gclc	14629	644.837	1088.55	34.4	SLFFPDEAINK	heavy	73.7	10	30.1	40.3281
Gclc	14629	644.837	941.482	34.4	SLFFPDEAINK	heavy	73.7	10	30.1	34.5779
Gclc	14629	644.837	794.413	34.4	SLFFPDEAINK	heavy	73.7	10	30.1	28.8276
Gclm	14630	566.316	919.473	24.85	IVAIGTSDLDK	light	70	10	27.4	33.7173
Gclm	14630	566.316	848.436	24.85	IVAIGTSDLDK	light	70	10	27.4	30.9398
Gclm	14630	566.316	735.352	24.85	IVAIGTSDLDK	light	70	10	27.4	26.5183
Gclm	14630	570.324	927.487	24.85	IVAIGTSDLDK	heavy	70	10	27.4	34.0307
Gclm	14630	570.324	856.45	24.85	IVAIGTSDLDK	heavy	70	10	27.4	31.2532
Gclm	14630	570.324	743.366	24.85	IVAIGTSDLDK	heavy	70	10	27.4	26.8317
Gss	14854	371.745	572.377	25.11	GLALGIAK	light	60.6	10	20.4	20.1461
Gss	14854	371.745	501.34	25.11	GLALGIAK	light	60.6	10	20.4	17.3686
Gss	14854	371.745	388.255	25.11	GLALGIAK	light	60.6	10	20.4	12.9471
Gss	14854	375.752	580.391	25.11	GLALGIAK	heavy	60.6	10	20.4	20.4595
Gss	14854	375.752	509.354	25.11	GLALGIAK	heavy	60.6	10	20.4	17.682
Gss	14854	375.752	396.27	25.11	GLALGIAK	heavy	60.6	10	20.4	13.2605
Mat1a	11720	715.873	1071.52	25.78	FVIGGPQGDAGVTGR	light	77.3	10	32.8	39.6622
Mat1a	11720	715.873	732.363	25.78	FVIGGPQGDAGVTGR	light	77.3	10	32.8	26.4015
Mat1a	11720	715.873	592.805	25.78	FVIGGPQGDAGVTGR	light	77.3	10	32.8	20.9448
Mat1a	11720	720.877	1081.53	25.78	FVIGGPQGDAGVTGR	heavy	77.3	10	32.8	40.0535
Mat1a	11720	720.877	742.372	25.78	FVIGGPQGDAGVTGR	heavy	77.3	10	32.8	26.7928
Mat1a	11720	720.877	597.809	25.78	FVIGGPQGDAGVTGR	heavy	77.3	10	32.8	21.1405
Mat2b	108645	493.785	744.436	23.32	LETLGIGQR	light	66.5	10	24.8	26.8735
Mat2b	108645	493.785	643.389	23.32	LETLGIGQR	light	66.5	10	24.8	22.9226
Mat2b	108645	493.785	530.305	23.32	LETLGIGQR	light	66.5	10	24.8	18.5011
Mat2b	108645	498.789	754.445	23.32	LETLGIGQR	heavy	66.5	10	24.8	27.2648
Mat2b	108645	498.789	653.397	23.32	LETLGIGQR	heavy	66.5	10	24.8	23.3139
Mat2b	108645	498.789	540.313	23.32	LETLGIGQR	heavy	66.5	10	24.8	18.8924
Mat2a	232087	722.881	1085.53	28.45	FVIGGPQGDAGLTGR	light	77.6	10	33.1	40.2102
Mat2a	232087	722.881	971.49	28.45	FVIGGPQGDAGLTGR	light	77.6	10	33.1	35.7512
Mat2a	232087	722.881	599.812	28.45	FVIGGPQGDAGLTGR	light	77.6	10	33.1	21.2188
Mat2a	232087	727.885	1095.54	28.45	FVIGGPQGDAGLTGR	heavy	77.6	10	33.1	40.6015
Mat2a	232087	727.885	981.499	28.45	FVIGGPQGDAGLTGR	heavy	77.6	10	33.1	36.1425
Mat2a	232087	727.885	604.817	28.45	FVIGGPQGDAGLTGR	heavy	77.6	10	33.1	21.4145
Ahcyl2	74340	425.227	736.362	16.2	IQFADQK	light	63.2	10	22.3	26.5578
Ahcyl2	74340	425.227	608.304	16.2	IQFADQK	light	63.2	10	22.3	21.5508
Ahcyl2	74340	425.227	461.235	16.2	IQFADQK	light	63.2	10	22.3	15.8006
Ahcyl2	74340	429.234	744.377	16.2	IQFADQK	heavy	63.2	10	22.3	26.8712
Ahcyl2	74340	429.234	616.318	16.2	IQFADQK	heavy	63.2	10	22.3	21.8642
Ahcyl2	74340	429.234	469.25	16.2	IQFADQK	heavy	63.2	10	22.3	16.1139
Ahcyl1	229709	428.766	658.388	22.8	VVLLAEGR	light	63.4	10	22.5	23.5091
Ahcyl1	229709	428.766	545.304	22.8	VVLLAEGR	light	63.4	10	22.5	19.0876
Ahcyl1	229709	428.766	432.22	22.8	VVLLAEGR	light	63.4	10	22.5	14.6661
Ahcyl1	229709	433.77	668.397	22.8	VVLLAEGR	heavy	63.4	10	22.5	23.9004
Ahcyl1	229709	433.77	555.312	22.8	VVLLAEGR	heavy	63.4	10	22.5	19.4789
Ahcyl1	229709	433.77	442.228	22.8	VVLLAEGR	heavy	63.4	10	22.5	15.0574
Mtap	66902	912.989	1213.61	39.35	IGIIGGTGLDDPEILEGR	light	86.9	10	40	45.2177
Mtap	66902	912.989	1043.5	39.35	IGIIGGTGLDDPEILEGR	light	86.9	10	40	38.5667
Mtap	66902	912.989	813.446	39.35	IGIIGGTGLDDPEILEGR	light	86.9	10	40	29.5718
Mtap	66902	917.993	1223.61	39.35	IGIIGGTGLDDPEILEGR	heavy	86.9	10	40	45.609
Mtap	66902	917.993	1053.51	39.35	IGIIGGTGLDDPEILEGR	heavy	86.9	10	40	38.958
Mtap	66902	917.993	823.455	39.35	IGIIGGTGLDDPEILEGR	heavy	86.9	10	40	29.9631
Enoph1	67870	660.851	826.478	37.09	AEFFADVVPAVR	light	74.6	10	30.9	30.0813
Enoph1	67870	660.851	755.441	37.09	AEFFADVVPAVR	light	74.6	10	30.9	27.3038
Enoph1	67870	660.851	541.346	37.09	AEFFADVVPAVR	light	74.6	10	30.9	18.9328
Enoph1	67870	665.855	836.486	37.09	AEFFADVVPAVR	heavy	74.6	10	30.9	30.4726
Enoph1	67870	665.855	765.449	37.09	AEFFADVVPAVR	heavy	74.6	10	30.9	27.6951
Enoph1	67870	665.855	551.354	37.09	AEFFADVVPAVR	heavy	74.6	10	30.9	19.3241
Mri1	67873	394.717	588.31	17.56	SIGDLGAR	light	61.7	10	21.2	20.7691
Mri1	67873	394.717	531.289	17.56	SIGDLGAR	light	61.7	10	21.2	18.5396
Mri1	67873	394.717	416.262	17.56	SIGDLGAR	light	61.7	10	21.2	14.0421
Mri1	67873	399.721	598.318	17.56	SIGDLGAR	heavy	61.7	10	21.2	21.1604
Mri1	67873	399.721	541.297	17.56	SIGDLGAR	heavy	61.7	10	21.2	18.9309
Mri1	67873	399.721	426.27	17.56	SIGDLGAR	heavy	61.7	10	21.2	14.4334
Adi1	104923	568.759	973.447	15.05	YENDPELEK	light	70.2	10	27.5	35.8277
Adi1	104923	568.759	844.405	15.05	YENDPELEK	light	70.2	10	27.5	30.7822
Adi1	104923	568.759	615.335	15.05	YENDPELEK	light	70.2	10	27.5	21.8257
Adi1	104923	572.766	981.461	15.05	YENDPELEK	heavy	70.2	10	27.5	36.141
Adi1	104923	572.766	852.419	15.05	YENDPELEK	heavy	70.2	10	27.5	31.0956
Adi1	104923	572.766	623.349	15.05	YENDPELEK	heavy	70.2	10	27.5	22.1391
Dnmt1	13433	490.756	732.389	25.48	FTEDSLLR	light	66.4	10	24.7	26.4025
Dnmt1	13433	490.756	603.346	25.48	FTEDSLLR	light	66.4	10	24.7	21.357
Dnmt1	13433	490.756	488.319	25.48	FTEDSLLR	light	66.4	10	24.7	16.8595
Dnmt1	13433	495.76	742.397	25.48	FTEDSLLR	heavy	66.4	10	24.7	26.7938
Dnmt1	13433	495.76	613.354	25.48	FTEDSLLR	heavy	66.4	10	24.7	21.7483
Dnmt1	13433	495.76	498.327	25.48	FTEDSLLR	heavy	66.4	10	24.7	17.2508
Dnmt3b	13436	395.737	691.398	11.46	VQTITTK	light	61.8	10	21.3	24.7998
Dnmt3b	13436	395.737	563.34	11.46	VQTITTK	light	61.8	10	21.3	19.7928
Dnmt3b	13436	395.737	349.208	11.46	VQTITTK	light	61.8	10	21.3	11.4204
Dnmt3b	13436	399.744	699.413	11.46	VQTITTK	heavy	61.8	10	21.3	25.1131
Dnmt3b	13436	399.744	571.354	11.46	VQTITTK	heavy	61.8	10	21.3	20.1061
Dnmt3b	13436	399.744	357.222	11.46	VQTITTK	heavy	61.8	10	21.3	11.7337
Mtr	238505	692.865	1184.61	36.95	ISGGLSNLSFSFR	light	76.2	10	32	44.0838
Mtr	238505	692.865	957.479	36.95	ISGGLSNLSFSFR	light	76.2	10	32	35.2033
Mtr	238505	692.865	643.32	36.95	ISGGLSNLSFSFR	light	76.2	10	32	22.9199
Mtr	238505	697.869	1194.61	36.95	ISGGLSNLSFSFR	heavy	76.2	10	32	44.4751
Mtr	238505	697.869	967.487	36.95	ISGGLSNLSFSFR	heavy	76.2	10	32	35.5946
Mtr	238505	697.869	653.328	36.95	ISGGLSNLSFSFR	heavy	76.2	10	32	23.3113
Tst	22117	437.743	688.399	24.92	WLAESIR	light	63.8	10	22.8	24.6825
Tst	22117	437.743	575.315	24.92	WLAESIR	light	63.8	10	22.8	20.261
Tst	22117	437.743	375.235	24.92	WLAESIR	light	63.8	10	22.8	12.438
Tst	22117	442.747	698.407	24.92	WLAESIR	heavy	63.8	10	22.8	25.0738
Tst	22117	442.747	585.323	24.92	WLAESIR	heavy	63.8	10	22.8	20.6523
[truncated: 4,873 more rows]

## Sheet: iMPAQT data
				Protein Amount, fmol/ug total protein
Gene Symbol	Peptide	Gene ID	Description	WT-1	WT-2	WT-3	WT-4	WT-5	Tg-1	Tg-2	Tg-3	Tg-4	Tg-5	TgTg-1	TgTg-2	TgTg-3	TgTg-4	TgTg-5
4930439D14Rik	YLLSAR	78167	RIKEN cDNA 4930439D14 gene	NA	NA	NA	NA	NA	NA	NA	NA	NA	NA	NA	NA	NA	NA	NA
A4galt	FGGIYLDTDFIVLK,ALLAQLHAR	239559	alpha 1,4-galactosyltransferase	NA	NA	NA	NA	NA	NA	NA	NA	NA	NA	NA	NA	NA	NA	NA
Aacs	VTFEELR	78894	acetoacetyl-CoA synthetase	NA	NA	NA	NA	NA	NA	NA	NA	NA	NA	NA	NA	NA	NA	NA
Aadat	EIYELAR	23923	aminoadipate aminotransferase	NA	NA	NA	NA	NA	NA	NA	NA	NA	NA	NA	NA	NA	NA	NA
Aasdhppt	SIQPEEK	67618	aminoadipate-semialdehyde dehydrogenase-phosphopantetheinyl transferase	NA	NA	NA	NA	NA	NA	NA	NA	NA	NA	NA	NA	NA	NA	NA
Abat	IFNTWLGDPSK	268860	4-aminobutyrate aminotransferase	NA	NA	NA	NA	NA	NA	NA	NA	NA	NA	NA	NA	NA	NA	NA
Acaa1b	DCLIPMGITSENVAER	235674	acetyl-Coenzyme A acyltransferase 1B	NA	NA	NA	NA	NA	NA	NA	NA	NA	NA	NA	NA	NA	NA	NA
Acaa2	YALQSQQR	52538	acetyl-Coenzyme A acyltransferase 2 (mitochondrial 3-oxoacyl-Coenzyme A thiolase)	3.30008	2.5896	3.7866	3.29166	4.66163	2.83397	5.56992	3.14796	4.59244	2.82288	6.52255	4.38666	4.59821	5.83469	5.44352
Acaca	IYVAANSGAR,IIEFVPTK	107476	acetyl-Coenzyme A carboxylase alpha	NA	NA	NA	NA	NA	NA	NA	NA	NA	NA	NA	NA	NA	NA	NA
Acacb	IPAPVEK	100705	acetyl-Coenzyme A carboxylase beta	NA	NA	NA	NA	NA	NA	NA	NA	NA	NA	NA	NA	NA	NA	NA
Acad8	VAFDFAAR	66948	acyl-Coenzyme A dehydrogenase family, member 8	0.418967	0.347533	0.323944	0.368133	0.393716	0.299357	0.220282	0.310986	0.292048	0.381755	0.39139	0.38242	0.31165	0.337566	0.464485
Acadl	LETPSAK	11363	acyl-Coenzyme A dehydrogenase, long-chain	NA	NA	NA	NA	NA	NA	NA	NA	NA	NA	NA	NA	NA	NA	NA
Acadm	ALDEATK	11364	acyl-Coenzyme A dehydrogenase, medium chain	2.51198	1.91282	2.95903	2.59048	3.31339	2.11949	3.81233	2.19577	3.00427	2.32527	4.41593	2.97101	3.391	3.48059	4.36537
Acads	ITEIYEGTSEIQR	11409	acyl-Coenzyme A dehydrogenase, short chain	1.1939	0.803622	1.20854	1.37529	1.22539	0.914053	1.25599	0.943325	1.25023	0.813823	1.22273	1.32695	1.08258	1.33227	1.5558
Acadsb	YAIGSLNEGR	66885	acyl-Coenzyme A dehydrogenase, short/branched chain	0.531313	0.42709	0.475432	0.42709	0.524217	0.385402	0.600943	0.306902	0.482085	0.552601	0.749958	0.537522	0.466118	0.739758	0.791647
Acadvl	ITAFVVER	11370	acyl-Coenzyme A dehydrogenase, very long chain	2.56786	1.76469	2.24322	2.08844	2.1492	1.96958	2.46409	1.87068	2.27693	1.68707	2.95637	2.23036	2.64592	2.40687	2.80115
Acat1	LEDLIVK	110446	acetyl-Coenzyme A acetyltransferase 1	3.42426	2.4428	3.48059	3.25529	3.63182	2.54037	4.22079	2.347	2.98564	2.29156	4.72372	3.58126	3.13067	3.27037	3.73028
Acat2	MNAGSDPVVIVSAAR	110460	acetyl-Coenzyme A acetyltransferase 2	NA	NA	NA	NA	NA	NA	NA	NA	NA	NA	NA	NA	NA	NA	NA
Acly	TIAIIAEGIPEALTR	104112	ATP citrate lyase	0.0501155	0.051446	0.0660815	0.05322	0.055881	0.042576	0.0554375	0.0474545	0.039915	0.0563245	0.0722905	0.0545505	0.05322	0.07983	0.0660815
Acmsd	LLTDVIGK	266645	amino carboxymuconate semialdehyde decarboxylase	NA	NA	NA	NA	NA	NA	NA	NA	NA	NA	NA	NA	NA	NA	NA
Aco1	NQDLEFER	11428	aconitase 1	NA	NA	NA	NA	NA	NA	NA	NA	NA	NA	NA	NA	NA	NA	NA
Aco2	LQLLEPFDK	11429	aconitase 2, mitochondrial	17.0974	12.6029	15.805	14.2173	19.8209	11.9421	20.35	12.8242	18.7122	13.6753	24.5961	15.8041	17.3306	21.9067	20.4964
Acot12	GELSAGQLLK	74156	acyl-CoA thioesterase 12	NA	NA	NA	NA	NA	NA	NA	NA	NA	NA	NA	NA	NA	NA	NA
Acot7	ATLWYVPLSLK	70025	acyl-CoA thioesterase 7	0.0696295	0.0376975	0.0572115	0.06209	0.080717	0.0527765	0.0793865	0.059429	0.056768	0.078056	0.075395	0.0829345	0.057655	0.0829345	0.081604
Acox2	WWPGDLGR	93732	acyl-Coenzyme A oxidase 2, branched chain	NA	NA	NA	NA	NA	NA	NA	NA	NA	NA	NA	NA	NA	NA	NA
Acox3	ADGELYK	80911	acyl-Coenzyme A oxidase 3, pristanoyl	NA	NA	NA	NA	NA	NA	NA	NA	NA	NA	NA	NA	NA	NA	NA
Acp1	SPIAEAVFR	11431	acid phosphatase 1, soluble	1.46888	0.986425	1.14117	1.1047	1.38941	0.961647	1.24074	1.0673	1.03271	1.09582	1.18418	1.02149	0.978945	0.997645	1.29544
Acp2	FVTLLYR	11432	acid phosphatase 2, lysosomal	NA	NA	NA	NA	NA	NA	NA	NA	NA	NA	NA	NA	NA	NA	NA
Acp5	FQETFEDVFSDR	11433	acid phosphatase 5, tartrate resistant	NA	NA	NA	NA	NA	NA	NA	NA	NA	NA	NA	NA	NA	NA	NA
Acp6	NLESTR	66659	acid phosphatase 6, lysophosphatidic	NA	NA	NA	NA	NA	NA	NA	NA	NA	NA	NA	NA	NA	NA	NA
Acpp	FVTLVFR	56318	acid phosphatase, prostate	NA	NA	NA	NA	NA	NA	NA	NA	NA	NA	NA	NA	NA	NA	NA
Acsbg1	IQEVAAQSGFIR	94180	acyl-CoA synthetase bubblegum family member 1	NA	NA	NA	NA	NA	NA	NA	NA	NA	NA	NA	NA	NA	NA	NA
Acsbg3	AIIQYR	78625	acyl-CoA synthetase bubblegum family member 3	NA	NA	NA	NA	NA	NA	NA	NA	NA	NA	NA	NA	NA	NA	NA
Acsl1	WLLDFASK	14081	acyl-CoA synthetase long-chain family member 1	1.85028	1.23781	1.93854	1.76025	2.39534	1.27018	2.91202	1.63208	2.30443	1.4325	2.88852	1.88665	2.20641	2.42994	2.53505
Acsl3	VLSEAAISASLEK	74205	acyl-CoA synthetase long-chain family member 3	NA	NA	NA	NA	NA	NA	NA	NA	NA	NA	NA	NA	NA	NA	NA
Acsl4	ALLGGNVR	50790	acyl-CoA synthetase long-chain family member 4	NA	NA	NA	NA	NA	NA	NA	NA	NA	NA	NA	NA	NA	NA	NA
Acsl6	WLLEFAAK	216739	acyl-CoA synthetase long-chain family member 6	NA	NA	NA	NA	NA	NA	NA	NA	NA	NA	NA	NA	NA	NA	NA
Acsm1	VEFVSELPK	117147	acyl-CoA synthetase medium-chain family member 1	NA	NA	NA	NA	NA	NA	NA	NA	NA	NA	NA	NA	NA	NA	NA
Acsm3	TGTVLIPGTTQLTQK	20216	acyl-CoA synthetase medium-chain family member 3	NA	NA	NA	NA	NA	NA	NA	NA	NA	NA	NA	NA	NA	NA	NA
Acsm5	LLVQEDLTR	272428	acyl-CoA synthetase medium-chain family member 5	NA	NA	NA	NA	NA	NA	NA	NA	NA	NA	NA	NA	NA	NA	NA
Acss1	INQFYGAPTAVR	68738	acyl-CoA synthetase short-chain family member 1	NA	NA	NA	NA	NA	NA	NA	NA	NA	NA	NA	NA	NA	NA	NA
Acss2	SVEEPR	60525	acyl-CoA synthetase short-chain family member 2	NA	NA	NA	NA	NA	NA	NA	NA	NA	NA	NA	NA	NA	NA	NA
Acss3	TLFVAGER	380660	acyl-CoA synthetase short-chain family member 3	NA	NA	NA	NA	NA	NA	NA	NA	NA	NA	NA	NA	NA	NA	NA
Acyp1	VQGVFFR	66204	acylphosphatase 1, erythrocyte (common) type	0.391996	0.336352	0.426046	0.325971	0.546884	0.495808	0.515741	0.510342	0.360852	0.441411	0.405284	0.417741	0.335107	0.5473	0.49041
Adcy2	AEIIQR	210044	adenylate cyclase 2	NA	NA	NA	NA	NA	NA	NA	NA	NA	NA	NA	NA	NA	NA	NA
Adcy3	GGVLAGVIGAR	104111	adenylate cyclase 3	NA	NA	NA	NA	NA	NA	NA	NA	NA	NA	NA	NA	NA	NA	NA
Adcy4	GLDDELDTGDAK	104110	adenylate cyclase 4	NA	NA	NA	NA	NA	NA	NA	NA	NA	NA	NA	NA	NA	NA	NA
Adcy5	LQATEEK	224129	adenylate cyclase 5	NA	NA	NA	NA	NA	NA	NA	NA	NA	NA	NA	NA	NA	NA	NA
Adcy6	LVQVFQSK	11512	adenylate cyclase 6	NA	NA	NA	NA	NA	NA	NA	NA	NA	NA	NA	NA	NA	NA	NA
Adcy7	LAIIER	11513	adenylate cyclase 7	NA	NA	NA	NA	NA	NA	NA	NA	NA	NA	NA	NA	NA	NA	NA
Adh1	GAIFGGFK	11522	alcohol dehydrogenase 1 (class I)	0.34623	0.268307	0.371024	0.286017	0.328963	0.241299	0.369254	0.253696	0.334276	0.303727	0.359513	0.269192	0.285131	0.329406	0.398475
Adh5	GTAFGGWK	11532	alcohol dehydrogenase 5 (class III), chi polypeptide	1.2884	1.21446	1.52882	1.4748	1.73292	1.26139	1.90073	1.11662	1.53811	1.46063	1.50535	1.23483	1.24988	1.47303	1.49561
Adh7	GVLADGTTR	11529	alcohol dehydrogenase 7 (class IV), mu or sigma polypeptide	NA	NA	NA	NA	NA	NA	NA	NA	NA	NA	NA	NA	NA	NA	NA
Adi1	YENDPELEK	104923	acireductone dioxygenase 1	NA	NA	NA	NA	NA	NA	NA	NA	NA	NA	NA	NA	NA	NA	NA
Ado	AEDLNIAPR	211488	2-aminoethanethiol (cysteamine) dioxygenase	NA	NA	NA	NA	NA	NA	NA	NA	NA	NA	NA	NA	NA	NA	NA
Adpgk	LGPAPVPVGPLSPESR	72141	ADP-dependent glucokinase	0.187586	0.100492	0.13399	0.13399	0.113892	0.093793	0.100492	0.0870935	0.154088	0.0736945	0.093793	0.093793	0.107192	0.127291	0.140689
Adsl	VEQLDK,TLDDSANR	11564	adenylosuccinate lyase	1.81609	1.76149	2.10807	1.81999	2.11608	1.67143	2.10774	1.72513	1.97088	1.82318	1.97657	1.92603	1.78348	2.02528	2.16659
Adss	TLPGWNTDISNAR	11566	adenylosuccinate synthetase, non muscle	NA	NA	NA	NA	NA	NA	NA	NA	NA	NA	NA	NA	NA	NA	NA
Adssl1	LQQEAAATGSR	11565	adenylosuccinate synthetase like 1	6.87198	5.94248	7.54979	5.77197	6.80605	5.57629	6.1605	5.79997	6.28351	6.24523	6.18567	5.43732	5.76842	5.63903	6.04919
Agk	GETVPLDVLQIK	69923	acylglycerol kinase	NA	NA	NA	NA	NA	NA	NA	NA	NA	NA	NA	NA	NA	NA	NA
Agl	SLDWENPTER	77559	amylo-1,6-glucosidase, 4-alpha-glucanotransferase	2.40471	2.75394	3.71275	2.90135	5.16779	2.29882	3.28504	2.60196	3.70278	2.75768	2.66009	2.28346	2.85983	2.28471	2.51808
Agmat	VVQIGIR	75986	agmatine ureohydrolase (agmatinase)	NA	NA	NA	NA	NA	NA	NA	NA	NA	NA	NA	NA	NA	NA	NA
Agpat1	VWVFPEGTR	55979	1-acylglycerol-3-phosphate O-acyltransferase 1 (lysophosphatidic acid acyltransferase, alpha)	NA	NA	NA	NA	NA	NA	NA	NA	NA	NA	NA	NA	NA	NA	NA
Agpat2	NDNGDLLPFK	67512	1-acylglycerol-3-phosphate O-acyltransferase 2 (lysophosphatidic acid acyltransferase, beta)	NA	NA	NA	NA	NA	NA	NA	NA	NA	NA	NA	NA	NA	NA	NA
Agpat3	LIGVTEIEK	28169	1-acylglycerol-3-phosphate O-acyltransferase 3	NA	NA	NA	NA	NA	NA	NA	NA	NA	NA	NA	NA	NA	NA	NA
Agpat4	NNENPTLLGVLNGK	68262	1-acylglycerol-3-phosphate O-acyltransferase 4 (lysophosphatidic acid acyltransferase, delta)	NA	NA	NA	NA	NA	NA	NA	NA	NA	NA	NA	NA	NA	NA	NA
Agps	IVNLACK	228061	alkylglycerone phosphate synthase	NA	NA	NA	NA	NA	NA	NA	NA	NA	NA	NA	NA	NA	NA	NA
Ahcy	VPAINVNDSVTK	269378	S-adenosylhomocysteine hydrolase	0.777142	0.730245	1.01832	0.690048	1.04512	0.797241	0.94463	0.710147	0.897733	0.810639	0.837437	0.824039	0.864236	0.770443	0.964728
Ahcyl1	VVLLAEGR	229709	S-adenosylhomocysteine hydrolase-like 1	NA	NA	NA	NA	NA	NA	NA	NA	NA	NA	NA	NA	NA	NA	NA
Ahcyl2	IQFADQK	74340	S-adenosylhomocysteine hydrolase-like 2	NA	NA	NA	NA	NA	NA	NA	NA	NA	NA	NA	NA	NA	NA	NA
Ak1	IIFVVGGPGSGK	11636	adenylate kinase 1	87.8161	74.7502	103.299	71.0828	96.948	76.4284	102.308	65.2056	85.4082	81.6698	102.316	78.8199	83.2149	88.2852	86.9529
Ak2	NGFLLDGFPR	11637	adenylate kinase 2	NA	NA	NA	NA	NA	NA	NA	NA	NA	NA	NA	NA	NA	NA	NA
Ak3	TVGIDDLTGEPLIQR	56248	adenylate kinase 3	0.261975	0.240705	0.305225	0.25524	0.297426	0.171578	0.305579	0.222272	0.244605	0.218018	0.3545	0.274738	0.293526	0.412284	0.408029
Ak4	ITPIQSK	11639	adenylate kinase 4	NA	NA	NA	NA	NA	NA	NA	NA	NA	NA	NA	NA	NA	NA	NA
Ak5	WDTFVSQEK	229949	adenylate kinase 5	NA	NA	NA	NA	NA	NA	NA	NA	NA	NA	NA	NA	NA	NA	NA
Ak7	NYGLTDEEK	78801	adenylate kinase 7	NA	NA	NA	NA	NA	NA	NA	NA	NA	NA	NA	NA	NA	NA	NA
Akap9	LQEESR	100986	A kinase (PRKA) anchor protein (yotiao) 9	NA	NA	NA	NA	NA	NA	NA	NA	NA	NA	NA	NA	NA	NA	NA
Akr1b3	SPPGQVTEAVK	11677	aldo-keto reductase family 1, member B3 (aldose reductase)	9.10462	8.47805	9.45184	7.65714	8.87399	8.4936	9.33368	7.53017	8.25831	8.58637	9.94055	8.56926	9.00045	8.63664	9.57933
Akr1c21	VLDGLNR	77337	aldo-keto reductase family 1, member C21	NA	NA	NA	NA	NA	NA	NA	NA	NA	NA	NA	NA	NA	NA	NA
Akr1d1	SLGVSNFNR	208665	aldo-keto reductase family 1, member D1	NA	NA	NA	NA	NA	NA	NA	NA	NA	NA	NA	NA	NA	NA	NA
Alad	LAEVALAYAK	17025	aminolevulinate, delta-, dehydratase	NA	NA	NA	NA	NA	NA	NA	NA	NA	NA	NA	NA	NA	NA	NA
Alas1	VPQAFLQK	11655	aminolevulinic acid synthase 1	NA	NA	NA	NA	NA	NA	NA	NA	NA	NA	NA	NA	NA	NA	NA
Alas2	AAPEVQEDVK	11656	aminolevulinic acid synthase 2, erythroid	NA	NA	NA	NA	NA	NA	NA	NA	NA	NA	NA	NA	NA	NA	NA
Aldh18a1	SWSNIPFITVPLSR	56454	aldehyde dehydrogenase 18 family, member A1	NA	NA	NA	NA	NA	NA	NA	NA	NA	NA	NA	NA	NA	NA	NA
Aldh1a1	ILDLIESGK	11668	aldehyde dehydrogenase family 1, subfamily A1	0.755834	0.31541	0.375487	0.299948	0.34589	0.372837	0.339264	0.299065	0.3079	0.315851	0.299065	0.348982	0.329545	0.462954	0.283162
Aldh1a2	LAFSLGSVWR	19378	aldehyde dehydrogenase family 1, subfamily A2	NA	NA	NA	NA	NA	NA	NA	NA	NA	NA	NA	NA	NA	NA	NA
Aldh1a3	ILELIESGK	56847	aldehyde dehydrogenase family 1, subfamily A3	NA	NA	NA	NA	NA	NA	NA	NA	NA	NA	NA	NA	NA	NA	NA
Aldh1b1	LGSPWR	72535	aldehyde dehydrogenase 1 family, member B1	NA	NA	NA	NA	NA	NA	NA	NA	NA	NA	NA	NA	NA	NA	NA
Aldh1l1	ADPLGLEAEK	107747	aldehyde dehydrogenase 1 family, member L1	NA	NA	NA	NA	NA	NA	NA	NA	NA	NA	NA	NA	NA	NA	NA
Aldh1l2	ADPLALAAEK	216188	aldehyde dehydrogenase 1 family, member L2	NA	NA	NA	NA	NA	NA	NA	NA	NA	NA	NA	NA	NA	NA	NA
Aldh2	TIEEVVGR	11669	aldehyde dehydrogenase 2, mitochondrial	1.01877	0.620735	0.955454	0.792965	1.14805	0.834141	1.00239	0.738064	0.947042	0.731423	1.40883	1.01523	1.29416	1.52439	1.35614
Aldh3a1	YPPSPAK	11670	aldehyde dehydrogenase family 3, subfamily A1	NA	NA	NA	NA	NA	NA	NA	NA	NA	NA	NA	NA	NA	NA	NA
Aldh3a2	LQQLEALR	11671	aldehyde dehydrogenase family 3, subfamily A2	NA	NA	NA	NA	NA	NA	NA	NA	NA	NA	NA	NA	NA	NA	NA
Aldh3b1	NLATQLDSAFIR	67689	aldehyde dehydrogenase 3 family, member B1	NA	NA	NA	NA	NA	NA	NA	NA	NA	NA	NA	NA	NA	NA	NA
Aldh4a1	WTSPQVIK	212647	aldehyde dehydrogenase 4 family, member A1	1.14898	0.818496	1.08321	0.865592	1.10919	0.804692	1.26063	0.91959	0.80185	0.797384	1.20785	0.87899	0.991452	1.02759	1.08727
Aldh5a1	VGNGFEEGTTQGPLINEK	214579	aldhehyde dehydrogenase family 5, subfamily A1	NA	NA	NA	NA	NA	NA	NA	NA	NA	NA	NA	NA	NA	NA	NA
Aldh6a1	TLADAEGDVFR	104776	aldehyde dehydrogenase family 6, subfamily A1	1.84	1.36023	1.37718	1.24095	1.67089	0.89641	1.77388	1.19278	1.42735	1.20507	2.09716	1.35724	1.42934	1.74564	1.79581
Aldh7a1	VNLLSFTGSTQVGK	110695	aldehyde dehydrogenase family 7, member A1	0.385192	0.273177	0.333391	0.295314	0.29133	0.31391	0.386964	0.324093	0.265207	0.335162	0.440979	0.361284	0.327192	0.348444	0.394047
Aldh9a1	SIFEAR	56752	aldehyde dehydrogenase 9, subfamily A1	NA	NA	NA	NA	NA	NA	NA	NA	NA	NA	NA	NA	NA	NA	NA
Aldoa	IGEHTPSALAIMENANVLAR	11674	aldolase A, fructose-bisphosphate	187.949	178.752	243.813	197.312	275.482	174.398	291.982	177.311	253.55	229.49	188.255	192.118	186.526	255.634	207.38
Aldob	LDQGGAPLAGTNK	230163	aldolase B, fructose-bisphosphate	NA	NA	NA	NA	NA	NA	NA	NA	NA	NA	NA	NA	NA	NA	NA
Aldoc	ALQASALNAWR	11676	aldolase C, fructose-bisphosphate	NA	NA	NA	NA	NA	NA	NA	NA	NA	NA	NA	NA	NA	NA	NA
Alg5	FFLNAK	66248	asparagine-linked glycosylation 5 (dolichyl-phosphate beta-glucosyltransferase)	NA	NA	NA	NA	NA	NA	NA	NA	NA	NA	NA	NA	NA	NA	NA
Alg8	VLSVIGLK	381903	asparagine-linked glycosylation 8 (alpha-1,3-glucosyltransferase)	NA	NA	NA	NA	NA	NA	NA	NA	NA	NA	NA	NA	NA	NA	NA
Alg9	AGQVWAPEGSTAFK	102580	asparagine-linked glycosylation 9 (alpha 1,2 mannosyltransferase)	NA	NA	NA	NA	NA	NA	NA	NA	NA	NA	NA	NA	NA	NA	NA
Alox12b	GNIYLADYR	11686	arachidonate 12-lipoxygenase, 12R type	NA	NA	NA	NA	NA	NA	NA	NA	NA	NA	NA	NA	NA	NA	NA
Alox8	GVEDIPGYYYR	11688	arachidonate 8-lipoxygenase	NA	NA	NA	NA	NA	NA	NA	NA	NA	NA	NA	NA	NA	NA	NA
Alpi	TYNVDR	76768	alkaline phosphatase, intestinal	NA	NA	NA	NA	NA	NA	NA	NA	NA	NA	NA	NA	NA	NA	NA
Alpl	SVGIVTTTR	11647	alkaline phosphatase, liver/bone/kidney	NA	NA	NA	NA	NA	NA	NA	NA	NA	NA	NA	NA	NA	NA	NA
Amdhd2	ILDPEK	245847	amidohydrolase domain containing 2	NA	NA	NA	NA	NA	NA	NA	NA	NA	NA	NA	NA	NA	NA	NA
Ampd1	VFASEVK	229665	adenosine monophosphate deaminase 1	8.95857	9.34816	9.97988	7.48279	10.2656	9.84163	8.51757	7.86706	9.21239	9.54101	9.05606	8.45163	8.61541	9.04471	8.51367
Ampd2	SLAESELR	109674	adenosine monophosphate deaminase 2	NA	NA	NA	NA	NA	NA	NA	NA	NA	NA	NA	NA	NA	NA	NA
Ampd3	WIIQVPR	11717	adenosine monophosphate deaminase 3	NA	NA	NA	NA	NA	NA	NA	NA	NA	NA	NA	NA	NA	NA	NA
Ank2	LPLFVK	109676	ankyrin 2, brain	NA	NA	NA	NA	NA	NA	NA	NA	NA	NA	NA	NA	NA	NA	NA
Ankrd12	SSSVEDVK	106585	ankyrin repeat domain 12	NA	NA	NA	NA	NA	NA	NA	NA	NA	NA	NA	NA	NA	NA	NA
Anpep	NATLVNEADK	16790	alanyl (membrane) aminopeptidase	NA	NA	NA	NA	NA	NA	NA	NA	NA	NA	NA	NA	NA	NA	NA
Aoc1	VDLDVAGTK	76507	amine oxidase, copper-containing 1	NA	NA	NA	NA	NA	NA	NA	NA	NA	NA	NA	NA	NA	NA	NA
Aoc3	GLQSGDR	11754	amine oxidase, copper containing 3	0.265524	0.165242	0.337386	0.178234	0.263088	0.254968	0.187166	0.226142	0.1827	0.28014	0.229796	0.171738	0.195286	0.3045	0.203
Ap2a1	VLQIVTNR	11771	adaptor-related protein complex 2, alpha 1 subunit	NA	NA	NA	NA	NA	NA	NA	NA	NA	NA	NA	NA	NA	NA	NA
Ap2a2	TSVSLAVSR	11772	adaptor-related protein complex 2, alpha 2 subunit	NA	NA	NA	NA	NA	NA	NA	NA	NA	NA	NA	NA	NA	NA	NA
Apip	ITHQEMIK	56369	APAF1 interacting protein	NA	NA	NA	NA	NA	NA	NA	NA	NA	NA	NA	NA	NA	NA	NA
Appl2	LVGFVIR	216190	adaptor protein, phosphotyrosine interaction, PH domain and leucine zipper containing 2	NA	NA	NA	NA	NA	NA	NA	NA	NA	NA	NA	NA	NA	NA	NA
Arap3	FQVITGQR	106952	ArfGAP with RhoGAP domain, ankyrin repeat and PH domain 3	NA	NA	NA	NA	NA	NA	NA	NA	NA	NA	NA	NA	NA	NA	NA
Arg2	SVGLANQELAEVVSR	11847	arginase type II	NA	NA	NA	NA	NA	NA	NA	NA	NA	NA	NA	NA	NA	NA	NA
Arsb	LLPQLLK	11881	arylsulfatase B	NA	NA	NA	NA	NA	NA	NA	NA	NA	NA	NA	NA	NA	NA	NA
Arsi	NITWALK	545260	arylsulfatase i	NA	NA	NA	NA	NA	NA	NA	NA	NA	NA	NA	NA	NA	NA	NA
Asah1	STYPPSGPTYR	11886	N-acylsphingosine amidohydrolase 1	NA	NA	NA	NA	NA	NA	NA	NA	NA	NA	NA	NA	NA	NA	NA
Asl	VAEEWAQGTFK	109900	argininosuccinate lyase	NA	NA	NA	NA	NA	NA	NA	NA	NA	NA	NA	NA	NA	NA	NA
Asns	WINATDPSAR	27053	asparagine synthetase	NA	NA	NA	NA	NA	NA	NA	NA	NA	NA	NA	NA	NA	NA	NA
Ass1	IDIVENR	11898	argininosuccinate synthetase 1	NA	NA	NA	NA	NA	NA	NA	NA	NA	NA	NA	NA	NA	NA	NA
Atic	TGLVEFAR	108147	5-aminoimidazole-4-carboxamide ribonucleotide formyltransferase/IMP cyclohydrolase	0.365844	0.322595	0.360172	0.365844	0.487792	0.358045	0.582089	0.245669	0.386051	0.350246	0.3545	0.332166	0.36868	0.470067	0.29778
Atp1a1	AVFQANQENLPILK	11928	ATPase, Na+/K+ transporting, alpha 1 polypeptide	0.33286	0.352027	0.40579	0.366988	0.350625	0.365585	0.409062	0.355768	0.330055	0.214583	0.500692	0.397842	0.393168	0.487135	0.572688
Atp1a2	LSLDELGR	98660	ATPase, Na+/K+ transporting, alpha 2 polypeptide	2.76573	1.6456	2.01866	1.98968	1.96397	1.73396	2.23278	1.78071	1.99622	1.55631	2.34919	1.75172	2.07243	1.95976	1.94106
Atp1a3	AQEILAR	232975	ATPase, Na+/K+ transporting, alpha 3 polypeptide	NA	NA	NA	NA	NA	NA	NA	NA	NA	NA	NA	NA	NA	NA	NA
Atp1a4	ATTGDASESALLK	27222	ATPase, Na+/K+ transporting, alpha 4 polypeptide	NA	NA	NA	NA	NA	NA	NA	NA	NA	NA	NA	NA	NA	NA	NA
Atp4a	NLVPQQATVIR	11944	ATPase, H+/K+ exchanging, gastric, alpha polypeptide	0.59148	0.3498	0.761504	0.645752	1.15328	0.97096	0.623704	0.560528	0.597416	0.836976	0.966296	0.54696	0.469368	0.324784	0.740728
Atp5a1	VLSIGDGIAR	11946	ATP synthase, H+ transporting, mitochondrial F1 complex, alpha subunit 1	42.283	33.3607	36.9927	39.0377	42.6073	37.0343	43.962	37.5198	43.2247	31.6724	63.4847	40.4415	48.5624	53.0933	49.5376
Atp5b	IGLFGGAGVGK	11947	ATP synthase, H+ transporting mitochondrial F1 complex, beta subunit	35.387	27.8475	39.3218	30.2528	35.6813	29.761	45.8179	33.4956	35.2946	30.9558	54.2436	38.3949	45.1246	47.2607	50.4704
Atp5c1	LTLTFNR	11949	ATP synthase, H+ transporting, mitochondrial F1 complex, gamma polypeptide 1	15.0215	11.2822	14.4253	11.9186	16.073	9.8898	17.0541	11.5612	14.4639	12.3778	21.2755	14.7599	16.045	19.3098	17.8869
Atp5d	IEANEALVK	66043	ATP synthase, H+ transporting, mitochondrial F1 complex, delta subunit	16.9023	12.6072	14.6674	15.1164	15.9098	13.8283	16.4262	12.829	16.3588	14.4168	24.6976	15.836	17.6401	18.0107	19.2924
Atp5e	QAGLSYIR	67126	ATP synthase, H+ transporting, mitochondrial F1 complex, epsilon subunit	9.33214	6.55457	8.14263	7.56014	8.86002	6.65268	10.2151	7.62759	8.3511	7.58467	12.7719	9.08688	10.0311	10.2764	11.5947
Atp5g2	SFQTSAISR	67942	ATP synthase, H+ transporting, mitochondrial F0 complex, subunit C2 (subunit 9)	NA	NA	NA	NA	NA	NA	NA	NA	NA	NA	NA	NA	NA	NA	NA
Atp5h	AIGNALK	71679	ATP synthase, H+ transporting, mitochondrial F0 complex, subunit D	10.5115	7.79822	9.72097	9.01753	10.6656	7.50344	11.3691	8.52846	9.82817	8.64905	13.6469	8.75625	10.1229	11.1078	12.2132
Atp5j	NIGVTAVAFNK	11957	ATP synthase, H+ transporting, mitochondrial F0 complex, subunit F	NA	NA	NA	NA	NA	NA	NA	NA	NA	NA	NA	NA	NA	NA	NA
Atp5k	VPPVQVSPLIK	11958	ATP synthase, H+ transporting, mitochondrial F1F0 complex, subunit E	7.87191	5.80177	7.67763	6.48512	8.17339	6.36453	8.31408	6.6861	7.68433	6.57891	10.3641	7.39625	8.0528	8.66915	9.3324
Atp5l	VELVPPTPAEIPTAIQSVK	27425	ATP synthase, H+ transporting, mitochondrial F0 complex, subunit G	9.53339	7.21536	9.27211	8.24708	9.97556	7.59053	11.4963	7.87191	10.3105	7.85181	13.3253	9.17831	9.60038	11.081	11.6035
Atp6ap1	LNASLPALLLIR,LSIEDFTAYGGVFGNK	54411	ATPase, H+ transporting, lysosomal accessory protein 1	NA	NA	NA	NA	NA	NA	NA	NA	NA	NA	NA	NA	NA	NA	NA
Atp6v0a1	LGFVAGVINR	11975	ATPase, H+ transporting, lysosomal V0 subunit A1	NA	NA	NA	NA	NA	NA	NA	NA	NA	NA	NA	NA	NA	NA	NA
Atp6v0a2	GLVQFR	21871	ATPase, H+ transporting, lysosomal V0 subunit A2	NA	NA	NA	NA	NA	NA	NA	NA	NA	NA	NA	NA	NA	NA	NA
Atp6v0a4	FSPFSFK	140494	ATPase, H+ transporting, lysosomal V0 subunit A4	NA	NA	NA	NA	NA	NA	NA	NA	NA	NA	NA	NA	NA	NA	NA
Atp6v0d1	LLFEGAGSNPGDK	11972	ATPase, H+ transporting, lysosomal V0 subunit D1	NA	NA	NA	NA	NA	NA	NA	NA	NA	NA	NA	NA	NA	NA	NA
Atp6v0d2	SYLEAFYK	242341	ATPase, H+ transporting, lysosomal V0 subunit D2	NA	NA	NA	NA	NA	NA	NA	NA	NA	NA	NA	NA	NA	NA	NA
Atp6v0e	NETIWYLK	11974	ATPase, H+ transporting, lysosomal V0 subunit E	NA	NA	NA	NA	NA	NA	NA	NA	NA	NA	NA	NA	NA	NA	NA
Atp6v0e2	NETIWYVR	76252	ATPase, H+ transporting, lysosomal V0 subunit E2	NA	NA	NA	NA	NA	NA	NA	NA	NA	NA	NA	NA	NA	NA	NA
Atp6v1a	GVNVSALSR	11964	ATPase, H+ transporting, lysosomal V1 subunit A	0.2014	0.142464	0.299344	0.169176	0.179352	0.151368	0.249312	0.136528	0.176808	0.208184	0.209456	0.162392	0.21836	0.203096	0.206912
Atp6v1b1	SGQVLEVAGTK	110935	ATPase, H+ transporting, lysosomal V1 subunit B1	NA	NA	NA	NA	NA	NA	NA	NA	NA	NA	NA	NA	NA	NA	NA
Atp6v1b2	AVVQVFEGTSGIDAK	11966	ATPase, H+ transporting, lysosomal V1 subunit B2	0.248464	0.124656	0.257368	0.089888	0.142888	0.104728	0.219208	0.15264	0.111512	0.164088	0.16748	0.18444	0.130168	0.184864	0.173416
Atp6v1c1	GNLQNLER	66335	ATPase, H+ transporting, lysosomal V1 subunit C1	NA	NA	NA	NA	NA	NA	NA	NA	NA	NA	NA	NA	NA	NA	NA
Atp6v1c2	FAIPDFK	68775	ATPase, H+ transporting, lysosomal V1 subunit C2	NA	NA	NA	NA	NA	NA	NA	NA	NA	NA	NA	NA	NA	NA	NA
Atp6v1d	FTAGDFSTTVIQNVNK	73834	ATPase, H+ transporting, lysosomal V1 subunit D	NA	NA	NA	NA	NA	NA	NA	NA	NA	NA	NA	NA	NA	NA	NA
Atp6v1e1	GALFGANANR	11973	ATPase, H+ transporting, lysosomal V1 subunit E1	0.293408	0.229384	0.231504	0.2438	0.247616	0.195888	0.2756	0.151792	0.135256	0.22472	0.192496	0.26076	0.2438	0.380328	0.331568
Atp6v1f	EHPYDAAK	66144	ATPase, H+ transporting, lysosomal V1 subunit F	NA	NA	NA	NA	NA	NA	NA	NA	NA	NA	NA	NA	NA	NA	NA
Atp6v1g1	EEAQAEIEQYR	66290	ATPase, H+ transporting, lysosomal V1 subunit G1	NA	NA	NA	NA	NA	NA	NA	NA	NA	NA	NA	NA	NA	NA	NA
Atp6v1h	GAVDAAVPTNIIAAK	108664	ATPase, H+ transporting, lysosomal V1 subunit H	NA	NA	NA	NA	NA	NA	NA	NA	NA	NA	NA	NA	NA	NA	NA
Auh	LAIIPGGGGTQR	11992	AU RNA binding protein/enoyl-coenzyme A hydratase	0.424615	0.360159	0.441228	0.355175	0.387404	0.333247	0.44156	0.260816	0.380426	0.333579	0.481098	0.381091	0.426277	0.533594	0.540238
Azin1	NAFFVGDLGK	54375	antizyme inhibitor 1	NA	NA	NA	NA	NA	NA	NA	NA	NA	NA	NA	NA	NA	NA	NA
B3galnt1	VTWGEK	26879	UDP-GalNAc:betaGlcNAc beta 1,3-galactosaminyltransferase, polypeptide 1	NA	NA	NA	NA	NA	NA	NA	NA	NA	NA	NA	NA	NA	NA	NA
B3galt2	SPFLILLIAAEPGQIEAR	26878	UDP-Gal:betaGlcNAc beta 1,3-galactosyltransferase, polypeptide 2	NA	NA	NA	NA	NA	NA	NA	NA	NA	NA	NA	NA	NA	NA	NA
B3gat1	GGYQESSLLR	76898	beta-1,3-glucuronyltransferase 1 (glucuronosyltransferase P)	NA	NA	NA	NA	NA	NA	NA	NA	NA	NA	NA	NA	NA	NA	NA
B3gat2	VSVWPVGLVGGR	280645	beta-1,3-glucuronyltransferase 2 (glucuronosyltransferase S)	NA	NA	NA	NA	NA	NA	NA	NA	NA	NA	NA	NA	NA	NA	NA
B3gat3	LSQTLSLVPR	72727	beta-1,3-glucuronyltransferase 3 (glucuronosyltransferase I)	NA	NA	NA	NA	NA	NA	NA	NA	NA	NA	NA	NA	NA	NA	NA
B3gnt2	TFDIEEK	53625	UDP-GlcNAc:betaGal beta-1,3-N-acetylglucosaminyltransferase 2	NA	NA	NA	NA	NA	NA	NA	NA	NA	NA	NA	NA	NA	NA	NA
B3gnt4	LFLTYR	231727	UDP-GlcNAc:betaGal beta-1,3-N-acetylglucosaminyltransferase 4	NA	NA	NA	NA	NA	NA	NA	NA	NA	NA	NA	NA	NA	NA	NA
B3gnt6	IQDFLR	272411	UDP-GlcNAc:betaGal beta-1,3-N-acetylglucosaminyltransferase 6 (core 3 synthase)	NA	NA	NA	NA	NA	NA	NA	NA	NA	NA	NA	NA	NA	NA	NA
B4galnt1	NLAVSQVTTK	14421	beta-1,4-N-acetyl-galactosaminyl transferase 1	NA	NA	NA	NA	NA	NA	NA	NA	NA	NA	NA	NA	NA	NA	NA
B4galt1	NEPNPQR	14595	UDP-Gal:betaGlcNAc beta 1,4- galactosyltransferase, polypeptide 1	NA	NA	NA	NA	NA	NA	NA	NA	NA	NA	NA	NA	NA	NA	NA
B4galt2	LLNVGFLEALK	53418	UDP-Gal:betaGlcNAc beta 1,4- galactosyltransferase, polypeptide 2	NA	NA	NA	NA	NA	NA	NA	NA	NA	NA	NA	NA	NA	NA	NA
B4galt3	LLNVGVR	57370	UDP-Gal:betaGlcNAc beta 1,4-galactosyltransferase, polypeptide 3	NA	NA	NA	NA	NA	NA	NA	NA	NA	NA	NA	NA	NA	NA	NA
B4galt4	LLNVGYLEALK	56375	UDP-Gal:betaGlcNAc beta 1,4-galactosyltransferase, polypeptide 4	NA	NA	NA	NA	NA	NA	NA	NA	NA	NA	NA	NA	NA	NA	NA
B4galt5	VAILIPFR	56336	UDP-Gal:betaGlcNAc beta 1,4-galactosyltransferase, polypeptide 5	NA	NA	NA	NA	NA	NA	NA	NA	NA	NA	NA	NA	NA	NA	NA
B4galt6	VAVLIPFR	56386	UDP-Gal:betaGlcNAc beta 1,4-galactosyltransferase, polypeptide 6	NA	NA	NA	NA	NA	NA	NA	NA	NA	NA	NA	NA	NA	NA	NA
B4galt7	AAQLPWEDGR	218271	xylosylprotein beta1,4-galactosyltransferase, polypeptide 7 (galactosyltransferase I)	NA	NA	NA	NA	NA	NA	NA	NA	NA	NA	NA	NA	NA	NA	NA
B4gat1	VPTFDER	108902	beta-1,4-glucuronyltransferase 1	NA	NA	NA	NA	NA	NA	NA	NA	NA	NA	NA	NA	NA	NA	NA
Bbox1	VQPFYAALK	170442	butyrobetaine (gamma), 2-oxoglutarate dioxygenase 1 (gamma-butyrobetaine hydroxylase)	NA	NA	NA	NA	NA	NA	NA	NA	NA	NA	NA	NA	NA	NA	NA
Bcat1	LTDIQYGR	12035	branched chain aminotransferase 1, cytosolic	NA	NA	NA	NA	NA	NA	NA	NA	NA	NA	NA	NA	NA	NA	NA
Bcat2	LFRPWLNMDR	12036	branched chain aminotransferase 2, mitochondrial	485.394	383.764	461.561	462.094	678.88	551.774	574.141	499.313	527.432	448.348	787.125	373.494	397.916	673.478	497.97
Bckdha	LEFIQPNVISGIPIYR	12039	branched chain ketoacid dehydrogenase E1, alpha polypeptide	0.34853	0.2761	0.306002	0.2761	0.339892	0.346537	0.35584	0.359162	0.348863	0.269122	0.637255	0.398368	0.378433	0.478772	0.514988
Bcl2l1	GYSWSQFSDVEENR	12048	BCL2-like 1	NA	NA	NA	NA	NA	NA	NA	NA	NA	NA	NA	NA	NA	NA	NA
Bcl7b	WVPVTDSK	12054	B cell CLL/lymphoma 7B	NA	NA	NA	NA	NA	NA	NA	NA	NA	NA	NA	NA	NA	NA	NA
Bcl7c	WVPVVDPQEEER	12055	B cell CLL/lymphoma 7C	NA	NA	NA	NA	NA	NA	NA	NA	NA	NA	NA	NA	NA	NA	NA
Bco1	LTSVPTLR	63857	beta-carotene oxygenase 1	NA	NA	NA	NA	NA	NA	NA	NA	NA	NA	NA	NA	NA	NA	NA
Bdh2	VIATDINESK	69772	3-hydroxybutyrate dehydrogenase, type 2	NA	NA	NA	NA	NA	NA	NA	NA	NA	NA	NA	NA	NA	NA	NA
Blk	LYAVVTR	12143	B lymphoid kinase	NA	NA	NA	NA	NA	NA	NA	NA	NA	NA	NA	NA	NA	NA	NA
Bltp2	FLLDSDGK	72503	bridge-like lipid transfer protein family member 2	NA	NA	NA	NA	NA	NA	NA	NA	NA	NA	NA	NA	NA	NA	NA
Blvra	SPLSWIEEK	109778	biliverdin reductase A	0.239827	0.28168	0.324943	0.247822	0.420874	0.227131	0.317889	0.256756	0.294376	0.275096	0.238887	0.18857	0.261929	0.290614	0.230893
Blvrb	VVACTSAFLLWDPTK	233016	biliverdin reductase B (flavin reductase (NADPH))	NA	NA	NA	NA	NA	NA	NA	NA	NA	NA	NA	NA	NA	NA	NA
Bpnt1	LVASAYSIAQK	23827	3'(2'), 5'-bisphosphate nucleotidase 1	0.335759	0.241708	0.227131	0.224309	0.268513	0.292025	0.305192	0.195154	0.174933	0.245471	0.388897	0.194213	0.20691	0.267102	0.355509
Bpnt2	IPEDILK	242291	3'(2'), 5'-bisphosphate nucleotidase 2	NA	NA	NA	NA	NA	NA	NA	NA	NA	NA	NA	NA	NA	NA	NA
Bsn	LLDTSFASSER	12217	bassoon	NA	NA	NA	NA	NA	NA	NA	NA	NA	NA	NA	NA	NA	NA	NA
Btd	FNDTEVLQR	26363	biotinidase	NA	NA	NA	NA	NA	NA	NA	NA	NA	NA	NA	NA	NA	NA	NA
Bud13	SSDSDLSPPR	215051	BUD13 homolog	NA	NA	NA	NA	NA	NA	NA	NA	NA	NA	NA	NA	NA	NA	NA
Bzw1	FLDASGAK	66882	basic leucine zipper and W2 domains 1	NA	NA	NA	NA	NA	NA	NA	NA	NA	NA	NA	NA	NA	NA	NA
Bzw2	ADVLSEEAILK	66912	basic leucine zipper and W2 domains 2	NA	NA	NA	NA	NA	NA	NA	NA	NA	NA	NA	NA	NA	NA	NA
C1galt1c1	AEFFSSENVK	59048	C1GALT1-specific chaperone 1	NA	NA	NA	NA	NA	NA	NA	NA	NA	NA	NA	NA	NA	NA	NA
Cabin1	TSTVSADLANLLK	104248	calcineurin binding protein 1	NA	NA	NA	NA	NA	NA	NA	NA	NA	NA	NA	NA	NA	NA	NA
Cad	LALGIPLPELR	69719	carbamoyl-phosphate synthetase 2, aspartate transcarbamylase, and dihydroorotase	NA	NA	NA	NA	NA	NA	NA	NA	NA	NA	NA	NA	NA	NA	NA
Cadps	LQGVLDSTLNSK	27062	Ca2+-dependent secretion activator	NA	NA	NA	NA	NA	NA	NA	NA	NA	NA	NA	NA	NA	NA	NA
Calcoco2	AYYLPK	76815	calcium binding and coiled-coil domain 2	NA	NA	NA	NA	NA	NA	NA	NA	NA	NA	NA	NA	NA	NA	NA
Cant1	WFFLPR	76025	calcium activated nucleotidase 1	NA	NA	NA	NA	NA	NA	NA	NA	NA	NA	NA	NA	NA	NA	NA
Car2	AVQQPDGLAVLGIFLK	12349	carbonic anhydrase 2	0.613666	0.453189	0.620311	0.550206	0.736931	0.43558	0.886111	0.597053	0.819329	0.667158	0.780787	0.632936	0.683438	0.761849	1.02233
Car3	VVFDDTYDR	12350	carbonic anhydrase 3	66.4507	77.2511	78.0518	68.2594	91.8485	67.0976	110.155	72.5621	85.2112	90.0896	110.643	90.3042	101.633	128.996	118.763
Car8	YDPSLLDVR	12319	carbonic anhydrase 8	NA	NA	NA	NA	NA	NA	NA	NA	NA	NA	NA	NA	NA	NA	NA
Card11	VELLTFQER	108723	caspase recruitment domain family, member 11	NA	NA	NA	NA	NA	NA	NA	NA	NA	NA	NA	NA	NA	NA	NA
Card9	VQDLTALLSSK	332579	caspase recruitment domain family, member 9	NA	NA	NA	NA	NA	NA	NA	NA	NA	NA	NA	NA	NA	NA	NA
Cat	VANYQR	12359	catalase	0.243871	0.179083	0.332582	0.242875	0.293044	0.195363	0.362485	0.250516	0.274438	0.241213	0.361488	0.280751	0.327599	0.323944	0.344211
Cbr1	IGVTVLSR	12408	carbonyl reductase 1	0.762612	0.761995	0.720039	0.633968	0.691657	0.563013	0.537407	0.64785	0.4936	0.664817	0.650318	0.526918	0.742868	0.769091	0.769707
Cbr3	TNFFATR	109857	carbonyl reductase 3	NA	NA	NA	NA	NA	NA	NA	NA	NA	NA	NA	NA	NA	NA	NA
Cbs	SNDEDSFAFAR	12411	cystathionine beta-synthase	NA	NA	NA	NA	NA	NA	NA	NA	NA	NA	NA	NA	NA	NA	NA
Ccdc138	LDNLQR	76138	coiled-coil domain containing 138	NA	NA	NA	NA	NA	NA	NA	NA	NA	NA	NA	NA	NA	NA	NA
Ccdc170	TLEQTK	100504234	coiled-coil domain containing 170	NA	NA	NA	NA	NA	NA	NA	NA	NA	NA	NA	NA	NA	NA	NA
Ccdc180	LEQVEK	381522	coiled-coil domain containing 180	NA	NA	NA	NA	NA	NA	NA	NA	NA	NA	NA	NA	NA	NA	NA
Ccdc182	VLTFLLPR	74297	coiled-coil domain containing 182	NA	NA	NA	NA	NA	NA	NA	NA	NA	NA	NA	NA	NA	NA	NA
Ccdc22	ILEIVGNIR	54638	coiled-coil domain containing 22	NA	NA	NA	NA	NA	NA	NA	NA	NA	NA	NA	NA	NA	NA	NA
Ccp110	SFQSEAPLK	101565	centriolar coiled coil protein 110	NA	NA	NA	NA	NA	NA	NA	NA	NA	NA	NA	NA	NA	NA	NA
Cdipt	ALNQGTR	52858	CDP-diacylglycerol--inositol 3-phosphatidyltransferase (phosphatidylinositol synthase)	NA	NA	NA	NA	NA	NA	NA	NA	NA	NA	NA	NA	NA	NA	NA
Cdo1	TLADLIR	12583	cysteine dioxygenase 1, cytosolic	NA	NA	NA	NA	NA	NA	NA	NA	NA	NA	NA	NA	NA	NA	NA
Cds1	GILQPTLK	74596	CDP-diacylglycerol synthase 1	NA	NA	NA	NA	NA	NA	NA	NA	NA	NA	NA	NA	NA	NA	NA
Cep78	NLELNGLILR	208518	centrosomal protein 78	NA	NA	NA	NA	NA	NA	NA	NA	NA	NA	NA	NA	NA	NA	NA
Cept1	LFQLPTPPLSR	99712	choline/ethanolaminephosphotransferase 1	0.211729	0.187166	0.278539	0.21222	0.25152	0.201904	0.228431	0.196009	0.211237	0.144919	0.257906	0.185693	0.17685	0.199447	0.222045
Cers1	LNIYFK	93898	ceramide synthase 1	NA	NA	NA	NA	NA	NA	NA	NA	NA	NA	NA	NA	NA	NA	NA
Cers6	VFTAITK	241447	ceramide synthase 6	NA	NA	NA	NA	NA	NA	NA	NA	NA	NA	NA	NA	NA	NA	NA
Cfap58	LSQDDQTTIASLK	381229	cilia and flagella associated protein 58	NA	NA	NA	NA	NA	NA	NA	NA	NA	NA	NA	NA	NA	NA	NA
Ch25h	VPWLYR	12642	cholesterol 25-hydroxylase	NA	NA	NA	NA	NA	NA	NA	NA	NA	NA	NA	NA	NA	NA	NA
Chdh	VLFEGTR	218865	choline dehydrogenase	NA	NA	NA	NA	NA	NA	NA	NA	NA	NA	NA	NA	NA	NA	NA
Chkb	SLGPQLYGVFPEGR	12651	choline kinase beta	NA	NA	NA	NA	NA	NA	NA	NA	NA	NA	NA	NA	NA	NA	NA
Chpf	VPWLSVQTAAPSPLR	74241	chondroitin polymerizing factor	NA	NA	NA	NA	NA	NA	NA	NA	NA	NA	NA	NA	NA	NA	NA
Chpf2	AAAAELER	100910	chondroitin polymerizing factor 2	NA	NA	NA	NA	NA	NA	NA	NA	NA	NA	NA	NA	NA	NA	NA
Chst11	VLTPNDLK	58250	carbohydrate sulfotransferase 11	NA	NA	NA	NA	NA	NA	NA	NA	NA	NA	NA	NA	NA	NA	NA
Chst12	LISAFR	59031	carbohydrate sulfotransferase 12	NA	NA	NA	NA	NA	NA	NA	NA	NA	NA	NA	NA	NA	NA	NA
Chsy1	NPPYQYR	269941	chondroitin sulfate synthase 1	NA	NA	NA	NA	NA	NA	NA	NA	NA	NA	NA	NA	NA	NA	NA
Chsy3	LLYSAAENQPPR	78923	chondroitin sulfate synthase 3	NA	NA	NA	NA	NA	NA	NA	NA	NA	NA	NA	NA	NA	NA	NA
Ckb	FSEVLK	12709	creatine kinase, brain	0.299466	0.243459	0.32385	0.259461	0.414528	0.304419	0.306324	0.366903	0.159639	0.226314	0.304038	0.323088	0.357378	0.417195	0.350139
Ckm	FEEILTR	12715	creatine kinase, muscle	542.834	613.849	672.705	571.19	647.492	583.399	642.913	529.615	549.365	677.724	613.295	620.904	589.937	608.032	589.312
Clip1	LLELEK	56430	CAP-GLY domain containing linker protein 1	NA	NA	NA	NA	NA	NA	NA	NA	NA	NA	NA	NA	NA	NA	NA
Cmas	WSEIQK	12764	cytidine monophospho-N-acetylneuraminic acid synthetase	NA	NA	NA	NA	NA	NA	NA	NA	NA	NA	NA	NA	NA	NA	NA
Cmbl	NLIEWLNK	69574	carboxymethylenebutenolidase-like (Pseudomonas)	6.91644	4.25529	5.46478	3.33595	6.25338	3.30727	7.11206	3.00443	6.18802	5.96982	4.89201	4.75846	4.6108	4.62162	3.99713
Cmpk1	FLIDGFPR	66588	cytidine monophosphate (UMP-CMP) kinase 1	0.506849	0.449841	0.597542	0.425483	0.570075	0.446732	0.522914	0.40579	0.572666	0.432739	0.488192	0.446732	0.471089	0.492856	0.469535
Cmpk2	IFDDEPTIIR	22169	cytidine monophosphate (UMP-CMP) kinase 2, mitochondrial	NA	NA	NA	NA	NA	NA	NA	NA	NA	NA	NA	NA	NA	NA	NA
Cndp1	FLFDTK	338403	carnosine dipeptidase 1 (metallopeptidase M20 family)	NA	NA	NA	NA	NA	NA	NA	NA	NA	NA	NA	NA	NA	NA	NA
Cndp2	TVFGVEPDLTR	66054	CNDP dipeptidase 2 (metallopeptidase M20 family)	0.338328	0.262509	0.382524	0.196215	0.371094	0.310896	0.35433	0.33909	0.305562	0.336423	0.377952	0.300609	0.259461	0.35052	0.262128
Coasy	GAVGGTFDR	71743	Coenzyme A synthase	NA	NA	NA	NA	NA	NA	NA	NA	NA	NA	NA	NA	NA	NA	NA
Cobll1	APLPPAETK,SLNDLGLR	319876	Cobl-like 1	NA	NA	NA	NA	NA	NA	NA	NA	NA	NA	NA	NA	NA	NA	NA
Col1a1	GVQGPPGPAGPR	12842	collagen, type I, alpha 1	0.149539	0.479185	7.90725	0.461315	0.102044	0.397832	0.00799425	0.436862	0.0122265	0.114271	0.088407	0.218666	0.2624	0.100163	0.126968
Colgalt1	SLVFEDDLR	234407	collagen beta(1-O)galactosyltransferase 1	NA	NA	NA	NA	NA	NA	NA	NA	NA	NA	NA	NA	NA	NA	NA
Colgalt2	IVEAVDGK	269132	collagen beta(1-O)galactosyltransferase 2	NA	NA	NA	NA	NA	NA	NA	NA	NA	NA	NA	NA	NA	NA	NA
Comt	YLPDTLLLEECGLLR	12846	catechol-O-methyltransferase	0.226865	0.196208	0.275917	0.196208	0.300443	0.183945	0.294312	0.214603	0.269786	0.208471	0.251391	0.196208	0.232997	0.294312	0.239128
Coq3	SFDPVLDK	230027	coenzyme Q3 methyltransferase	0.375046	0.255331	0.321152	0.36842	0.390065	0.30039	0.310992	0.326453	0.366652	0.291113	0.373721	0.307016	0.339264	0.373279	0.387856
Coq5	SYQYLVESIR	52064	coenzyme Q5 methyltransferase	0.417895	0.246938	0.457653	0.427172	0.473556	0.368861	0.433798	0.314526	0.323803	0.307458	0.349424	0.251356	0.412153	0.437774	0.386973
Coq6	TWGLQATNAVSPLK	217707	coenzyme Q6 monooxygenase	0.271234	0.231919	0.304808	0.333079	0.405968	0.178909	0.387856	0.213807	0.383439	0.271234	0.298623	0.279186	0.252239	0.337055	0.247822
Coq7	TSVGPVIQK	12850	demethyl-Q 7	0.593712	0.481507	0.564115	0.644513	0.697965	0.435124	0.648489	0.568532	0.59327	0.58046	0.542027	0.58046	0.642746	0.543353	0.532309
Cox10	FYVDADR	70383	heme A:farnesyltransferase cytochrome c oxidase assembly factor 10	NA	NA	NA	NA	NA	NA	NA	NA	NA	NA	NA	NA	NA	NA	NA
Cox15	YQQFPEFK	226139	cytochrome c oxidase assembly protein 15	NA	NA	NA	NA	NA	NA	NA	NA	NA	NA	NA	NA	NA	NA	NA
Cox4i1	SEDYAFPTYADR	12857	cytochrome c oxidase subunit 4I1	17.7135	11.9854	16.1592	15.5696	19.3214	9.95546	14.223	10.813	13.6	10.8733	14.1225	9.66738	11.7375	10.9269	11.3356
Cox4i2	AQQLQR	84682	cytochrome c oxidase subunit 4I2	NA	NA	NA	NA	NA	NA	NA	NA	NA	NA	NA	NA	NA	NA	NA
Cox5a	IIDAALR	12858	cytochrome c oxidase subunit 5A	20.0429	14.6382	17.9454	19.5625	23.0724	12.106	17.7821	13.9776	17.54	12.4232	17.0732	12.0683	14.603	13.7363	13.696
Cox6b1	TAPFDSR	110323	cytochrome c oxidase, subunit 6B1	17.367	12.1468	15.6999	13.9454	19.836	10.3855	17.0533	10.949	13.9004	11.451	13.5493	10.3537	11.2754	12.4024	10.954
Cox6b2	FPNQNQTR	333182	cytochrome c oxidase subunit 6B2	NA	NA	NA	NA	NA	NA	NA	NA	NA	NA	NA	NA	NA	NA	NA
Cox7a2	NLLALR	12866	cytochrome c oxidase subunit 7A2	NA	NA	NA	NA	NA	NA	NA	NA	NA	NA	NA	NA	NA	NA	NA
Cox7a2l	VPELQK	20463	cytochrome c oxidase subunit 7A2 like	NA	NA	NA	NA	NA	NA	NA	NA	NA	NA	NA	NA	NA	NA	NA
Cox7c	NLPFSVENK	12867	cytochrome c oxidase subunit 7C	7.30891	4.94681	8.36934	8.05515	12.8866	4.77636	7.0914	3.82702	6.46642	4.97225	4.36254	4.82724	5.95508	5.86392	3.83805
Cpeb2	TDNNSNTLLPLQVR	231207	cytoplasmic polyadenylation element binding protein 2	NA	NA	NA	NA	NA	NA	NA	NA	NA	NA	NA	NA	NA	NA	NA
Cpeb3	TDNGNNLLPFQDR	208922	cytoplasmic polyadenylation element binding protein 3	NA	NA	NA	NA	NA	NA	NA	NA	NA	NA	NA	NA	NA	NA	NA
Cpeb4	SQQQEQQDPLEK,GLNGGITPLNSISPLK	67579	cytoplasmic polyadenylation element binding protein 4	NA	NA	NA	NA	NA	NA	NA	NA	NA	NA	NA	NA	NA	NA	NA
Cpox	FGLFTPGSR	12892	coproporphyrinogen oxidase	0.181987	0.116152	0.153302	0.144837	0.13167	0.0837045	0.123676	0.116152	0.129789	0.121325	0.16976	0.117563	0.0992227	0.0968715	0.142015
Cps1	IALGIPLPEIK	227231	carbamoyl-phosphate synthetase 1	NA	NA	NA	NA	NA	NA	NA	NA	NA	NA	NA	NA	NA	NA	NA
Cpsf1	LVVLPFR	94230	cleavage and polyadenylation specific factor 1	NA	NA	NA	NA	NA	NA	NA	NA	NA	NA	NA	NA	NA	NA	NA
Cpt1a	LPVPAVK	12894	carnitine palmitoyltransferase 1a, liver	NA	NA	NA	NA	NA	NA	NA	NA	NA	NA	NA	NA	NA	NA	NA
Cpt1b	LAALTAGGR	12895	carnitine palmitoyltransferase 1b, muscle	2.70092	2.16428	2.76123	2.60157	2.98609	2.33104	2.84949	2.54347	2.5692	2.27515	3.27214	2.81268	2.8109	2.77321	3.28944
Cpt1c	LFLEGR	78070	carnitine palmitoyltransferase 1c	NA	NA	NA	NA	NA	NA	NA	NA	NA	NA	NA	NA	NA	NA	NA
Cpt2	LFNSTR	12896	carnitine palmitoyltransferase 2	0.835997	0.505147	0.781447	0.792091	0.758829	0.703391	1.0746	0.65771	0.743306	0.527321	1.02315	0.835997	0.957516	1.01606	1.05021
Crls1	SALGSALDPLADK	66586	cardiolipin synthase 1	NA	NA	NA	NA	NA	NA	NA	NA	NA	NA	NA	NA	NA	NA	NA
Cryl1	VPDDPEHLAAR	68631	crystallin, lambda 1	NA	NA	NA	NA	NA	NA	NA	NA	NA	NA	NA	NA	NA	NA	NA
Cs	ALGVLAQLIWSR	12974	citrate synthase	9.89803	7.35323	10.8329	9.51308	12.9577	7.65437	11.7816	8.09388	10.2599	8.28591	11.9217	9.26915	9.85546	13.1351	12.504
Csad	GAAFLGLGTDSVR	246277	cysteine sulfinic acid decarboxylase	NA	NA	NA	NA	NA	NA	NA	NA	NA	NA	NA	NA	NA	NA	NA
Csgalnact1	GILENTSK	234356	chondroitin sulfate N-acetylgalactosaminyltransferase 1	NA	NA	NA	NA	NA	NA	NA	NA	NA	NA	NA	NA	NA	NA	NA
Csgalnact2	GTQYELFFK	78752	chondroitin sulfate N-acetylgalactosaminyltransferase 2	NA	NA	NA	NA	NA	NA	NA	NA	NA	NA	NA	NA	NA	NA	NA
Csnk2a1	VLGTEDLYDYIDK	12995	casein kinase 2, alpha 1 polypeptide	NA	NA	NA	NA	NA	NA	NA	NA	NA	NA	NA	NA	NA	NA	NA
Csnk2a2	GGTNIIK	13000	casein kinase 2, alpha prime polypeptide	NA	NA	NA	NA	NA	NA	NA	NA	NA	NA	NA	NA	NA	NA	NA
Cth	AVAALDGAK	107869	cystathionase (cystathionine gamma-lyase)	NA	NA	NA	NA	NA	NA	NA	NA	NA	NA	NA	NA	NA	NA	NA
Ctps	FVGQDVEGER	51797	cytidine 5'-triphosphate synthase	NA	NA	NA	NA	NA	NA	NA	NA	NA	NA	NA	NA	NA	NA	NA
Ctps2	GIIASSIGTILK	55936	cytidine 5'-triphosphate synthase 2	NA	NA	NA	NA	NA	NA	NA	NA	NA	NA	NA	NA	NA	NA	NA
Cxxc1	LDELFEQER	74322	CXXC finger 1 (PHD domain)	NA	NA	NA	NA	NA	NA	NA	NA	NA	NA	NA	NA	NA	NA	NA
Cyb5r3	DILLRPELEELR	109754	cytochrome b5 reductase 3	211.659	170.278	240.563	146.696	253.157	160.566	208.03	155.01	170.67	183.779	219.017	197.03	170.217	279.529	198.268
Cyc1	AANNGALPPDLSYIVR,GFQVYK	66445	cytochrome c-1	7.26198	5.02185	6.96414	6.07923	7.80388	4.30393	6.88158	4.45975	6.90799	4.35555	7.66095	5.32613	6.03252	6.59347	6.2249
Cycs	ADLIAYLK	13063	cytochrome c, somatic	12.8538	8.76452	8.591	7.93312	7.8433	9.8856	12.9911	9.49294	12.9385	6.40104	14.203	9.89359	11.3528	16.1648	11.649
Cyp11a1	AEVLAAR	13070	cytochrome P450, family 11, subfamily a, polypeptide 1	NA	NA	NA	NA	NA	NA	NA	NA	NA	NA	NA	NA	NA	NA	NA
Cyp19a1	GTNIILNIGR	13075	cytochrome P450, family 19, subfamily a, polypeptide 1	NA	NA	NA	NA	NA	NA	NA	NA	NA	NA	NA	NA	NA	NA	NA
Cyp1a1	IQEELDTVIGR	13076	cytochrome P450, family 1, subfamily a, polypeptide 1	NA	NA	NA	NA	NA	NA	NA	NA	NA	NA	NA	NA	NA	NA	NA
Cyp1b1	VQAELDQVVGR	13078	cytochrome P450, family 1, subfamily b, polypeptide 1	NA	NA	NA	NA	NA	NA	NA	NA	NA	NA	NA	NA	NA	NA	NA
Cyp26a1	IFTVELAR	13082	cytochrome P450, family 26, subfamily a, polypeptide 1	NA	NA	NA	NA	NA	NA	NA	NA	NA	NA	NA	NA	NA	NA	NA
Cyp26b1	VLAVELASTSR	232174	cytochrome P450, family 26, subfamily b, polypeptide 1	NA	NA	NA	NA	NA	NA	NA	NA	NA	NA	NA	NA	NA	NA	NA
Cyp26c1	SPPEGFDPER	546726	cytochrome P450, family 26, subfamily c, polypeptide 1	NA	NA	NA	NA	NA	NA	NA	NA	NA	NA	NA	NA	NA	NA	NA
Cyp27a1	LYPVVPTNSR	104086	cytochrome P450, family 27, subfamily a, polypeptide 1	0.149325	0.1485	0.1881	0.099825	0.157575	0.114675	0.200887	0.141075	0.147675	0.123338	0.200475	0.157988	0.1683	0.204187	0.176962
Cyp27b1	LYPVVPGNSR	13115	cytochrome P450, family 27, subfamily b, polypeptide 1	NA	NA	NA	NA	NA	NA	NA	NA	NA	NA	NA	NA	NA	NA	NA
Cyp2e1	YPEIEEK	13106	cytochrome P450, family 2, subfamily e, polypeptide 1	NA	NA	NA	NA	NA	NA	NA	NA	NA	NA	NA	NA	NA	NA	NA
Cyp2j6	VQAEIDR	13110	cytochrome P450, family 2, subfamily j, polypeptide 6	NA	NA	NA	NA	NA	NA	NA	NA	NA	NA	NA	NA	NA	NA	NA
Cyp2u1	APSLTDK	71519	cytochrome P450, family 2, subfamily u, polypeptide 1	NA	NA	NA	NA	NA	NA	NA	NA	NA	NA	NA	NA	NA	NA	NA
Cyp46a1	ALQTVFGER	13116	cytochrome P450, family 46, subfamily a, polypeptide 1	NA	NA	NA	NA	NA	NA	NA	NA	NA	NA	NA	NA	NA	NA	NA
Cyp4f18	ALSDEDIR	72054	cytochrome P450, family 4, subfamily f, polypeptide 18	NA	NA	NA	NA	NA	NA	NA	NA	NA	NA	NA	NA	NA	NA	NA
Cyp51	LTTPVFGK	13121	cytochrome P450, family 51	NA	NA	NA	NA	NA	NA	NA	NA	NA	NA	NA	NA	NA	NA	NA
Dad1	ADFQGISPER	13135	defender against cell death 1	NA	NA	NA	NA	NA	NA	NA	NA	NA	NA	NA	NA	NA	NA	NA
Dao	LEPTLK	13142	D-amino acid oxidase	NA	NA	NA	NA	NA	NA	NA	NA	NA	NA	NA	NA	NA	NA	NA
Dbr1	IGGISGIFK	83703	debranching RNA lariats 1	NA	NA	NA	NA	NA	NA	NA	NA	NA	NA	NA	NA	NA	NA	NA
Dbt	LSDIGEGIR	13171	dihydrolipoamide branched chain transacylase E2	0.615992	0.37511	0.44887	0.379762	0.409996	0.450531	0.439899	0.42229	0.308993	0.402687	0.820658	0.469801	0.628617	0.687093	0.608017
Dck	STFVNILK	13178	deoxycytidine kinase	NA	NA	NA	NA	NA	NA	NA	NA	NA	NA	NA	NA	NA	NA	NA
Dct	NALEGFDK	13190	dopachrome tautomerase	NA	NA	NA	NA	NA	NA	NA	NA	NA	NA	NA	NA	NA	NA	NA
Dctd	LIIQAGIK	320685	dCMP deaminase	NA	NA	NA	NA	NA	NA	NA	NA	NA	NA	NA	NA	NA	NA	NA
Dcxr	GALDMLTK	67880	dicarbonyl L-xylulose reductase	NA	NA	NA	NA	NA	NA	NA	NA	NA	NA	NA	NA	NA	NA	NA
Ddc	GLQAYIR	13195	dopa decarboxylase	NA	NA	NA	NA	NA	NA	NA	NA	NA	NA	NA	NA	NA	NA	NA
Ddost	SSLNPILFR	13200	dolichyl-di-phosphooligosaccharide-protein glycotransferase	0.560547	0.376094	0.494671	0.378489	0.471514	0.408033	0.50026	0.384877	0.381683	0.465525	0.38847	0.429992	0.358926	0.428795	0.450753
Dennd1b	LLNTLADYLAK	329260	DENN domain containing 1B	NA	NA	NA	NA	NA	NA	NA	NA	NA	NA	NA	NA	NA	NA	NA
Dennd1c	VLLTASK	70785	DENN domain containing 1C	NA	NA	NA	NA	NA	NA	NA	NA	NA	NA	NA	NA	NA	NA	NA
Dera	EWQAAWLLK	232449	deoxyribose-phosphate aldolase (putative)	NA	NA	NA	NA	NA	NA	NA	NA	NA	NA	NA	NA	NA	NA	NA
Dgat2	NWAVWR	67800	diacylglycerol O-acyltransferase 2	NA	NA	NA	NA	NA	NA	NA	NA	NA	NA	NA	NA	NA	NA	NA
Dgka	LEFTFK	13139	diacylglycerol kinase, alpha	NA	NA	NA	NA	NA	NA	NA	NA	NA	NA	NA	NA	NA	NA	NA
Dgkb	GAITPPR	217480	diacylglycerol kinase, beta	NA	NA	NA	NA	NA	NA	NA	NA	NA	NA	NA	NA	NA	NA	NA
Dgkd	SIIFDEVDLTDASVAESSTK	227333	diacylglycerol kinase, delta	NA	NA	NA	NA	NA	NA	NA	NA	NA	NA	NA	NA	NA	NA	NA
Dgke	APSLFSSR	56077	diacylglycerol kinase, epsilon	NA	NA	NA	NA	NA	NA	NA	NA	NA	NA	NA	NA	NA	NA	NA
Dgkg	SSFFSLR	110197	diacylglycerol kinase, gamma	NA	NA	NA	NA	NA	NA	NA	NA	NA	NA	NA	NA	NA	NA	NA
Dgkh	ISLEFNNK	380921	diacylglycerol kinase, eta	NA	NA	NA	NA	NA	NA	NA	NA	NA	NA	NA	NA	NA	NA	NA
Dgki	LQEDLQSVSSGSQR	320127	diacylglycerol kinase, iota	NA	NA	NA	NA	NA	NA	NA	NA	NA	NA	NA	NA	NA	NA	NA
Dgkz	SPAGQASSSLAQR	104418	diacylglycerol kinase zeta	NA	NA	NA	NA	NA	NA	NA	NA	NA	NA	NA	NA	NA	NA	NA
Dhcr24	LTQGETLR	74754	24-dehydrocholesterol reductase	NA	NA	NA	NA	NA	NA	NA	NA	NA	NA	NA	NA	NA	NA	NA
Dhcr7	YTAAVPYR	13360	7-dehydrocholesterol reductase	NA	NA	NA	NA	NA	NA	NA	NA	NA	NA	NA	NA	NA	NA	NA
Dhdh	AIGVTFPQDK	71755	dihydrodiol dehydrogenase (dimeric)	0.960317	0.797068	0.689791	0.73747	0.960317	0.790331	0.818317	0.61309	0.811061	0.852521	0.996077	0.608425	0.921449	0.772192	0.969646
Dhfr	NGDLPWPPLR	13361	dihydrofolate reductase	NA	NA	NA	NA	NA	NA	NA	NA	NA	NA	NA	NA	NA	NA	NA
Dhodh	LPEDQAVINR	56749	dihydroorotate dehydrogenase	NA	NA	NA	NA	NA	NA	NA	NA	NA	NA	NA	NA	NA	NA	NA
Dhrs3	IVLWGR	20148	dehydrogenase/reductase (SDR family) member 3	NA	NA	NA	NA	NA	NA	NA	NA	NA	NA	NA	NA	NA	NA	NA
Dhrs4	TALLGLTK	28200	dehydrogenase/reductase (SDR family) member 4	0.414803	0.227059	0.365327	0.36356	0.347657	0.241637	0.503153	0.337939	0.428939	0.228385	0.514639	0.387415	0.502711	0.412594	0.481507
Dhrs9	TAQWVK	241452	dehydrogenase/reductase (SDR family) member 9	NA	NA	NA	NA	NA	NA	NA	NA	NA	NA	NA	NA	NA	NA	NA
Dis3l2	GTLIQGVLR	208718	DIS3 like 3'-5' exoribonuclease 2	NA	NA	NA	NA	NA	NA	NA	NA	NA	NA	NA	NA	NA	NA	NA
Dlat	LSEGDLLAEIETDK	235339	dihydrolipoamide S-acetyltransferase (E2 component of pyruvate dehydrogenase complex)	NA	NA	NA	NA	NA	NA	NA	NA	NA	NA	NA	NA	NA	NA	NA
Dld	NQVTATK	13382	dihydrolipoamide dehydrogenase	6.562	4.41953	6.37117	5.4259	6.35125	5.27182	6.91398	5.88193	5.93064	5.7283	8.72926	6.61557	6.29281	7.09817	6.84713
Dlst	VEGGTPLFTLR	78920	dihydrolipoamide S-succinyltransferase (E2 component of 2-oxo-glutarate complex)	5.87992	3.92143	5.17653	5.03461	5.58455	3.99239	6.37709	4.24208	5.0967	4.25095	7.61578	5.02042	5.49984	6.19303	6.43385
Dmgdh	IVNAAGFWAR	74129	dimethylglycine dehydrogenase precursor	NA	NA	NA	NA	NA	NA	NA	NA	NA	NA	NA	NA	NA	NA	NA
Dnmt1	FTEDSLLR	13433	DNA methyltransferase (cytosine-5) 1	NA	NA	NA	NA	NA	NA	NA	NA	NA	NA	NA	NA	NA	NA	NA
Dnmt3b	VQTITTK	13436	DNA methyltransferase 3B	NA	NA	NA	NA	NA	NA	NA	NA	NA	NA	NA	NA	NA	NA	NA
Dot1l	GDFLSEEWR	208266	DOT1-like, histone H3 methyltransferase (S. cerevisiae)	NA	NA	NA	NA	NA	NA	NA	NA	NA	NA	NA	NA	NA	NA	NA
Dpm1	FIPEFIR	13480	dolichol-phosphate (beta-D) mannosyltransferase 1	NA	NA	NA	NA	NA	NA	NA	NA	NA	NA	NA	NA	NA	NA	NA
Dpyd	SFITSIANK	99586	dihydropyrimidine dehydrogenase	NA	NA	NA	NA	NA	NA	NA	NA	NA	NA	NA	NA	NA	NA	NA
Dpys	FVAVTSTNAAK	64705	dihydropyrimidinase	NA	NA	NA	NA	NA	NA	NA	NA	NA	NA	NA	NA	NA	NA	NA
Dse	TILPGFQR	212898	dermatan sulfate epimerase	NA	NA	NA	NA	NA	NA	NA	NA	NA	NA	NA	NA	NA	NA	NA
Dtymk	WEQVPLIK	21915	deoxythymidylate kinase	NA	NA	NA	NA	NA	NA	NA	NA	NA	NA	NA	NA	NA	NA	NA
Dut	GSGGFGSTGK	110074	deoxyuridine triphosphatase	NA	NA	NA	NA	NA	NA	NA	NA	NA	NA	NA	NA	NA	NA	NA
Ears2	LPEFNR	67417	glutamyl-tRNA synthetase 2, mitochondrial	NA	NA	NA	NA	NA	NA	NA	NA	NA	NA	NA	NA	NA	NA	NA
Echs1	AFAAGADIK	93747	enoyl Coenzyme A hydratase, short chain, 1, mitochondrial	2.14388	1.38372	1.63785	1.71014	1.83875	1.58507	2.13989	1.55535	1.94386	1.50701	3.57505	2.6743	2.46409	2.84417	3.20384
Eci1	ALQLGTLFSPAEALK	13177	enoyl-Coenzyme A delta isomerase 1	2.6396	1.94285	2.6262	2.58601	3.00138	2.07015	3.54404	2.29123	3.02817	2.09694	4.67625	3.12867	3.32295	3.9594	4.24078
Eci2	WDAWNALGSLPK	23986	enoyl-Coenzyme A delta isomerase 2	0.301136	0.234612	0.343712	0.28517	0.464788	0.204454	0.587638	0.24836	0.417334	0.2559	0.511799	0.349478	0.354357	0.521112	0.419108
Ehhadh	WSTPSGASWK	74147	enoyl-Coenzyme A, hydratase/3-hydroxyacyl Coenzyme A dehydrogenase	NA	NA	NA	NA	NA	NA	NA	NA	NA	NA	NA	NA	NA	NA	NA
Ehmt1	IAFFSTR	77683	euchromatic histone methyltransferase 1	NA	NA	NA	NA	NA	NA	NA	NA	NA	NA	NA	NA	NA	NA	NA
Ehmt2	IAFFSSR	110147	euchromatic histone lysine N-methyltransferase 2	NA	NA	NA	NA	NA	NA	NA	NA	NA	NA	NA	NA	NA	NA	NA
Eif4g3	GVIDLVFEK	230861	eukaryotic translation initiation factor 4 gamma, 3	NA	NA	NA	NA	NA	NA	NA	NA	NA	NA	NA	NA	NA	NA	NA
Elovl6	FWAYAFVLSK	170439	ELOVL family member 6, elongation of long chain fatty acids (yeast)	NA	NA	NA	NA	NA	NA	NA	NA	NA	NA	NA	NA	NA	NA	NA
Eno2	IEEELGDEAR	13807	enolase 2, gamma neuronal	NA	NA	NA	NA	NA	NA	NA	NA	NA	NA	NA	NA	NA	NA	NA
Eno3	IEEALGDK,AVEHINK	13808	enolase 3, beta muscle	183.915	176.596	194.595	166.372	182.759	178.601	192.965	160.453	170.873	179.596	180.697	166.693	162.885	181.019	167.505
Enoph1	AEFFADVVPAVR	67870	enolase-phosphatase 1	0.200564	0.196504	0.19488	0.210714	0.271208	0.192444	0.248878	0.195692	0.199752	0.212744	0.205436	0.208684	0.187978	0.20706	0.246442
Enpp2	WWGGQPLWITATK	18606	ectonucleotide pyrophosphatase/phosphodiesterase 2	NA	NA	NA	NA	NA	NA	NA	NA	NA	NA	NA	NA	NA	NA	NA
Enpp4	NVFITK	224794	ectonucleotide pyrophosphatase/phosphodiesterase 4	NA	NA	NA	NA	NA	NA	NA	NA	NA	NA	NA	NA	NA	NA	NA
Enpp6	AVDTVLK	320981	ectonucleotide pyrophosphatase/phosphodiesterase 6	NA	NA	NA	NA	NA	NA	NA	NA	NA	NA	NA	NA	NA	NA	NA
Enpp7	NETEWR	238011	ectonucleotide pyrophosphatase/phosphodiesterase 7	NA	NA	NA	NA	NA	NA	NA	NA	NA	NA	NA	NA	NA	NA	NA
Entpd3	SQPFDFR	215446	ectonucleoside triphosphate diphosphohydrolase 3	NA	NA	NA	NA	NA	NA	NA	NA	NA	NA	NA	NA	NA	NA	NA
Entpd6	ATPLVLK	12497	ectonucleoside triphosphate diphosphohydrolase 6	NA	NA	NA	NA	NA	NA	NA	NA	NA	NA	NA	NA	NA	NA	NA
Ephx2	GPLNWYR	13850	epoxide hydrolase 2, cytoplasmic	0.185717	0.231375	0.267778	0.306341	0.344595	0.210397	0.459357	0.276416	0.340276	0.315595	0.294617	0.190962	0.312511	0.290299	0.337807
Eprs	LNLNNTVLSK	107508	glutamyl-prolyl-tRNA synthetase	0.641891	0.346574	0.428868	0.440154	0.495644	0.41476	0.561949	0.421814	0.460375	0.521507	0.47072	0.295317	0.452381	0.39501	0.33905
Etnk1	SNLWLK	75320	ethanolamine kinase 1	NA	NA	NA	NA	NA	NA	NA	NA	NA	NA	NA	NA	NA	NA	NA
Etnk2	NFQLLR	214253	ethanolamine kinase 2	NA	NA	NA	NA	NA	NA	NA	NA	NA	NA	NA	NA	NA	NA	NA
Evc2	ATEELR	68525	EvC ciliary complex subunit 2	NA	NA	NA	NA	NA	NA	NA	NA	NA	NA	NA	NA	NA	NA	NA
Ext1	FNTIPPLR	14042	exostosin glycosyltransferase 1	NA	NA	NA	NA	NA	NA	NA	NA	NA	NA	NA	NA	NA	NA	NA
Ext2	GPALIPR	14043	exostosin glycosyltransferase 2	NA	NA	NA	NA	NA	NA	NA	NA	NA	NA	NA	NA	NA	NA	NA
Extl3	SSLQEAR	54616	exostosin-like glycosyltransferase 3	NA	NA	NA	NA	NA	NA	NA	NA	NA	NA	NA	NA	NA	NA	NA
Faf2	FQIEANFPR	76577	Fas associated factor family member 2	NA	NA	NA	NA	NA	NA	NA	NA	NA	NA	NA	NA	NA	NA	NA
Fah	QHATNVGIMFR	14085	fumarylacetoacetate hydrolase	NA	NA	NA	NA	NA	NA	NA	NA	NA	NA	NA	NA	NA	NA	NA
Fahd1	GLPWTLAK	68636	fumarylacetoacetate hydrolase domain containing 1	0.350856	0.284406	0.389065	0.269455	0.322947	0.221278	0.378765	0.360491	0.342218	0.322283	0.521633	0.408335	0.360491	0.486082	0.445547
Fam151a	AVGPSLDLLR	230579	family with sequence simliarity 151, member A	NA	NA	NA	NA	NA	NA	NA	NA	NA	NA	NA	NA	NA	NA	NA
Fam216a	LQELWK	68948	family with sequence similarity 216, member A	NA	NA	NA	NA	NA	NA	NA	NA	NA	NA	NA	NA	NA	NA	NA
Far1	AGQTPQER	67420	fatty acyl CoA reductase 1	NA	NA	NA	NA	NA	NA	NA	NA	NA	NA	NA	NA	NA	NA	NA
Fasn	VLEALLPLK	14104	fatty acid synthase	NA	NA	NA	NA	NA	NA	NA	NA	NA	NA	NA	NA	NA	NA	NA
Fbp1	STDEPSEK	14121	fructose bisphosphatase 1	NA	NA	NA	NA	NA	NA	NA	NA	NA	NA	NA	NA	NA	NA	NA
Fcsk	NLLQDVLR	234730	fucose kinase	NA	NA	NA	NA	NA	NA	NA	NA	NA	NA	NA	NA	NA	NA	NA
Fdft1	YLNQTSR	14137	farnesyl diphosphate farnesyl transferase 1	NA	NA	NA	NA	NA	NA	NA	NA	NA	NA	NA	NA	NA	NA	NA
Fdps	TAFYSFYLPIAAAMYMAGIDGEK	110196	farnesyl diphosphate synthetase	NA	NA	NA	NA	NA	NA	NA	NA	NA	NA	NA	NA	NA	NA	NA
Fech	LAPFIAK	14151	ferrochelatase	NA	NA	NA	NA	NA	NA	NA	NA	NA	NA	NA	NA	NA	NA	NA
Fh1	AADEVAEGK	14194	fumarate hydratase 1	5.84799	4.01944	5.34462	4.85499	5.6635	3.9334	6.15622	4.28199	5.05191	4.23055	7.01218	5.10868	5.08428	5.6737	6.35713
Fhit	TELSFALVNR	14198	fragile histidine triad gene	NA	NA	NA	NA	NA	NA	NA	NA	NA	NA	NA	NA	NA	NA	NA
Flad1	FPLVSVR	319945	flavin adenine dinucleotide synthetase 1	NA	NA	NA	NA	NA	NA	NA	NA	NA	NA	NA	NA	NA	NA	NA
Flii	LEPVPLK	14248	flightless I actin binding protein	NA	NA	NA	NA	NA	NA	NA	NA	NA	NA	NA	NA	NA	NA	NA
Fmo4	VAVIGAGVSGLSSIK	226564	flavin containing monooxygenase 4	NA	NA	NA	NA	NA	NA	NA	NA	NA	NA	NA	NA	NA	NA	NA
Focad	VLPEFK	230393	focadhesin	NA	NA	NA	NA	NA	NA	NA	NA	NA	NA	NA	NA	NA	NA	NA
Fpgt	LPNASALGK	75540	fucose-1-phosphate guanylyltransferase	NA	NA	NA	NA	NA	NA	NA	NA	NA	NA	NA	NA	NA	NA	NA
Frk	TAEDLSFR	14302	fyn-related kinase	NA	NA	NA	NA	NA	NA	NA	NA	NA	NA	NA	NA	NA	NA	NA
Fth1	IFLQDIK	14319	ferritin heavy polypeptide 1	5.89237	4.03219	5.01674	3.52495	4.04434	4.64975	2.57826	3.45716	2.49411	4.06772	7.34022	6.94144	6.58661	4.52259	5.80074
Fuca2	LVYAIFLK	66848	fucosidase, alpha-L- 2, plasma	NA	NA	NA	NA	NA	NA	NA	NA	NA	NA	NA	NA	NA	NA	NA
Fut7	GIFNWVLSYR	14347	fucosyltransferase 7	NA	NA	NA	NA	NA	NA	NA	NA	NA	NA	NA	NA	NA	NA	NA
Fut9	NFFSTK	14348	fucosyltransferase 9	NA	NA	NA	NA	NA	NA	NA	NA	NA	NA	NA	NA	NA	NA	NA
Fyn	FQILNSSEGDWWEAR	14360	Fyn proto-oncogene	NA	NA	NA	NA	NA	NA	NA	NA	NA	NA	NA	NA	NA	NA	NA
G6pc	GLGVDLLWTLEK	14377	glucose-6-phosphatase, catalytic	NA	NA	NA	NA	NA	NA	NA	NA	NA	NA	NA	NA	NA	NA	NA
G6pdx	NSYVAGQYDDAASYK	14381	glucose-6-phosphate dehydrogenase X-linked	NA	NA	NA	NA	NA	NA	NA	NA	NA	NA	NA	NA	NA	NA	NA
Gabra1	GDPGLATIAK	14394	gamma-aminobutyric acid (GABA) A receptor, subunit alpha 1	NA	NA	NA	NA	NA	NA	NA	NA	NA	NA	NA	NA	NA	NA	NA
Gabra5	LPLNNLLASK	110886	gamma-aminobutyric acid (GABA) A receptor, subunit alpha 5	NA	NA	NA	NA	NA	NA	NA	NA	NA	NA	NA	NA	NA	NA	NA
Gad1	GTVGFENQINK	14415	glutamate decarboxylase 1	NA	NA	NA	NA	NA	NA	NA	NA	NA	NA	NA	NA	NA	NA	NA
Gad2	FTGGIGNK	14417	glutamic acid decarboxylase 2	NA	NA	NA	NA	NA	NA	NA	NA	NA	NA	NA	NA	NA	NA	NA
Gadl1	FYDVSYDTGDK	73748	glutamate decarboxylase-like 1	NA	NA	NA	NA	NA	NA	NA	NA	NA	NA	NA	NA	NA	NA	NA
Gal3st1	TASSTLLNILFR	53897	galactose-3-O-sulfotransferase 1	NA	NA	NA	NA	NA	NA	NA	NA	NA	NA	NA	NA	NA	NA	NA
Galc	LLVNYPEPYR	14420	galactosylceramidase	NA	NA	NA	NA	NA	NA	NA	NA	NA	NA	NA	NA	NA	NA	NA
Gale	VQELTGR	74246	galactose-4-epimerase, UDP	NA	NA	NA	NA	NA	NA	NA	NA	NA	NA	NA	NA	NA	NA	NA
Galk1	SLETSLVPLSDPK	14635	galactokinase 1	NA	NA	NA	NA	NA	NA	NA	NA	NA	NA	NA	NA	NA	NA	NA
Galk2	LIEFSPLR	69976	galactokinase 2	NA	NA	NA	NA	NA	NA	NA	NA	NA	NA	NA	NA	NA	NA	NA
Galm	ASDVVLGFAELEGYLQK	319625	galactose mutarotase	NA	NA	NA	NA	NA	NA	NA	NA	NA	NA	NA	NA	NA	NA	NA
Galnt1	ATEEDSQVPSIR	14423	polypeptide N-acetylgalactosaminyltransferase 1	NA	NA	NA	NA	NA	NA	NA	NA	NA	NA	NA	NA	NA	NA	NA
Galnt10	VPAGVSLAR	171212	polypeptide N-acetylgalactosaminyltransferase 10	NA	NA	NA	NA	NA	NA	NA	NA	NA	NA	NA	NA	NA	NA	NA
Galnt12	LEPFGDVTER	230145	polypeptide N-acetylgalactosaminyltransferase 12	NA	NA	NA	NA	NA	NA	NA	NA	NA	NA	NA	NA	NA	NA	NA
Galnt13	SLLPALR	271786	polypeptide N-acetylgalactosaminyltransferase 13	NA	NA	NA	NA	NA	NA	NA	NA	NA	NA	NA	NA	NA	NA	NA
Galnt14	WYLENVYPELR,LDPTEPIR	71685	polypeptide N-acetylgalactosaminyltransferase 14	NA	NA	NA	NA	NA	NA	NA	NA	NA	NA	NA	NA	NA	NA	NA
Galnt15	VVSPVIDVIDWK	78754	polypeptide N-acetylgalactosaminyltransferase 15	NA	NA	NA	NA	NA	NA	NA	NA	NA	NA	NA	NA	NA	NA	NA
Galnt16	AFGSVATR	108760	polypeptide N-acetylgalactosaminyltransferase 16	NA	NA	NA	NA	NA	NA	NA	NA	NA	NA	NA	NA	NA	NA	NA
Galnt17	SLGLIEGYGGR	212996	polypeptide N-acetylgalactosaminyltransferase 17	NA	NA	NA	NA	NA	NA	NA	NA	NA	NA	NA	NA	NA	NA	NA
Galnt18	LENSTAPIR	233733	polypeptide N-acetylgalactosaminyltransferase 18	NA	NA	NA	NA	NA	NA	NA	NA	NA	NA	NA	NA	NA	NA	NA
Galnt2	TVVSVLK	108148	polypeptide N-acetylgalactosaminyltransferase 2	NA	NA	NA	NA	NA	NA	NA	NA	NA	NA	NA	NA	NA	NA	NA
Galnt3	TPTFAGGLFSISK	14425	polypeptide N-acetylgalactosaminyltransferase 3	NA	NA	NA	NA	NA	NA	NA	NA	NA	NA	NA	NA	NA	NA	NA
Galnt5	IDVTLSPR	241391	polypeptide N-acetylgalactosaminyltransferase 5	NA	NA	NA	NA	NA	NA	NA	NA	NA	NA	NA	NA	NA	NA	NA
Galnt6	SPTFAGGLFSISK	207839	polypeptide N-acetylgalactosaminyltransferase 6	NA	NA	NA	NA	NA	NA	NA	NA	NA	NA	NA	NA	NA	NA	NA
Galnt7	SVNDLR	108150	polypeptide N-acetylgalactosaminyltransferase 7	NA	NA	NA	NA	NA	NA	NA	NA	NA	NA	NA	NA	NA	NA	NA
Galnt9	LWDFTQSGPIVSR	231605	polypeptide N-acetylgalactosaminyltransferase 9	NA	NA	NA	NA	NA	NA	NA	NA	NA	NA	NA	NA	NA	NA	NA
Galntl6	IPIPPELQR	270049	UDP-N-acetyl-alpha-D-galactosamine:polypeptide N-acetylgalactosaminyltransferase-like 6	NA	NA	NA	NA	NA	NA	NA	NA	NA	NA	NA	NA	NA	NA	NA
Gamt	YYAFPQMITPLVTK	14431	guanidinoacetate methyltransferase	0.16555	0.159419	0.196208	0.196208	0.208471	0.159419	0.190077	0.153287	0.226865	0.226865	0.16555	0.177814	0.177814	0.226865	0.147156
Ganab	LDLLEDR	14376	alpha glucosidase 2 alpha neutral subunit	NA	NA	NA	NA	NA	NA	NA	NA	NA	NA	NA	NA	NA	NA	NA
Ganc	SFFAGSQK	76051	glucosidase, alpha; neutral C	NA	NA	NA	NA	NA	NA	NA	NA	NA	NA	NA	NA	NA	NA	NA
Gapdh	GAAQNIIPASTGAAK	14433	glyceraldehyde-3-phosphate dehydrogenase	290.624	308.726	372.07	317.396	369.779	317.65	382.146	288.815	329.575	337.005	307.634	292.346	284.776	308.445	320.484
Gapdhs	AGIALNDNFVK	14447	glyceraldehyde-3-phosphate dehydrogenase, spermatogenic	0.259009	0.386521	0.250154	0.313024	0.291772	0.304612	0.447178	0.364826	0.369696	0.352872	0.322765	0.410429	0.630919	0.629148	0.76153
Gatb	SQTLIDLNR	229487	glutamyl-tRNA(Gln) amidotransferase, subunit B	NA	NA	NA	NA	NA	NA	NA	NA	NA	NA	NA	NA	NA	NA	NA
Gba	FWEQSVR	14466	glucosidase, beta, acid	NA	NA	NA	NA	NA	NA	NA	NA	NA	NA	NA	NA	NA	NA	NA
Gba2	FGYLEGQEYR	230101	glucosidase beta 2	NA	NA	NA	NA	NA	NA	NA	NA	NA	NA	NA	NA	NA	NA	NA
Gbe1	FLNNFDR	74185	glucan (1,4-alpha-), branching enzyme 1	NA	NA	NA	NA	NA	NA	NA	NA	NA	NA	NA	NA	NA	NA	NA
Gbgt1	VYEFTR	227671	globoside alpha-1,3-N-acetylgalactosaminyltransferase 1	NA	NA	NA	NA	NA	NA	NA	NA	NA	NA	NA	NA	NA	NA	NA
Gcat	GIFVIGFSYPVVPK	26912	glycine C-acetyltransferase (2-amino-3-ketobutyrate-coenzyme A ligase)	NA	NA	NA	NA	NA	NA	NA	NA	NA	NA	NA	NA	NA	NA	NA
Gcdh	ILLANR	270076	glutaryl-Coenzyme A dehydrogenase	NA	NA	NA	NA	NA	NA	NA	NA	NA	NA	NA	NA	NA	NA	NA
Gch1	IVEIYSR	14528	GTP cyclohydrolase 1	NA	NA	NA	NA	NA	NA	NA	NA	NA	NA	NA	NA	NA	NA	NA
Gck	LPLGFTFSFPVR	103988	glucokinase	NA	NA	NA	NA	NA	NA	NA	NA	NA	NA	NA	NA	NA	NA	NA
Gclc	SLFFPDEAINK	14629	glutamate-cysteine ligase, catalytic subunit	NA	NA	NA	NA	NA	NA	NA	NA	NA	NA	NA	NA	NA	NA	NA
Gclm	IVAIGTSDLDK	14630	glutamate-cysteine ligase, modifier subunit	NA	NA	NA	NA	NA	NA	NA	NA	NA	NA	NA	NA	NA	NA	NA
Gcnt1	TNLEIVR	14537	glucosaminyl (N-acetyl) transferase 1, core 2	NA	NA	NA	NA	NA	NA	NA	NA	NA	NA	NA	NA	NA	NA	NA
Gcnt3	IENFER	72077	glucosaminyl (N-acetyl) transferase 3, mucin type	NA	NA	NA	NA	NA	NA	NA	NA	NA	NA	NA	NA	NA	NA	NA
Gda	NNLLTNK	14544	guanine deaminase	NA	NA	NA	NA	NA	NA	NA	NA	NA	NA	NA	NA	NA	NA	NA
Gfpt1	VIFLEDDDVAAVVDGR	14583	glutamine fructose-6-phosphate transaminase 1	NA	NA	NA	NA	NA	NA	NA	NA	NA	NA	NA	NA	NA	NA	NA
Gfpt2	VIFLEDDDIAAVADGK	14584	glutamine fructose-6-phosphate transaminase 2	NA	NA	NA	NA	NA	NA	NA	NA	NA	NA	NA	NA	NA	NA	NA
Gfus	YNLDFWR	22122	GDP-L-fucose synthase	0.0906938	0.129044	0.125935	0.120752	0.13319	0.143555	0.101577	0.099504	0.139409	0.134227	0.132154	0.105723	0.152365	0.103132	0.106241
Ggh	WSLSVK	14590	gamma-glutamyl hydrolase	NA	NA	NA	NA	NA	NA	NA	NA	NA	NA	NA	NA	NA	NA	NA
Ggps1	TENIDIK	14593	geranylgeranyl diphosphate synthase 1	NA	NA	NA	NA	NA	NA	NA	NA	NA	NA	NA	NA	NA	NA	NA
Ggt1	VEVINAR	14598	gamma-glutamyltransferase 1	NA	NA	NA	NA	NA	NA	NA	NA	NA	NA	NA	NA	NA	NA	NA
Ggt6	GFEVDAPLANALAIQGTK	71522	gamma-glutamyltransferase 6	NA	NA	NA	NA	NA	NA	NA	NA	NA	NA	NA	NA	NA	NA	NA
Ggt7	LPEDEPAPAAPLR	207182	gamma-glutamyltransferase 7	NA	NA	NA	NA	NA	NA	NA	NA	NA	NA	NA	NA	NA	NA	NA
Gk	LGQLNIDISNIK	14933	glycerol kinase	NA	NA	NA	NA	NA	NA	NA	NA	NA	NA	NA	NA	NA	NA	NA
Glb1	DGQPFR	12091	galactosidase, beta 1	NA	NA	NA	NA	NA	NA	NA	NA	NA	NA	NA	NA	NA	NA	NA
Glce	TSWSTVTR	93683	glucuronyl C5-epimerase	NA	NA	NA	NA	NA	NA	NA	NA	NA	NA	NA	NA	NA	NA	NA
Glo1	FSLYFLAYEDK	109801	glyoxalase 1	3.33155	2.54963	3.17791	2.37481	3.16628	2.66632	3.43453	2.31128	2.82868	2.82245	3.28006	2.55628	2.87893	2.9981	3.40131
Glra2	ATPANPLPQPPK	237213	glycine receptor, alpha 2 subunit	NA	NA	NA	NA	NA	NA	NA	NA	NA	NA	NA	NA	NA	NA	NA
Glrb	FIWQSGDPVQLEK	14658	glycine receptor, beta subunit	NA	NA	NA	NA	NA	NA	NA	NA	NA	NA	NA	NA	NA	NA	NA
Gls	VNPFPK	14660	glutaminase	NA	NA	NA	NA	NA	NA	NA	NA	NA	NA	NA	NA	NA	NA	NA
Gls2	ATGLQTSDPR	216456	glutaminase 2 (liver, mitochondrial)	NA	NA	NA	NA	NA	NA	NA	NA	NA	NA	NA	NA	NA	NA	NA
Glt28d2	GTVVPEPFSTESFTLDVYR	320302	glycosyltransferase 28 domain containing 2	NA	NA	NA	NA	NA	NA	NA	NA	NA	NA	NA	NA	NA	NA	NA
Glud1	NYTDNELEK	14661	glutamate dehydrogenase 1	1.06604	0.45339	0.920115	0.891159	0.809625	0.65151	0.953262	0.585978	0.604647	0.69342	1.04927	0.997839	1.1872	0.9525	0.787908
Glul	GYFEDR	14645	glutamate-ammonia ligase (glutamine synthetase)	0.484632	0.457581	0.433197	0.384429	0.561594	0.356616	0.374904	0.36957	0.50673	0.459867	0.271653	0.366522	0.33147	0.397764	0.395097
Gm572	LTEVPR	230909	predicted gene 572	NA	NA	NA	NA	NA	NA	NA	NA	NA	NA	NA	NA	NA	NA	NA
Gmds	VAFDELVR,VQEIPQK	218138	GDP-mannose 4, 6-dehydratase	NA	NA	NA	NA	NA	NA	NA	NA	NA	NA	NA	NA	NA	NA	NA
Gmppa	VAPSAVLGPNVSIGK	69080	GDP-mannose pyrophosphorylase A	NA	NA	NA	NA	NA	NA	NA	NA	NA	NA	NA	NA	NA	NA	NA
Gmppb	SIGESVPEPR	331026	GDP-mannose pyrophosphorylase B	NA	NA	NA	NA	NA	NA	NA	NA	NA	NA	NA	NA	NA	NA	NA
Gmpr	GDVENTILDILGGLR	66355	guanosine monophosphate reductase	0.844419	0.895112	1.09186	0.990827	1.0479	0.936944	0.993664	0.84761	0.995791	0.917091	1.0323	0.91142	0.898303	1.05641	1.05818
Gmpr2	VGIGPGSVCTTR	105446	guanosine monophosphate reductase 2	NA	NA	NA	NA	NA	NA	NA	NA	NA	NA	NA	NA	NA	NA	NA
Gne	ILGVGISTGGR	50798	glucosamine (UDP-N-acetyl)-2-epimerase/N-acetylmannosamine kinase	NA	NA	NA	NA	NA	NA	NA	NA	NA	NA	NA	NA	NA	NA	NA
Gnpda1	LVDPLYSIK	26384	glucosamine-6-phosphate deaminase 1	0.0955075	0.079728	0.0926007	0.0926007	0.064779	0.10049	0.0718383	0.0950923	0.088033	0.111702	0.081389	0.0759907	0.0826348	0.088033	0.0971685
Gnpda2	YFDGDLSK	67980	glucosamine-6-phosphate deaminase 2	NA	NA	NA	NA	NA	NA	NA	NA	NA	NA	NA	NA	NA	NA	NA
Gns	WQTLLSVDDLVEK	75612	glucosamine (N-acetyl)-6-sulfatase	NA	NA	NA	NA	NA	NA	NA	NA	NA	NA	NA	NA	NA	NA	NA
Got1	VGGVQSLGGTGALR	14718	glutamic-oxaloacetic transaminase 1, soluble	7.83374	5.14159	7.33044	6.73646	8.35609	5.80796	8.52487	5.62813	6.64769	5.78663	12.605	7.25767	6.70979	9.40803	10.7088
Got2	FVTVQTISGTGALR	14719	glutamatic-oxaloacetic transaminase 2, mitochondrial	13.897	7.87641	11.3229	9.82066	12.9708	9.16534	13.6268	7.94118	13.0485	8.14578	14.984	10.7575	11.6944	13.9873	15.035
Gpaa1	SVGLEVYTQSFSR	14731	GPI anchor attachment protein 1	NA	NA	NA	NA	NA	NA	NA	NA	NA	NA	NA	NA	NA	NA	NA
Gpam	LGGFFIR	14732	glycerol-3-phosphate acyltransferase, mitochondrial	NA	NA	NA	NA	NA	NA	NA	NA	NA	NA	NA	NA	NA	NA	NA
Gpat2	GFDVGFSGQLR	215456	glycerol-3-phosphate acyltransferase 2, mitochondrial	NA	NA	NA	NA	NA	NA	NA	NA	NA	NA	NA	NA	NA	NA	NA
Gpat3	GLEAIVEDEVTQR	231510	glycerol-3-phosphate acyltransferase 3	NA	NA	NA	NA	NA	NA	NA	NA	NA	NA	NA	NA	NA	NA	NA
Gpat4	FSAEELESWNLLSR	102247	glycerol-3-phosphate acyltransferase 4	NA	NA	NA	NA	NA	NA	NA	NA	NA	NA	NA	NA	NA	NA	NA
Gpd1	SIEQLEK	14555	glycerol-3-phosphate dehydrogenase 1 (soluble)	16.732	15.3339	16.2358	14.7807	17.4114	13.4092	15.1968	12.7558	14.7429	14.1677	13.2416	13.9058	13.112	13.3124	14.3396
Gpd1l	LISDIIR	333433	glycerol-3-phosphate dehydrogenase 1-like	0.410685	0.637151	0.628309	0.443599	0.534971	0.519742	0.548726	0.369911	0.535462	0.536936	0.62094	0.717716	0.502549	0.443599	0.430826
Gpd2	GFITIVDVQR	14571	glycerol phosphate dehydrogenase 2, mitochondrial	2.39091	2.17624	2.59527	1.99202	2.37421	1.94879	2.01314	1.93798	2.04999	2.30052	2.49113	2.39288	2.23421	2.50488	2.53043
Gpi1	TFTTQETITNAETAK	14751	glucose-6-phosphate isomerase 1	23.5158	20.0752	22.3531	20.8575	22.9274	20.3364	28.0438	19.7223	23.3019	24.2078	20.9182	19.1113	20.3718	20.5914	18.557
Gpt	ALELEQELR	76282	glutamic pyruvic transaminase, soluble	NA	NA	NA	NA	NA	NA	NA	NA	NA	NA	NA	NA	NA	NA	NA
Gpt2	LFLLADEVYQDNVYSPDCR	108682	glutamic pyruvate transaminase (alanine aminotransferase) 2	0.226865	0.153287	0.196208	0.16555	0.208471	0.159419	0.239128	0.190077	0.171682	0.177814	0.361758	0.251391	0.232997	0.232997	0.251391
Gpx1	NEEILNSLK	14775	glutathione peroxidase 1	0.25489	0.211598	0.405527	0.295531	0.279628	0.285812	0.427172	0.215574	0.343681	0.242079	0.416129	0.30039	0.373279	0.305691	0.333963
Gpx6	VFSFLK	75512	glutathione peroxidase 6	NA	NA	NA	NA	NA	NA	NA	NA	NA	NA	NA	NA	NA	NA	NA
Gpx7	IAVTGTGAHPAFK	67305	glutathione peroxidase 7	NA	NA	NA	NA	NA	NA	NA	NA	NA	NA	NA	NA	NA	NA	NA
Grb10	FSDLIQLVDFYQLNK	14783	growth factor receptor bound protein 10	NA	NA	NA	NA	NA	NA	NA	NA	NA	NA	NA	NA	NA	NA	NA
Greb1l	LPLVSDK	381157	growth regulation by estrogen in breast cancer-like	NA	NA	NA	NA	NA	NA	NA	NA	NA	NA	NA	NA	NA	NA	NA
Grhpr	IGQAIAR	76238	glyoxylate reductase/hydroxypyruvate reductase	0.831488	0.876148	1.08605	0.80794	1.10067	0.908628	1.13964	0.847322	0.997542	1.0284	0.904974	0.966686	0.886298	0.868434	1.01135
Gss	GLALGIAK	14854	glutathione synthetase	NA	NA	NA	NA	NA	NA	NA	NA	NA	NA	NA	NA	NA	NA	NA
Gtf2h4	IALLGGGK	14885	general transcription factor II H, polypeptide 4	NA	NA	NA	NA	NA	NA	NA	NA	NA	NA	NA	NA	NA	NA	NA
Gucy1a1	LEDFTGR	60596	guanylate cyclase 1, soluble, alpha 1	NA	NA	NA	NA	NA	NA	NA	NA	NA	NA	NA	NA	NA	NA	NA
Gucy1b1	LTQELEILTDR	54195	guanylate cyclase 1, soluble, beta 1	NA	NA	NA	NA	NA	NA	NA	NA	NA	NA	NA	NA	NA	NA	NA
Guk1	DYYFVTR	14923	guanylate kinase 1	NA	NA	NA	NA	NA	NA	NA	NA	NA	NA	NA	NA	NA	NA	NA
Gusb	GFDWPLLVK	110006	glucuronidase, beta	NA	NA	NA	NA	NA	NA	NA	NA	NA	NA	NA	NA	NA	NA	NA
Gys1	IGLFNSSADR	14936	glycogen synthase 1, muscle	1.95458	1.63193	2.48693	1.85326	2.78259	1.49573	3.34858	2.09992	2.09328	1.69588	1.61449	1.74073	1.69131	1.73948	1.81755
H6pd	ALDGLWNR	100198	hexose-6-phosphate dehydrogenase (glucose 1-dehydrogenase)	NA	NA	NA	NA	NA	NA	NA	NA	NA	NA	NA	NA	NA	NA	NA
Hadh	LVEVIK	15107	hydroxyacyl-Coenzyme A dehydrogenase	4.99115	3.89703	5.94113	4.27445	5.59387	4.66429	6.26754	4.384	5.27233	4.72283	7.09644	5.59697	6.66536	6.16554	7.09999
Hadha	ILQEGVDPK	97212	hydroxyacyl-CoA dehydrogenase trifunctional multienzyme complex subunit alpha	4.19773	3.21404	5.2058	3.90413	5.80719	3.38302	5.81562	4.25095	5.22487	4.14052	8.31429	4.92241	5.48565	7.04012	8.25132
Hadhb	LAAAFAVSR	231086	hydroxyacyl-CoA dehydrogenase trifunctional multienzyme complex subunit beta	5.49275	4.08863	5.41425	4.76275	5.01377	4.16801	5.70829	4.30727	5.26168	4.27623	7.45967	6.54207	6.74564	7.01307	7.89341
Hagh	ALLEVLGR	14651	hydroxyacyl glutathione hydrolase	0.600867	0.649451	0.786068	0.580935	0.863305	0.649451	0.841712	0.538579	0.709662	0.602528	0.870779	0.689315	0.633672	0.61457	0.560588
Hal	GQIEVAFR	15109	histidine ammonia lyase	NA	NA	NA	NA	NA	NA	NA	NA	NA	NA	NA	NA	NA	NA	NA
Hao1	GVQDVLEILK	15112	hydroxyacid oxidase 1, liver	NA	NA	NA	NA	NA	NA	NA	NA	NA	NA	NA	NA	NA	NA	NA
Hao2	TGNDVLK	56185	hydroxyacid oxidase 2	NA	NA	NA	NA	NA	NA	NA	NA	NA	NA	NA	NA	NA	NA	NA
Hccs	YVIDYYDGGEVNK	15159	holocytochrome c synthetase	NA	NA	NA	NA	NA	NA	NA	NA	NA	NA	NA	NA	NA	NA	NA
Hck	WTAPEAINFGSFTIK,IPYPGMSNPEVIR	15162	hemopoietic cell kinase	NA	NA	NA	NA	NA	NA	NA	NA	NA	NA	NA	NA	NA	NA	NA
Hdac1	YYAVNYPLR	433759	histone deacetylase 1	NA	NA	NA	NA	NA	NA	NA	NA	NA	NA	NA	NA	NA	NA	NA
Hdc	LWFVIR	15186	histidine decarboxylase	NA	NA	NA	NA	NA	NA	NA	NA	NA	NA	NA	NA	NA	NA	NA
Hectd1	NADAAFLR	207304	HECT domain E3 ubiquitin protein ligase 1	NA	NA	NA	NA	NA	NA	NA	NA	NA	NA	NA	NA	NA	NA	NA
Heph	SILDDSFK	15203	hephaestin	NA	NA	NA	NA	NA	NA	NA	NA	NA	NA	NA	NA	NA	NA	NA
Hexa	SAEGTFFINK	15211	hexosaminidase A	NA	NA	NA	NA	NA	NA	NA	NA	NA	NA	NA	NA	NA	NA	NA
Hexb	GILIDTSR	15212	hexosaminidase B	NA	NA	NA	NA	NA	NA	NA	NA	NA	NA	NA	NA	NA	NA	NA
Hibadh	DLGLAQDSATSTK	58875	3-hydroxyisobutyrate dehydrogenase	0.711254	0.527309	0.619282	0.570229	0.625413	0.705122	0.925856	0.729649	0.790964	0.656071	1.66164	1.07914	0.968777	1.20177	1.30601
Hibch	SLGSSDLK	227095	3-hydroxyisobutyryl-Coenzyme A hydrolase	NA	NA	NA	NA	NA	NA	NA	NA	NA	NA	NA	NA	NA	NA	NA
Hk1	ASGVEGADVVK	15275	hexokinase 1	NA	NA	NA	NA	NA	NA	NA	NA	NA	NA	NA	NA	NA	NA	NA
Hk2	STIGVDGSVYK	15277	hexokinase 2	1.32515	0.861591	1.1941	0.934645	1.30744	0.815103	1.46727	0.858492	1.32559	1.10688	1.50402	1.1268	1.38094	1.0201	1.24856
Hk3	STLISWTK	212032	hexokinase 3	0.0544582	0.058443	0.0916493	0.0650842	0.0894355	0.0487025	0.0765958	0.0544582	0.063756	0.0823515	0.0544582	0.0416185	0.081466	0.107588	0.0982905
Hkdc1	VLALFQLTR	216019	hexokinase domain containing 1	NA	NA	NA	NA	NA	NA	NA	NA	NA	NA	NA	NA	NA	NA	NA
Hmbs	ILDTALSK	15288	hydroxymethylbilane synthase	NA	NA	NA	NA	NA	NA	NA	NA	NA	NA	NA	NA	NA	NA	NA
Hmgcl	AVSTSSMGTLPK	15356	3-hydroxy-3-methylglutaryl-Coenzyme A lyase	NA	NA	NA	NA	NA	NA	NA	NA	NA	NA	NA	NA	NA	NA	NA
Hmgcll1	VIVPTDIK	208982	3-hydroxymethyl-3-methylglutaryl-Coenzyme A lyase-like 1	NA	NA	NA	NA	NA	NA	NA	NA	NA	NA	NA	NA	NA	NA	NA
Hmgcr	FLSDAEIIQLVNAK	15357	3-hydroxy-3-methylglutaryl-Coenzyme A reductase	NA	NA	NA	NA	NA	NA	NA	NA	NA	NA	NA	NA	NA	NA	NA
Hmgcs1	VTQDATPGSALDK	208715	3-hydroxy-3-methylglutaryl-Coenzyme A synthase 1	NA	NA	NA	NA	NA	NA	NA	NA	NA	NA	NA	NA	NA	NA	NA
Hmgcs2	IQNQWK	15360	3-hydroxy-3-methylglutaryl-Coenzyme A synthase 2	NA	NA	NA	NA	NA	NA	NA	NA	NA	NA	NA	NA	NA	NA	NA
Hmox1	YLGDLSGGQVLK	15368	heme oxygenase 1	NA	NA	NA	NA	NA	NA	NA	NA	NA	NA	NA	NA	NA	NA	NA
Hmox2	IVEEANK	15369	heme oxygenase 2	0.215845	0.157063	0.229482	0.176814	0.246411	0.195624	0.199386	0.152831	0.184338	0.196565	0.239357	0.174463	0.146718	0.216785	0.230893
Hnmt	YVESFR	140483	histamine N-methyltransferase	NA	NA	NA	NA	NA	NA	NA	NA	NA	NA	NA	NA	NA	NA	NA
Hoga1	FGIPGLK	67432	4-hydroxy-2-oxoglutarate aldolase 1	NA	NA	NA	NA	NA	NA	NA	NA	NA	NA	NA	NA	NA	NA	NA
Hpd	TEDIITAIR	15445	4-hydroxyphenylpyruvic acid dioxygenase	NA	NA	NA	NA	NA	NA	NA	NA	NA	NA	NA	NA	NA	NA	NA
Hprt	VIGGDDLSTLTGK	15452	hypoxanthine guanine phosphoribosyl transferase	NA	NA	NA	NA	NA	NA	NA	NA	NA	NA	NA	NA	NA	NA	NA
Hpse	GLSPAYLR	15442	heparanase	NA	NA	NA	NA	NA	NA	NA	NA	NA	NA	NA	NA	NA	NA	NA
Hpse2	LLDTLSDQIR	545291	heparanase 2	NA	NA	NA	NA	NA	NA	NA	NA	NA	NA	NA	NA	NA	NA	NA
Hsd11b1	VIVTGASK	15483	hydroxysteroid 11-beta dehydrogenase 1	NA	NA	NA	NA	NA	NA	NA	NA	NA	NA	NA	NA	NA	NA	NA
Hsd11b2	GLLPLLR	15484	hydroxysteroid 11-beta dehydrogenase 2	NA	NA	NA	NA	NA	NA	NA	NA	NA	NA	NA	NA	NA	NA	NA
Hsd17b1	VYATLR	15485	hydroxysteroid (17-beta) dehydrogenase 1	NA	NA	NA	NA	NA	NA	NA	NA	NA	NA	NA	NA	NA	NA	NA
Hsd17b10	GVIINTASVAAFEGQVGQAAYSASK	15108	hydroxysteroid (17-beta) dehydrogenase 10	0.705122	0.637676	0.821621	0.741911	0.938119	0.637676	0.833884	0.741911	0.748043	0.729649	1.18338	0.797095	0.815489	0.882936	1.18338
Hsd17b12	LVLPGMVER	56348	hydroxysteroid (17-beta) dehydrogenase 12	0.100492	0.093793	0.13399	0.0870935	0.113892	0.100492	0.0870935	0.0870935	0.120591	0.093793	0.127291	0.093793	0.0870935	0.107192	0.0870935
Hsd17b3	TADEFVK	15487	hydroxysteroid (17-beta) dehydrogenase 3	NA	NA	NA	NA	NA	NA	NA	NA	NA	NA	NA	NA	NA	NA	NA
Hsd17b4	GSFQVTR	15488	hydroxysteroid (17-beta) dehydrogenase 4	0.259462	0.129525	0.1848	0.159225	0.206662	0.143138	0.312675	0.136125	0.240075	0.175313	0.161288	0.104362	0.180262	0.194288	0.18975
Hsd17b8	SALALVTGAGSGIGR	14979	hydroxysteroid 17-beta dehydrogenase 8	0.391795	0.273331	0.268087	0.206695	0.252661	0.290607	0.225514	0.227364	0.219961	0.220886	0.415241	0.279193	0.317755	0.323616	0.312511
Hspa1l	LLQDYFNGR	15482	heat shock protein 1-like	NA	NA	NA	NA	NA	NA	NA	NA	NA	NA	NA	NA	NA	NA	NA
Hspa2	ISEQDK	15512	heat shock protein 2	NA	NA	NA	NA	NA	NA	NA	NA	NA	NA	NA	NA	NA	NA	NA
Hspa5	NQLTSNPENTVFDAK	14828	heat shock protein 5	1.05972	1.04228	1.25447	1.0294	1.21544	0.952999	1.22083	0.793127	1.34998	0.966702	1.48327	0.957566	1.19301	1.25405	1.28727
Hspa8	GTLDPVEK	15481	heat shock protein 8	10.4173	9.06436	11.5332	9.38226	12.5243	7.89187	11.8306	8.41407	10.1289	9.81095	10.0886	8.83809	9.33364	10.5206	10.0601
Hyal2	NFVSFR	15587	hyaluronoglucosaminidase 2	NA	NA	NA	NA	NA	NA	NA	NA	NA	NA	NA	NA	NA	NA	NA
Hyi	VPQGADR	68180	hydroxypyruvate isomerase (putative)	NA	NA	NA	NA	NA	NA	NA	NA	NA	NA	NA	NA	NA	NA	NA
Iars	VTLSTDK	105148	isoleucine-tRNA synthetase	0.129497	0.0967725	0.151938	0.117343	0.176715	0.144925	0.23188	0.143522	0.13464	0.172975	0.224867	0.160353	0.204297	0.115473	0.223933
Iars2	ADLYLEGK	381314	isoleucine-tRNA synthetase 2, mitochondrial	NA	NA	NA	NA	NA	NA	NA	NA	NA	NA	NA	NA	NA	NA	NA
Icosl	LPWTSR	50723	icos ligand	NA	NA	NA	NA	NA	NA	NA	NA	NA	NA	NA	NA	NA	NA	NA
Idh1	IIWELIK	15926	isocitrate dehydrogenase 1 (NADP+), soluble	NA	NA	NA	NA	NA	NA	NA	NA	NA	NA	NA	NA	NA	NA	NA
Idh2	IIWQFIK,LDGNQDLIR	269951	isocitrate dehydrogenase 2 (NADP+), mitochondrial	3.67392	3.36894	5.41867	4.77325	5.17043	4.1562	6.07118	4.66686	5.31228	3.58171	9.25571	7.06413	7.30527	6.92228	9.67417
Idh3a	APIQWEER	67834	isocitrate dehydrogenase 3 (NAD+) alpha	10.6032	7.63663	11.2791	9.65633	12.9205	6.75584	12.3404	7.7169	11.3846	8.90681	12.9076	9.27004	8.95914	11.6215	11.1305
Idh3b	FAFDYATK	170718	isocitrate dehydrogenase 3 (NAD+) beta	6.15933	3.71032	4.61728	4.70154	5.32422	3.63581	5.0457	4.04782	4.40529	3.5582	7.87079	4.85278	5.53266	5.12952	6.1611
Idh3g	SLPGVVTR	15929	isocitrate dehydrogenase 3 (NAD+), gamma	5.19693	3.285	5.2262	4.12987	5.67946	3.46728	5.50295	4.09351	4.49399	3.66686	5.79876	4.40262	3.98307	4.82528	5.56593
Ids	VSFLTGR	15931	iduronate 2-sulfatase	NA	NA	NA	NA	NA	NA	NA	NA	NA	NA	NA	NA	NA	NA	NA
Ier3	AVVSTAR	15937	immediate early response 3	NA	NA	NA	NA	NA	NA	NA	NA	NA	NA	NA	NA	NA	NA	NA
Igsf9	LQGSPVPSLR	93842	immunoglobulin superfamily, member 9	NA	NA	NA	NA	NA	NA	NA	NA	NA	NA	NA	NA	NA	NA	NA
Impa1	LQVSQQEDITK	55980	inositol (myo)-1(or 4)-monophosphatase 1	0.495157	0.382791	0.480704	0.273222	0.414496	0.344093	0.329639	0.288143	0.295602	0.558101	0.437343	0.364141	0.494225	0.372534	0.421956
Impa2	ALVLTEIGPK	114663	inositol monophosphatase 2	NA	NA	NA	NA	NA	NA	NA	NA	NA	NA	NA	NA	NA	NA	NA
Impdh1	NLIDAGVDGLR	23917	inosine monophosphate dehydrogenase 1	NA	NA	NA	NA	NA	NA	NA	NA	NA	NA	NA	NA	NA	NA	NA
Impdh2	LVGIISSR	23918	inosine monophosphate dehydrogenase 2	NA	NA	NA	NA	NA	NA	NA	NA	NA	NA	NA	NA	NA	NA	NA
Inpp1	TLADVLVQEVIK	16329	inositol polyphosphate-1-phosphatase	0.069005	0.0606125	0.046625	0.0592138	0.0629438	0.05968	0.08579	0.0508212	0.0787962	0.0587475	0.0531525	0.069005	0.0606125	0.0601462	0.0685387
Inpp4a	VWLNVDK	269180	inositol polyphosphate-4-phosphatase, type I	NA	NA	NA	NA	NA	NA	NA	NA	NA	NA	NA	NA	NA	NA	NA
Inpp5a	NIYQFDFK	212111	inositol polyphosphate-5-phosphatase A	NA	NA	NA	NA	NA	NA	NA	NA	NA	NA	NA	NA	NA	NA	NA
Inpp5b	TLEEIVR	16330	inositol polyphosphate-5-phosphatase B	NA	NA	NA	NA	NA	NA	NA	NA	NA	NA	NA	NA	NA	NA	NA
Inpp5j	GFQEGPLNFAPTFK	170835	inositol polyphosphate 5-phosphatase J	NA	NA	NA	NA	NA	NA	NA	NA	NA	NA	NA	NA	NA	NA	NA
Ipmk	ILQWFENQK	69718	inositol polyphosphate multikinase	NA	NA	NA	NA	NA	NA	NA	NA	NA	NA	NA	NA	NA	NA	NA
Ippk	IVNYYSK	75678	inositol 1,3,4,5,6-pentakisphosphate 2-kinase	NA	NA	NA	NA	NA	NA	NA	NA	NA	NA	NA	NA	NA	NA	NA
Isyna1	AQQLEQIR	71780	myo-inositol 1-phosphate synthase A1	NA	NA	NA	NA	NA	NA	NA	NA	NA	NA	NA	NA	NA	NA	NA
Itga4	SILQEENR	16401	integrin alpha 4	NA	NA	NA	NA	NA	NA	NA	NA	NA	NA	NA	NA	NA	NA	NA
Itpa	IVFVTGNAK	16434	inosine triphosphatase (nucleoside triphosphate pyrophosphatase)	0.68064	0.411929	0.512252	0.540258	0.611867	0.532459	0.743386	0.565073	0.517925	0.599105	0.869234	0.65937	0.614348	0.676386	0.561528
Itpk1	NFSAGTSDR	217837	inositol 1,3,4-triphosphate 5/6 kinase	NA	NA	NA	NA	NA	NA	NA	NA	NA	NA	NA	NA	NA	NA	NA
Itpka	AGVWLIDFGK	228550	inositol 1,4,5-trisphosphate 3-kinase A	NA	NA	NA	NA	NA	NA	NA	NA	NA	NA	NA	NA	NA	NA	NA
Itpkc	TQALEQVTK	233011	inositol 1,4,5-trisphosphate 3-kinase C	NA	NA	NA	NA	NA	NA	NA	NA	NA	NA	NA	NA	NA	NA	NA
Ivd	GITAFIVEK	56357	isovaleryl coenzyme A dehydrogenase	NA	NA	NA	NA	NA	NA	NA	NA	NA	NA	NA	NA	NA	NA	NA
Kcnj3	ISSVPGNSEEK	16519	potassium inwardly-rectifying channel, subfamily J, member 3	NA	NA	NA	NA	NA	NA	NA	NA	NA	NA	NA	NA	NA	NA	NA
Khk	NASEQVK	16548	ketohexokinase	0.281928	0.175169	0.212482	0.140446	0.221811	0.195899	0.22492	0.185533	0.174132	0.209373	0.221293	0.211964	0.188643	0.193307	0.22492
Kl	SSALFYQK	16591	klotho	NA	NA	NA	NA	NA	NA	NA	NA	NA	NA	NA	NA	NA	NA	NA
Kmt5a	SEAAEPPK	67956	lysine methyltransferase 5A	NA	NA	NA	NA	NA	NA	NA	NA	NA	NA	NA	NA	NA	NA	NA
Kmt5b	VGLPAPAPVINSK	225888	lysine methyltransferase 5B	NA	NA	NA	NA	NA	NA	NA	NA	NA	NA	NA	NA	NA	NA	NA
Krt10	VLDELTLSK	16661	keratin 10	0.01881	0.20644	2.31645	0.0907582	0.016929	0.103925	0.0173993	0.134962	0.0202207	0.022572	0.0761805	0.031977	0.0822937	0.118973	0.062073
Krt5	YEELQQTAGR	110308	keratin 5	2.08229	3.23925	1.62295	1.14367	1.45926	0.68252	0.542996	1.14005	0.73537	1.11891	1.12767	1.22491	0.474744	1.43541	1.48675
Krt7	FETLQAQAGK	110310	keratin 7	NA	NA	NA	NA	NA	NA	NA	NA	NA	NA	NA	NA	NA	NA	NA
Krt75	FSSVSVAR	109052	keratin 75	NA	NA	NA	NA	NA	NA	NA	NA	NA	NA	NA	NA	NA	NA	NA
Krt76	TAAENEFVGLK	77055	keratin 76	NA	NA	NA	NA	NA	NA	NA	NA	NA	NA	NA	NA	NA	NA	NA
Krt8	VELESR	16691	keratin 8	NA	NA	NA	NA	NA	NA	NA	NA	NA	NA	NA	NA	NA	NA	NA
Kyat1	TLTIGSAGK	70266	kynurenine aminotransferase 1	0.233572	0.136555	0.187057	0.1432	0.187389	0.14918	0.145858	0.165793	0.151506	0.174099	0.220614	0.209317	0.164132	0.235233	0.254503
Kyat3	TFSVTGWK	229905	kynurenine aminotransferase 3	NA	NA	NA	NA	NA	NA	NA	NA	NA	NA	NA	NA	NA	NA	NA
L2hgdh	LIQQEDIK	217666	L-2-hydroxyglutarate dehydrogenase	NA	NA	NA	NA	NA	NA	NA	NA	NA	NA	NA	NA	NA	NA	NA
Lap3	GITFDSGGISIK	66988	leucine aminopeptidase 3	0.279654	0.260604	0.407289	0.287655	0.366522	0.307848	0.429387	0.24384	0.333375	0.272034	0.376428	0.363855	0.387477	0.367284	0.425577
Lars	WQFLTLR	107045	leucyl-tRNA synthetase	NA	NA	NA	NA	NA	NA	NA	NA	NA	NA	NA	NA	NA	NA	NA
Lars2	TDALPGVLR	102436	leucyl-tRNA synthetase, mitochondrial	NA	NA	NA	NA	NA	NA	NA	NA	NA	NA	NA	NA	NA	NA	NA
Lck	ILEQSGEWWK	16818	lymphocyte protein tyrosine kinase	NA	NA	NA	NA	NA	NA	NA	NA	NA	NA	NA	NA	NA	NA	NA
Lclat1	TTGFTFVVDR	225010	lysocardiolipin acyltransferase 1	NA	NA	NA	NA	NA	NA	NA	NA	NA	NA	NA	NA	NA	NA	NA
Lcmt1	APEINR	30949	leucine carboxyl methyltransferase 1	0.261047	0.248422	0.43535	0.294849	0.34657	0.359195	0.276523	0.263491	0.310732	0.339239	0.442681	0.341276	0.385259	0.343719	0.40725
Lcmt2	VLVLGGR	329504	leucine carboxyl methyltransferase 2	NA	NA	NA	NA	NA	NA	NA	NA	NA	NA	NA	NA	NA	NA	NA
Ldha	SADTLWGIQK	16828	lactate dehydrogenase A	64.545	67.5583	90.8629	68.8087	99.6745	65.6182	94.6573	57.8254	80.7651	86.992	64.866	65.0603	63.149	81.6829	66.1203
Ldhb	FIIPQIVK	16832	lactate dehydrogenase B	2.60691	2.11192	3.59115	3.69741	3.80322	2.4763	4.92382	3.10811	4.71971	1.89851	6.64169	4.27121	5.28953	4.77949	5.27802
Ldhc	YLIGEK	16833	lactate dehydrogenase C	NA	NA	NA	NA	NA	NA	NA	NA	NA	NA	NA	NA	NA	NA	NA
Lgr6	LDANLISLVPER	329252	leucine-rich repeat-containing G protein-coupled receptor 6	NA	NA	NA	NA	NA	NA	NA	NA	NA	NA	NA	NA	NA	NA	NA
Lias	ANFDQSLR	79464	lipoic acid synthetase	NA	NA	NA	NA	NA	NA	NA	NA	NA	NA	NA	NA	NA	NA	NA
Lipa	LPTALWSGGR	16889	lysosomal acid lipase A	NA	NA	NA	NA	NA	NA	NA	NA	NA	NA	NA	NA	NA	NA	NA
Lpcat1	VVDFLLK	210992	lysophosphatidylcholine acyltransferase 1	NA	NA	NA	NA	NA	NA	NA	NA	NA	NA	NA	NA	NA	NA	NA
Lpcat2	LPVSDVLR	270084	lysophosphatidylcholine acyltransferase 2	NA	NA	NA	NA	NA	NA	NA	NA	NA	NA	NA	NA	NA	NA	NA
Lpcat3	LATSLGASEQALR	14792	lysophosphatidylcholine acyltransferase 3	NA	NA	NA	NA	NA	NA	NA	NA	NA	NA	NA	NA	NA	NA	NA
Lpgat1	WIVLFPEGGFLR	226856	lysophosphatidylglycerol acyltransferase 1	NA	NA	NA	NA	NA	NA	NA	NA	NA	NA	NA	NA	NA	NA	NA
Lpin1	LTSEQLK,VIISDIDGTITR	14245	lipin 1	NA	NA	NA	NA	NA	NA	NA	NA	NA	NA	NA	NA	NA	NA	NA
Lpin3	GELIQELIK	64899	lipin 3	0.0108075	0.0142463	0.0201412	0.0280012	0.0191587	0.009825	0.0221063	0.0230888	0.0171938	0.0245625	0.0221063	0.0201412	0.0324225	0.0191587	0.0289837
Lpl	GLGDVDQLVK	16956	lipoprotein lipase	NA	NA	NA	NA	NA	NA	NA	NA	NA	NA	NA	NA	NA	NA	NA
Lss	NIFPIWALGR	16987	lanosterol synthase	NA	NA	NA	NA	NA	NA	NA	NA	NA	NA	NA	NA	NA	NA	NA
Lta4h	TLVWSEK	16993	leukotriene A4 hydrolase	0.368658	0.331329	0.356934	0.258523	0.378221	0.276416	0.441772	0.315287	0.394263	0.344595	0.344595	0.31868	0.342435	0.395497	0.423879
Ltc4s	YFQGYAR	17001	leukotriene C4 synthase	NA	NA	NA	NA	NA	NA	NA	NA	NA	NA	NA	NA	NA	NA	NA
Ltn1	SLLSQNK	78913	listerin E3 ubiquitin protein ligase 1	NA	NA	NA	NA	NA	NA	NA	NA	NA	NA	NA	NA	NA	NA	NA
Lypla1	ALIDQEVK	18777	lysophospholipase 1	2.53141	2.19097	3.31397	2.1561	2.68468	1.92619	2.87381	1.98072	2.52748	2.96666	2.46067	2.2347	2.49358	2.48867	3.22407
Lypla2	FGALTAEK	26394	lysophospholipase 2	0.543814	0.327172	0.435739	0.50697	0.592939	0.344366	0.40479	0.297698	0.363525	0.370403	0.369911	0.318821	0.33012	0.33405	0.40872
Mad1l1	FVVELQQR	17120	MAD1 mitotic arrest deficient 1-like 1	NA	NA	NA	NA	NA	NA	NA	NA	NA	NA	NA	NA	NA	NA	NA
Man1a	LPEEIQR	17155	mannosidase 1, alpha	NA	NA	NA	NA	NA	NA	NA	NA	NA	NA	NA	NA	NA	NA	NA
Man1a2	FDGAVEAVAVR	17156	mannosidase, alpha, class 1A, member 2	NA	NA	NA	NA	NA	NA	NA	NA	NA	NA	NA	NA	NA	NA	NA
Man1b1	TVISWR	227619	mannosidase, alpha, class 1B, member 1	NA	NA	NA	NA	NA	NA	NA	NA	NA	NA	NA	NA	NA	NA	NA
Man2a1	TLEFFWR	17158	mannosidase 2, alpha 1	NA	NA	NA	NA	NA	NA	NA	NA	NA	NA	NA	NA	NA	NA	NA
Man2a2	AALLLDQYR	140481	mannosidase 2, alpha 2	NA	NA	NA	NA	NA	NA	NA	NA	NA	NA	NA	NA	NA	NA	NA
Maoa	NQLIQR	17161	monoamine oxidase A	NA	NA	NA	NA	NA	NA	NA	NA	NA	NA	NA	NA	NA	NA	NA
Maob	VPLGSVIK	109731	monoamine oxidase B	0.230202	0.199752	0.214774	0.264712	0.252532	0.190414	0.204218	0.099876	0.171738	0.21112	0.267148	0.192444	0.131544	0.193662	0.191632
Mat1a	FVIGGPQGDAGVTGR	11720	methionine adenosyltransferase I, alpha	NA	NA	NA	NA	NA	NA	NA	NA	NA	NA	NA	NA	NA	NA	NA
Mat2a	FVIGGPQGDAGLTGR	232087	methionine adenosyltransferase II, alpha	0.171738	0.2639	0.41818	0.276486	0.412496	0.369866	0.419398	0.307342	0.372708	0.263088	0.328048	0.31465	0.246442	0.212744	0.29841
Mat2b	LETLGIGQR	108645	methionine adenosyltransferase II, beta	0.124236	0.151438	0.209496	0.15428	0.17661	0.138446	0.202594	0.163212	0.151438	0.151844	0.192444	0.17864	0.16443	0.11165	0.153468
Mboat1	IETATSFK	218121	membrane bound O-acyltransferase domain containing 1	NA	NA	NA	NA	NA	NA	NA	NA	NA	NA	NA	NA	NA	NA	NA
Mboat7	LVSLASEVQDLHLAQR	77582	membrane bound O-acyltransferase domain containing 7	NA	NA	NA	NA	NA	NA	NA	NA	NA	NA	NA	NA	NA	NA	NA
Mccc1	FVDTPR	72039	methylcrotonoyl-Coenzyme A carboxylase 1 (alpha)	0.299357	0.181076	0.272445	0.224933	0.313976	0.209982	0.244204	0.245533	0.254171	0.232243	0.392719	0.228588	0.339227	0.270119	0.347866
Mdh1	FVEGLPINDFSR,SAPSIPK	17449	malate dehydrogenase 1, NAD (soluble)	18.2064	13.2772	19.7881	16.4688	19.3412	14.0573	22.5329	15.7524	19.7172	14.2843	22.4052	15.7028	16.7454	21.3342	19.5753
Mdh2	IFGVTTLDIVR,ANTFVAELK	17448	malate dehydrogenase 2, NAD (mitochondrial)	27.7884	20.7172	28.831	25.7174	29.7176	19.242	33.1291	22.008	29.5757	21.1711	31.7957	24.6252	24.7883	31.3347	29.0083
Mdn1	LFLESSDANPVR	100019	midasin AAA ATPase 1	NA	NA	NA	NA	NA	NA	NA	NA	NA	NA	NA	NA	NA	NA	NA
Me1	IWLVDSK	17436	malic enzyme 1, NADP(+)-dependent, cytosolic	0.828009	0.901923	1.11495	0.708832	1.08546	0.853754	0.937219	0.546884	1.01902	1.10747	0.672705	0.825517	0.711739	0.957982	0.794373
Me2	IETQDIQALR	107029	malic enzyme 2, NAD(+)-dependent, mitochondrial	NA	NA	NA	NA	NA	NA	NA	NA	NA	NA	NA	NA	NA	NA	NA
Me3	GIFASGSPFK	109264	malic enzyme 3, NADP(+)-dependent, mitochondrial	0.397394	0.249565	0.29109	0.295243	0.376217	0.161532	0.24915	0.248735	0.284861	0.272404	0.418572	0.322234	0.305209	0.238769	0.333861
Mecr	TINVVR	26922	mitochondrial trans-2-enoyl-CoA reductase	NA	NA	NA	NA	NA	NA	NA	NA	NA	NA	NA	NA	NA	NA	NA
Met	TEFTTALQR	17295	met proto-oncogene	NA	NA	NA	NA	NA	NA	NA	NA	NA	NA	NA	NA	NA	NA	NA
Mettl6	NSTNFFK	67011	methyltransferase like 6	NA	NA	NA	NA	NA	NA	NA	NA	NA	NA	NA	NA	NA	NA	NA
Mgat1	GIVTFQFR	17308	mannoside acetylglucosaminyltransferase 1	NA	NA	NA	NA	NA	NA	NA	NA	NA	NA	NA	NA	NA	NA	NA
Mgat3	TFLTQDGVSR	17309	mannoside acetylglucosaminyltransferase 3	NA	NA	NA	NA	NA	NA	NA	NA	NA	NA	NA	NA	NA	NA	NA
Mgat4a	LEDGYFR	269181	mannoside acetylglucosaminyltransferase 4, isoenzyme A	NA	NA	NA	NA	NA	NA	NA	NA	NA	NA	NA	NA	NA	NA	NA
Mgat4b	FFQPLR	103534	mannoside acetylglucosaminyltransferase 4, isoenzyme B	NA	NA	NA	NA	NA	NA	NA	NA	NA	NA	NA	NA	NA	NA	NA
Mgat4c	NFLTAIK	67569	MGAT4 family, member C	NA	NA	NA	NA	NA	NA	NA	NA	NA	NA	NA	NA	NA	NA	NA
Mgll	IDSSVLSR	23945	monoglyceride lipase	0.147389	0.194285	0.261281	0.207684	0.247882	0.281379	0.234483	0.200985	0.160788	0.227783	0.227783	0.174187	0.227783	0.214384	0.241182
Mif	IGGAQNR	17319	macrophage migration inhibitory factor (glycosylation-inhibiting factor)	4.99671	3.74014	5.42199	4.36311	6.3998	3.44809	7.06829	2.90885	5.1635	4.87976	5.95625	4.94454	4.60731	6.18218	5.25254
Minpp1	VLEYLNDLK	17330	multiple inositol polyphosphate histidine phosphatase 1	NA	NA	NA	NA	NA	NA	NA	NA	NA	NA	NA	NA	NA	NA	NA
Miox	NYTSGPLLDR	56727	myo-inositol oxygenase	NA	NA	NA	NA	NA	NA	NA	NA	NA	NA	NA	NA	NA	NA	NA
Mlycd	ADLLEAQALK	56690	malonyl-CoA decarboxylase	NA	NA	NA	NA	NA	NA	NA	NA	NA	NA	NA	NA	NA	NA	NA
Mmab	GFSSTFTGER	77697	methylmalonic aciduria (cobalamin deficiency) cblB type homolog (human)	NA	NA	NA	NA	NA	NA	NA	NA	NA	NA	NA	NA	NA	NA	NA
Mmut	AAVQVLDDIEK	17850	methylmalonyl-Coenzyme A mutase	NA	NA	NA	NA	NA	NA	NA	NA	NA	NA	NA	NA	NA	NA	NA
Mocs1	FEFIVR	56738	molybdenum cofactor synthesis 1	NA	NA	NA	NA	NA	NA	NA	NA	NA	NA	NA	NA	NA	NA	NA
Mocs2	NNFEGK,SETISVPQEIK	17434	molybdenum cofactor synthesis 2	NA	NA	NA	NA	NA	NA	NA	NA	NA	NA	NA	NA	NA	NA	NA
Mpi	VVVEQLNLLVK	110119	mannose phosphate isomerase	0.969646	0.867551	1.19975	1.19198	1.25935	1.08832	1.35263	0.962908	1.15207	0.855113	1.3858	1.03909	1.18265	1.30444	1.23395
Mpst	LLDASWYLPK	246221	mercaptopyruvate sulfurtransferase	0.53596	0.348374	0.582856	0.468965	0.656551	0.355073	0.509162	0.355073	0.522561	0.529261	0.529261	0.442167	0.475664	0.53596	0.66995
Mri1	SIGDLGAR	67873	methylthioribose-1-phosphate isomerase 1	0.182294	0.196504	0.262682	0.20503	0.271208	0.224518	0.298004	0.205842	0.282982	0.175798	0.322364	0.176204	0.21518	0.268366	0.197722
Mst1r	LPEYVVR	19882	macrophage stimulating 1 receptor (c-met-related tyrosine kinase)	NA	NA	NA	NA	NA	NA	NA	NA	NA	NA	NA	NA	NA	NA	NA
Mtap	IGIIGGTGLDDPEILEGR	66902	methylthioadenosine phosphorylase	NA	NA	NA	NA	NA	NA	NA	NA	NA	NA	NA	NA	NA	NA	NA
Mthfd1	AAEEIGIK	108156	methylenetetrahydrofolate dehydrogenase (NADP+ dependent), methenyltetrahydrofolate cyclohydrolase, formyltetrahydrofolate synthase	NA	NA	NA	NA	NA	NA	NA	NA	NA	NA	NA	NA	NA	NA	NA
Mthfd1l	LQPLSPVPSDIEISR	270685	methylenetetrahydrofolate dehydrogenase (NADP+ dependent) 1-like	NA	NA	NA	NA	NA	NA	NA	NA	NA	NA	NA	NA	NA	NA	NA
Mthfd2	LAQQIK	17768	methylenetetrahydrofolate dehydrogenase (NAD+ dependent), methenyltetrahydrofolate cyclohydrolase	NA	NA	NA	NA	NA	NA	NA	NA	NA	NA	NA	NA	NA	NA	NA
Mthfd2l	LVGDVDFEAVK	665563	methylenetetrahydrofolate dehydrogenase (NADP+ dependent) 2-like	NA	NA	NA	NA	NA	NA	NA	NA	NA	NA	NA	NA	NA	NA	NA
Mthfr	WGNSSSPAFGELK	17769	methylenetetrahydrofolate reductase	NA	NA	NA	NA	NA	NA	NA	NA	NA	NA	NA	NA	NA	NA	NA
Mtm1	LEELQLANSAK	17772	X-linked myotubular myopathy gene 1	NA	NA	NA	NA	NA	NA	NA	NA	NA	NA	NA	NA	NA	NA	NA
Mtmr1	LGIFENLNK	53332	myotubularin related protein 1	NA	NA	NA	NA	NA	NA	NA	NA	NA	NA	NA	NA	NA	NA	NA
Mtmr2	LILAGALR	77116	myotubularin related protein 2	NA	NA	NA	NA	NA	NA	NA	NA	NA	NA	NA	NA	NA	NA	NA
Mtmr6	GLSVNDFYSGLESSGWLR	219135	myotubularin related protein 6	NA	NA	NA	NA	NA	NA	NA	NA	NA	NA	NA	NA	NA	NA	NA
Mtmr7	SSQPLSGFSAR	54384	myotubularin related protein 7	NA	NA	NA	NA	NA	NA	NA	NA	NA	NA	NA	NA	NA	NA	NA
Mtr	ISGGLSNLSFSFR	238505	5-methyltetrahydrofolate-homocysteine methyltransferase	NA	NA	NA	NA	NA	NA	NA	NA	NA	NA	NA	NA	NA	NA	NA
Mvd	IWLNGR	192156	mevalonate (diphospho) decarboxylase	NA	NA	NA	NA	NA	NA	NA	NA	NA	NA	NA	NA	NA	NA	NA
Mx2	SLPLLENQIK	17858	MX dynamin-like GTPase 2	NA	NA	NA	NA	NA	NA	NA	NA	NA	NA	NA	NA	NA	NA	NA
Mybl1	NALAAQEK	17864	myeloblastosis oncogene-like 1	NA	NA	NA	NA	NA	NA	NA	NA	NA	NA	NA	NA	NA	NA	NA
Myh3	TLEDQLSEAR	17883	myosin, heavy polypeptide 3, skeletal muscle, embryonic	NA	NA	NA	NA	NA	NA	NA	NA	NA	NA	NA	NA	NA	NA	NA
Myo15a	FQQSLLDLVEK	17910	myosin XVA	NA	NA	NA	NA	NA	NA	NA	NA	NA	NA	NA	NA	NA	NA	NA
Myo3b	LFSWIVNR	329421	myosin IIIB	NA	NA	NA	NA	NA	NA	NA	NA	NA	NA	NA	NA	NA	NA	NA
Nadk	SLSASPALGSTK	192185	NAD kinase	NA	NA	NA	NA	NA	NA	NA	NA	NA	NA	NA	NA	NA	NA	NA
Nadsyn1	VIFLNR	78914	NAD synthetase 1	NA	NA	NA	NA	NA	NA	NA	NA	NA	NA	NA	NA	NA	NA	NA
Nagk	AGVDPLVPLR	56174	N-acetylglucosamine kinase	NA	NA	NA	NA	NA	NA	NA	NA	NA	NA	NA	NA	NA	NA	NA
Nags	VTNPINPWYFK	217214	N-acetylglutamate synthase	NA	NA	NA	NA	NA	NA	NA	NA	NA	NA	NA	NA	NA	NA	NA
Nampt	IWGEDLR	59027	nicotinamide phosphoribosyltransferase	0.358701	0.32822	0.59327	0.438658	0.566323	0.355167	0.698407	0.546887	0.542911	0.481949	0.46958	0.414361	0.403759	0.543794	0.524799
Nanp	ATVWINK	67311	N-acetylneuraminic acid phosphatase	NA	NA	NA	NA	NA	NA	NA	NA	NA	NA	NA	NA	NA	NA	NA
Nans	SELEFK	94181	N-acetylneuraminic acid synthase (sialic acid synthase)	NA	NA	NA	NA	NA	NA	NA	NA	NA	NA	NA	NA	NA	NA	NA
Naprt	LTEDPEK	223646	nicotinate phosphoribosyltransferase	NA	NA	NA	NA	NA	NA	NA	NA	NA	NA	NA	NA	NA	NA	NA
Ndst1	ALFDTQNELR	15531	N-deacetylase/N-sulfotransferase (heparan glucosaminyl) 1	NA	NA	NA	NA	NA	NA	NA	NA	NA	NA	NA	NA	NA	NA	NA
Ndst2	LFLTDFFR	17423	N-deacetylase/N-sulfotransferase (heparan glucosaminyl) 2	NA	NA	NA	NA	NA	NA	NA	NA	NA	NA	NA	NA	NA	NA	NA
Ndst3	ALLDTQNLLR	83398	N-deacetylase/N-sulfotransferase (heparan glucosaminyl) 3	NA	NA	NA	NA	NA	NA	NA	NA	NA	NA	NA	NA	NA	NA	NA
Ndst4	ALLETQNLLR	64580	N-deacetylase/N-sulfotransferase (heparin glucosaminyl) 4	NA	NA	NA	NA	NA	NA	NA	NA	NA	NA	NA	NA	NA	NA	NA
Ndufa10	VVEDIEYLK	67273	NADH:ubiquinone oxidoreductase subunit A10	3.91267	2.6835	3.20714	3.45942	4.9697	1.26818	2.07887	1.62307	1.66505	1.20458	0.850544	0.874712	1.03456	0.762352	0.850968
Ndufa12	YYEDNK	66414	NADH:ubiquinone oxidoreductase subunit A12	3.90207	2.21498	3.12954	3.12827	4.27943	1.07357	1.6977	1.48739	1.60611	1.3339	0.84588	0.711896	0.910328	0.713592	0.745816
Ndufa2	SPGSQGVR	17991	NADH:ubiquinone oxidoreductase subunit A2	4.46048	2.55969	3.9326	3.85501	4.73735	1.92623	2.09965	1.98008	1.94616	1.81854	1.20331	1.11682	1.4645	0.770408	0.984104
Ndufa3	ATPYNYPVPVR	66091	NADH:ubiquinone oxidoreductase subunit A3	NA	NA	NA	NA	NA	NA	NA	NA	NA	NA	NA	NA	NA	NA	NA
Ndufa4	NNPEPWNK	17992	Ndufa4, mitochondrial complex associated	17.7423	13.0511	20.798	17.4417	21.345	14.2701	19.4955	12.7497	17.7982	12.8608	15.7156	13.0575	14.5025	14.0191	13.5171
Ndufa5	YTEQITNEK	68202	NADH:ubiquinone oxidoreductase subunit A5	3.34451	1.65699	3.7613	2.99853	4.00807	1.17278	1.79564	1.65996	1.44754	1.47086	1.13717	0.846304	1.03922	0.986648	1.0689
Ndufa6	VVDLLVIK	67130	NADH:ubiquinone oxidoreductase subunit A6	4.4414	2.60463	3.89571	3.78844	4.69453	1.44245	1.90927	1.52979	1.6129	1.42634	0.934072	0.787368	0.939584	0.895912	0.824256
Ndufa8	EFMLCR	68375	NADH:ubiquinone oxidoreductase subunit A8	3.34766	2.01427	3.24837	2.68806	4.29805	0.978765	2.11356	1.227	1.68092	1.31211	0.872378	0.829823	0.950395	0.829823	0.801453
Ndufa9	MGSQVIIPYR	66108	NADH:ubiquinone oxidoreductase subunit A9	14.646	7.24144	14.6247	11.1139	21.164	4.70233	7.44003	5.35484	7.60316	5.03568	4.00726	3.77321	3.80158	3.6881	3.72356
Ndufab1	LPAAFAPLPR	70316	NADH:ubiquinone oxidoreductase subunit AB1	NA	NA	NA	NA	NA	NA	NA	NA	NA	NA	NA	NA	NA	NA	NA
Ndufb10	VPDITECK	68342	NADH:ubiquinone oxidoreductase subunit B10	3.1207	1.56744	4.28387	2.12775	3.62427	0.985858	1.18445	1.38304	1.40431	1.67383	0.70925	1.34048	0.751805	0.744712	1.09224
Ndufb4	VSHIEDPALIR	68194	NADH:ubiquinone oxidoreductase subunit B4	3.60433	1.96965	2.81379	2.95448	4.13359	0.93793	1.52079	1.21931	1.3131	1.07862	0.730245	0.623054	0.690048	0.589556	0.643152
Ndufb5	TLAILQIESEK	66046	NADH:ubiquinone oxidoreductase subunit B5	3.59093	2.19744	3.04157	3.26266	3.83211	1.21261	1.90266	1.58778	1.56768	1.3801	1.14561	0.93123	1.01832	0.904432	1.09202
Ndufb7	DSFPNFLACK	66916	NADH:ubiquinone oxidoreductase subunit B7	3.41149	1.75185	2.5533	2.56749	3.61718	0.893655	1.52489	1.29793	1.39013	1.10643	0.574492	0.560307	0.687972	0.411365	0.51066
Ndufs1	GWNILTNSEK	227197	NADH:ubiquinone oxidoreductase core subunit S1	3.90886	1.82871	3.70915	3.30126	4.56224	0.900576	1.98474	1.48358	1.77826	1.31652	0.751752	0.724192	0.79712	1.0087	0.98368
Ndufs2	GSGIQWDLR	226646	NADH:ubiquinone oxidoreductase core subunit S2	3.71806	2.0687	3.11937	3.29278	3.72399	0.98368	2.03817	1.48527	1.62646	1.32754	1.10113	0.851816	1.11215	1.13123	1.22663
Ndufs3	VVAEPVELAQEFR	68349	NADH:ubiquinone oxidoreductase core subunit S3	3.38437	1.96906	2.36804	2.81282	3.551	0.958664	1.57007	1.19653	1.33094	0.961632	0.962904	0.677128	0.797968	0.63388	0.822984
Ndufs6	VYINLDK	407785	NADH:ubiquinone oxidoreductase core subunit S6	NA	NA	NA	NA	NA	NA	NA	NA	NA	NA	NA	NA	NA	NA	NA
Ndufs7	FGVVFR,VYDQMPEPR	75406	NADH:ubiquinone oxidoreductase core subunit S7	3.44695	2.14903	3.17744	2.84409	3.93634	1.02132	2.06392	1.56035	1.91498	1.26246	1.01423	1.01423	0.971673	0.971673	1.0355
Ndufs8	YPSGEER	225887	NADH:ubiquinone oxidoreductase core subunit S8	0.898456	0.43036	0.513464	0.68052	1.03202	0.257792	0.355312	0.29468	0.304856	0.265848	0.27136	0.151792	0.224296	0.159424	0.178928
Ndufv1	GGAGFPTGLK	17995	NADH:ubiquinone oxidoreductase core subunit V1	3.96016	2.3303	3.81897	3.03414	3.97924	1.39114	1.94446	1.65233	2.04962	1.31398	0.972656	0.680944	1.07654	0.880648	0.839096
Ndufv2	VGETTPDK	72900	NADH:ubiquinone oxidoreductase core subunit V2	3.27582	1.96185	3.09435	2.92645	3.76724	1.1253	1.82066	1.41022	1.58661	1.24826	0.834008	0.769984	0.981984	0.812384	0.808568
Neu1	IPLITATPR	18010	neuraminidase 1	NA	NA	NA	NA	NA	NA	NA	NA	NA	NA	NA	NA	NA	NA	NA
Neu4	TGLTYR	241159	sialidase 4	NA	NA	NA	NA	NA	NA	NA	NA	NA	NA	NA	NA	NA	NA	NA
Nfs1	SGIIDLK	18041	nitrogen fixation gene 1 (S. cerevisiae)	NA	NA	NA	NA	NA	NA	NA	NA	NA	NA	NA	NA	NA	NA	NA
Ngly1	IGNTAFSTR	59007	N-glycanase 1	NA	NA	NA	NA	NA	NA	NA	NA	NA	NA	NA	NA	NA	NA	NA
Nit2	ITFQESK	52633	nitrilase family, member 2	0.471366	0.430766	0.587888	0.538762	0.56231	0.563122	0.66178	0.386106	0.482734	0.518462	0.629706	0.493696	0.537138	0.729582	0.619556
Nme2	NIIHGSDSVESAEK	18103	NME/NM23 nucleoside diphosphate kinase 2	15.3765	12.9722	15.7099	12.6743	15.2914	13.8587	16.8163	12.731	13.1637	13.8233	19.3129	15.9156	16.9794	16.0574	18.632
Nme3	LVQASEELLR	79059	NME/NM23 nucleoside diphosphate kinase 3	NA	NA	NA	NA	NA	NA	NA	NA	NA	NA	NA	NA	NA	NA	NA
Nme6	WYEEEEPQLR	54369	NME/NM23 nucleoside diphosphate kinase 6	NA	NA	NA	NA	NA	NA	NA	NA	NA	NA	NA	NA	NA	NA	NA
Nme7	VNVFSR	171567	NME/NM23 family member 7	NA	NA	NA	NA	NA	NA	NA	NA	NA	NA	NA	NA	NA	NA	NA
Nmnat1	LFELAK	66454	nicotinamide nucleotide adenylyltransferase 1	NA	NA	NA	NA	NA	NA	NA	NA	NA	NA	NA	NA	NA	NA	NA
Nmnat2	VGESLSR	226518	nicotinamide nucleotide adenylyltransferase 2	NA	NA	NA	NA	NA	NA	NA	NA	NA	NA	NA	NA	NA	NA	NA
Nmnat3	TFQTPNLWK	74080	nicotinamide nucleotide adenylyltransferase 3	NA	NA	NA	NA	NA	NA	NA	NA	NA	NA	NA	NA	NA	NA	NA
Nnt	SAPLLLPGR	18115	nicotinamide nucleotide transhydrogenase	NA	NA	NA	NA	NA	NA	NA	NA	NA	NA	NA	NA	NA	NA	NA
Noc4l	LPLSLYK	100608	NOC4 like	NA	NA	NA	NA	NA	NA	NA	NA	NA	NA	NA	NA	NA	NA	NA
Nol6	AAFQLR	230082	nucleolar protein family 6 (RNA-associated)	NA	NA	NA	NA	NA	NA	NA	NA	NA	NA	NA	NA	NA	NA	NA
Nop53	VQQAALR	68077	NOP53 ribosome biogenesis factor	NA	NA	NA	NA	NA	NA	NA	NA	NA	NA	NA	NA	NA	NA	NA
Nos1	VGGLGFLVK	18125	nitric oxide synthase 1, neuronal	NA	NA	NA	NA	NA	NA	NA	NA	NA	NA	NA	NA	NA	NA	NA
Nos2	YNILEEVGR	18126	nitric oxide synthase 2, inducible	NA	NA	NA	NA	NA	NA	NA	NA	NA	NA	NA	NA	NA	NA	NA
Nos3	LEELGGER	18127	nitric oxide synthase 3, endothelial cell	NA	NA	NA	NA	NA	NA	NA	NA	NA	NA	NA	NA	NA	NA	NA
Npl	IPTFQGLK	74091	N-acetylneuraminate pyruvate lyase	NA	NA	NA	NA	NA	NA	NA	NA	NA	NA	NA	NA	NA	NA	NA
Npr1	LWTAPELLR	18160	natriuretic peptide receptor 1	NA	NA	NA	NA	NA	NA	NA	NA	NA	NA	NA	NA	NA	NA	NA
Npr2	ALPVDLR	230103	natriuretic peptide receptor 2	NA	NA	NA	NA	NA	NA	NA	NA	NA	NA	NA	NA	NA	NA	NA
Nsd1	YEVGDLIWAK	18193	nuclear receptor-binding SET-domain protein 1	NA	NA	NA	NA	NA	NA	NA	NA	NA	NA	NA	NA	NA	NA	NA
Nsd2	GIGTPPNTTPIK	107823	nuclear receptor binding SET domain protein 2	NA	NA	NA	NA	NA	NA	NA	NA	NA	NA	NA	NA	NA	NA	NA
Nsd3	FQVGDLVWSK	234135	nuclear receptor binding SET domain protein 3	NA	NA	NA	NA	NA	NA	NA	NA	NA	NA	NA	NA	NA	NA	NA
Nsdhl	ILTGLNYEAPK	18194	NAD(P) dependent steroid dehydrogenase-like	NA	NA	NA	NA	NA	NA	NA	NA	NA	NA	NA	NA	NA	NA	NA
Nt5c	LLSWSDNWR	50773	5',3'-nucleotidase, cytosolic	NA	NA	NA	NA	NA	NA	NA	NA	NA	NA	NA	NA	NA	NA	NA
Nt5c2	TVENLEK	76952	5'-nucleotidase, cytosolic II	NA	NA	NA	NA	NA	NA	NA	NA	NA	NA	NA	NA	NA	NA	NA
Nt5c3	VDELLEK,IGYLNDR	107569	5'-nucleotidase, cytosolic III	0.578073	0.458919	0.481719	0.533865	0.557583	0.416646	0.561099	0.436004	0.525392	0.528682	0.724825	0.580312	0.670825	0.514857	0.542841
Nt5e	FPILSANIK,YLGYLK	23959	5' nucleotidase, ecto	NA	NA	NA	NA	NA	NA	NA	NA	NA	NA	NA	NA	NA	NA	NA
Ntpcr	NSLLPDIVAVVQSSR	66566	nucleoside-triphosphatase, cancer-related	0.0870935	0.093793	0.107192	0.100492	0.107192	0.093793	0.113892	0.107192	0.100492	0.100492	0.100492	0.093793	0.0870935	0.100492	0.113892
Nudt12	NEIEDAR	67993	nudix hydrolase 12	NA	NA	NA	NA	NA	NA	NA	NA	NA	NA	NA	NA	NA	NA	NA
Nudt2	ACGLIIFR	66401	nudix hydrolase 2	0.31207	0.304978	0.354625	0.269515	0.319163	0.276608	0.36881	0.262423	0.31207	0.31207	0.290793	0.234052	0.326255	0.297885	0.276608
Nudt5	ELEEETGYK	53893	nudix hydrolase 5	NA	NA	NA	NA	NA	NA	NA	NA	NA	NA	NA	NA	NA	NA	NA
Nudt9	TSPYPGSK	74167	nudix hydrolase 9	0.121593	0.111668	0.163425	0.0776355	0.137191	0.107768	0.120885	0.112022	0.158107	0.146408	0.146763	0.108831	0.131874	0.136837	0.150663
Oat	AFYNNVLGEYEEYITK	18242	ornithine aminotransferase	0.366903	0.385572	0.442722	0.322707	0.410718	0.291846	0.46863	0.317754	0.376809	0.307086	0.562356	0.435102	0.417195	0.564261	0.562356
Ocrl	FDQLNIQR	320634	OCRL, inositol polyphosphate-5-phosphatase	NA	NA	NA	NA	NA	NA	NA	NA	NA	NA	NA	NA	NA	NA	NA
Odc1	INEVSSSDDK	18263	ornithine decarboxylase, structural 1	NA	NA	NA	NA	NA	NA	NA	NA	NA	NA	NA	NA	NA	NA	NA
Ogdh	TFQQIR	18293	oxoglutarate (alpha-ketoglutarate) dehydrogenase (lipoamide)	NA	NA	NA	NA	NA	NA	NA	NA	NA	NA	NA	NA	NA	NA	NA
Ogdhl	FEDFLAR	239017	oxoglutarate dehydrogenase-like	NA	NA	NA	NA	NA	NA	NA	NA	NA	NA	NA	NA	NA	NA	NA
Ogt	AFLDSLPDVK	108155	O-linked N-acetylglucosamine (GlcNAc) transferase (UDP-N-acetylglucosamine:polypeptide-N-acetylglucosaminyl transferase)	NA	NA	NA	NA	NA	NA	NA	NA	NA	NA	NA	NA	NA	NA	NA
Osbpl7	SFWALAQK	71240	oxysterol binding protein-like 7	NA	NA	NA	NA	NA	NA	NA	NA	NA	NA	NA	NA	NA	NA	NA
Osbpl8	SLIWTLLK	237542	oxysterol binding protein-like 8	NA	NA	NA	NA	NA	NA	NA	NA	NA	NA	NA	NA	NA	NA	NA
Otc	SLVFPEAENR	18416	ornithine transcarbamylase	NA	NA	NA	NA	NA	NA	NA	NA	NA	NA	NA	NA	NA	NA	NA
Oxct1	LLSSGLR	67041	3-oxoacid CoA transferase 1	NA	NA	NA	NA	NA	NA	NA	NA	NA	NA	NA	NA	NA	NA	NA
Oxr1	FDTTPNELVQLNK	170719	oxidation resistance 1	NA	NA	NA	NA	NA	NA	NA	NA	NA	NA	NA	NA	NA	NA	NA
Oxsm	VSPFFVPK	71147	3-oxoacyl-ACP synthase, mitochondrial	NA	NA	NA	NA	NA	NA	NA	NA	NA	NA	NA	NA	NA	NA	NA
Pa2g4	AFFSEVER	18813	proliferation-associated 2G4	0.324472	0.273686	0.445797	0.344223	0.359271	0.237006	0.374319	0.35833	0.351747	0.333877	0.344693	0.309424	0.30049	0.259578	0.313186
Pafah1b1	VWVVATK	18472	platelet-activating factor acetylhydrolase, isoform 1b, subunit 1	1.02823	0.67037	0.915319	0.587384	0.971158	0.487739	0.811972	0.571342	0.855162	0.939074	0.878916	0.634893	0.641988	0.738549	0.724358
Pafah1b2	VNQLLK	18475	platelet-activating factor acetylhydrolase, isoform 1b, subunit 2	NA	NA	NA	NA	NA	NA	NA	NA	NA	NA	NA	NA	NA	NA	NA
Pafah1b3	VVVLGLLPR	18476	platelet-activating factor acetylhydrolase, isoform 1b, subunit 3	NA	NA	NA	NA	NA	NA	NA	NA	NA	NA	NA	NA	NA	NA	NA
Pafah2	LPVSWNGPFK	100163	platelet-activating factor acetylhydrolase 2	NA	NA	NA	NA	NA	NA	NA	NA	NA	NA	NA	NA	NA	NA	NA
Pah	LLPLELEK	18478	phenylalanine hydroxylase	NA	NA	NA	NA	NA	NA	NA	NA	NA	NA	NA	NA	NA	NA	NA
Paics	IATGSFLK	67054	phosphoribosylaminoimidazole carboxylase, phosphoribosylaminoribosylaminoimidazole, succinocarboxamide synthetase	NA	NA	NA	NA	NA	NA	NA	NA	NA	NA	NA	NA	NA	NA	NA
Pank1	FEEDFR	75735	pantothenate kinase 1	NA	NA	NA	NA	NA	NA	NA	NA	NA	NA	NA	NA	NA	NA	NA
Pank2	LPFDLK	74450	pantothenate kinase 2	NA	NA	NA	NA	NA	NA	NA	NA	NA	NA	NA	NA	NA	NA	NA
Pank3	ATLVTITNNIGSVAR	211347	pantothenate kinase 3	NA	NA	NA	NA	NA	NA	NA	NA	NA	NA	NA	NA	NA	NA	NA
Pank4	GEVQALFLR	269614	pantothenate kinase 4	NA	NA	NA	NA	NA	NA	NA	NA	NA	NA	NA	NA	NA	NA	NA
Papss1	NLGFSPEDR	23971	3'-phosphoadenosine 5'-phosphosulfate synthase 1	NA	NA	NA	NA	NA	NA	NA	NA	NA	NA	NA	NA	NA	NA	NA
Papss2	LTPLELK	23972	3'-phosphoadenosine 5'-phosphosulfate synthase 2	NA	NA	NA	NA	NA	NA	NA	NA	NA	NA	NA	NA	NA	NA	NA
Pcare	TWVSPR	225004	photoreceptor cilium actin regulator	NA	NA	NA	NA	NA	NA	NA	NA	NA	NA	NA	NA	NA	NA	NA
Pcca	IAWDDEETR	110821	propionyl-Coenzyme A carboxylase, alpha polypeptide	NA	NA	NA	NA	NA	NA	NA	NA	NA	NA	NA	NA	NA	NA	NA
Pccb	FANPFPAAVR	66904	propionyl Coenzyme A carboxylase, beta polypeptide	0.595724	0.345872	0.407338	0.412987	0.445879	0.366472	0.524623	0.435912	0.519639	0.37511	0.672142	0.538245	0.632604	0.509339	0.52429
Pcdh8	VSGDTSFR	18530	protocadherin 8	NA	NA	NA	NA	NA	NA	NA	NA	NA	NA	NA	NA	NA	NA	NA
Pck1	AINPENGFFGVAPGTSVK	18534	phosphoenolpyruvate carboxykinase 1, cytosolic	NA	NA	NA	NA	NA	NA	NA	NA	NA	NA	NA	NA	NA	NA	NA
Pck2	TVIVTPSQR	74551	phosphoenolpyruvate carboxykinase 2 (mitochondrial)	NA	NA	NA	NA	NA	NA	NA	NA	NA	NA	NA	NA	NA	NA	NA
Pcnx2	GLWAGQQQELIFLR	270109	pecanex homolog 2	NA	NA	NA	NA	NA	NA	NA	NA	NA	NA	NA	NA	NA	NA	NA
Pcx	FIGPSPEVVR	18563	pyruvate carboxylase	0.294484	0.24082	0.378306	0.33839	0.444387	0.29138	0.470997	0.34593	0.384514	0.349035	0.374314	0.337504	0.466562	0.518008	0.438621
Pcyt1a	SIDLIQK	13026	phosphate cytidylyltransferase 1, choline, alpha isoform	NA	NA	NA	NA	NA	NA	NA	NA	NA	NA	NA	NA	NA	NA	NA
Pcyt1b	FQNQVDK	236899	phosphate cytidylyltransferase 1, choline, beta isoform	NA	NA	NA	NA	NA	NA	NA	NA	NA	NA	NA	NA	NA	NA	NA
Pcyt2	GPPVFTQEER	68671	phosphate cytidylyltransferase 2, ethanolamine	NA	NA	NA	NA	NA	NA	NA	NA	NA	NA	NA	NA	NA	NA	NA
Pdcd5	NSILAQVLDQSAR	56330	programmed cell death 5	0.485442	0.466301	0.475261	0.524945	0.511913	0.434536	0.510691	0.388109	0.536756	0.509062	0.44879	0.395847	0.440644	0.437794	0.491551
Pde10a	GIAGQVAR	23984	phosphodiesterase 10A	NA	NA	NA	NA	NA	NA	NA	NA	NA	NA	NA	NA	NA	NA	NA
Pde1a	NSLQQPEGIDR	18573	phosphodiesterase 1A, calmodulin-dependent	NA	NA	NA	NA	NA	NA	NA	NA	NA	NA	NA	NA	NA	NA	NA
Pde1b	SDAVPSEVR	18574	phosphodiesterase 1B, Ca2+-calmodulin dependent	NA	NA	NA	NA	NA	NA	NA	NA	NA	NA	NA	NA	NA	NA	NA
Pde1c	GEASVVDLK	18575	phosphodiesterase 1C	NA	NA	NA	NA	NA	NA	NA	NA	NA	NA	NA	NA	NA	NA	NA
Pde2a	GVDDSTGFR	207728	phosphodiesterase 2A, cGMP-stimulated	NA	NA	NA	NA	NA	NA	NA	NA	NA	NA	NA	NA	NA	NA	NA
Pde4a	SLSLSLPGPR	18577	phosphodiesterase 4A, cAMP specific	NA	NA	NA	NA	NA	NA	NA	NA	NA	NA	NA	NA	NA	NA	NA
Pde4b	VTSSGVLLLDNYTDR	18578	phosphodiesterase 4B, cAMP specific	NA	NA	NA	NA	NA	NA	NA	NA	NA	NA	NA	NA	NA	NA	NA
Pde4c	FGVQTDQEEQLAK	110385	phosphodiesterase 4C, cAMP specific	NA	NA	NA	NA	NA	NA	NA	NA	NA	NA	NA	NA	NA	NA	NA
Pde4d	TEQEDVLAK	238871	phosphodiesterase 4D, cAMP specific	NA	NA	NA	NA	NA	NA	NA	NA	NA	NA	NA	NA	NA	NA	NA
Pde6a	FLDSNIGFAK	225600	phosphodiesterase 6A, cGMP-specific, rod, alpha	NA	NA	NA	NA	NA	NA	NA	NA	NA	NA	NA	NA	NA	NA	NA
Pde6b	SWVEYLSLETTR	18587	phosphodiesterase 6B, cGMP, rod receptor, beta polypeptide	NA	NA	NA	NA	NA	NA	NA	NA	NA	NA	NA	NA	NA	NA	NA
Pde6c	NGIPEVASR	110855	phosphodiesterase 6C, cGMP specific, cone, alpha prime	NA	NA	NA	NA	NA	NA	NA	NA	NA	NA	NA	NA	NA	NA	NA
Pde7a	SAVGLLR	18583	phosphodiesterase 7A	NA	NA	NA	NA	NA	NA	NA	NA	NA	NA	NA	NA	NA	NA	NA
Pde7b	GSYPFIDFR	29863	phosphodiesterase 7B	NA	NA	NA	NA	NA	NA	NA	NA	NA	NA	NA	NA	NA	NA	NA
Pde8a	IIPVIGQGGK	18584	phosphodiesterase 8A	NA	NA	NA	NA	NA	NA	NA	NA	NA	NA	NA	NA	NA	NA	NA
Pde8b	ITPVIGQGGK	218461	phosphodiesterase 8B	NA	NA	NA	NA	NA	NA	NA	NA	NA	NA	NA	NA	NA	NA	NA
Pde9a	ATAQIGFIK	18585	phosphodiesterase 9A	0.0712545	0.0131165	0.0067355	0.060265	0.007799	0.0436035	0.0102805	0.0116985	0.033323	0.0549475	0.0733815	0.017016	0.109895	0.0109895	0.0180795
Pdha1	NFANDATFEIK	18597	pyruvate dehydrogenase E1 alpha 1	0.204993	0.234657	0.272291	0.286902	0.319665	0.381208	0.220047	0.249268	0.331177	0.190383	0.289558	0.140794	0.24307	0.188169	0.212077
Pdha2	SILAELTGR	18598	pyruvate dehydrogenase E1 alpha 2	NA	NA	NA	NA	NA	NA	NA	NA	NA	NA	NA	NA	NA	NA	NA
Pdhb	VVSPWNSEDAK	68263	pyruvate dehydrogenase (lipoamide) beta	4.8853	4.25084	5.54234	4.26457	6.4274	4.40802	7.53029	4.68297	6.80462	4.77329	8.23249	5.96473	6.04974	7.05522	7.316
Pdhx	VVDDELATR	27402	pyruvate dehydrogenase complex, component X	1.29178	0.856796	1.38159	1.04631	1.23017	1.02656	1.67174	1.19914	1.07405	1.04443	1.94731	1.1902	1.41451	1.41451	1.66986
Pdss1	FSLPGDVDR	56075	prenyl (solanesyl) diphosphate synthase, subunit 1	NA	NA	NA	NA	NA	NA	NA	NA	NA	NA	NA	NA	NA	NA	NA
Pdss2	SALENIVFAVTR	71365	prenyl (solanesyl) diphosphate synthase, subunit 2	NA	NA	NA	NA	NA	NA	NA	NA	NA	NA	NA	NA	NA	NA	NA
Pfkfb1	IFDVGTR	18639	6-phosphofructo-2-kinase/fructose-2,6-biphosphatase 1	0.226475	0.23995	0.361739	0.317687	0.321315	0.282965	0.344636	0.28711	0.268972	0.283483	0.382987	0.324943	0.302658	0.301621	0.446732
Pfkfb2	VINVGQR	18640	6-phosphofructo-2-kinase/fructose-2,6-biphosphatase 2	NA	NA	NA	NA	NA	NA	NA	NA	NA	NA	NA	NA	NA	NA	NA
Pfkfb3	STIQTAEALR	170768	6-phosphofructo-2-kinase/fructose-2,6-biphosphatase 3	NA	NA	NA	NA	NA	NA	NA	NA	NA	NA	NA	NA	NA	NA	NA
Pfkfb4	SFEFFLPDNEEGLK	270198	6-phosphofructo-2-kinase/fructose-2,6-biphosphatase 4	NA	NA	NA	NA	NA	NA	NA	NA	NA	NA	NA	NA	NA	NA	NA
Pfkl	LGFDTR	18641	phosphofructokinase, liver, B-type	NA	NA	NA	NA	NA	NA	NA	NA	NA	NA	NA	NA	NA	NA	NA
Pfkm	IGLIQGNR	18642	phosphofructokinase, muscle	20.1969	16.639	18.0859	16.1174	18.9068	17.8796	19.5912	15.6255	15.9585	16.9126	20.146	17.4173	16.5022	18.174	17.1973
Pfkp	EWSGLLEELAR	56421	phosphofructokinase, platelet	0.106387	0.120572	0.106387	0.0638325	0.0922025	0.099295	0.127665	0.099295	0.120572	0.0922025	0.120572	0.099295	0.106387	0.11348	0.14185
Pgap1	SIGSIALR	241062	post-GPI attachment to proteins 1	NA	NA	NA	NA	NA	NA	NA	NA	NA	NA	NA	NA	NA	NA	NA
Pgd	VDDFLANEAK	110208	phosphogluconate dehydrogenase	NA	NA	NA	NA	NA	NA	NA	NA	NA	NA	NA	NA	NA	NA	NA
Pgk1	ITLPVDFVTADK	18655	phosphoglycerate kinase 1	27.8286	29.6527	35.2495	31.1399	36.2856	29.38	40.8012	29.9489	35.6502	33.7238	34.6731	31.3834	32.0741	35.8256	35.4253
Pgls	WTLGFCDER	66171	6-phosphogluconolactonase	0.22696	0.42555	0.45392	0.319163	0.517752	0.205682	0.546122	0.276608	0.432642	0.411365	0.503567	0.36881	0.354625	0.687972	0.411365
Pgm1	VSQLQER	72157	phosphoglucomutase 1	17.5577	18.8642	22.416	19.2446	23.9205	18.4304	24.4894	18.6628	19.4823	21.2338	18.5145	16.6903	18.2103	18.9112	18.3042
Pgm2	LDQETAQWLR	66681	phosphoglucomutase 2	NA	NA	NA	NA	NA	NA	NA	NA	NA	NA	NA	NA	NA	NA	NA
Pgm2l1	LTAAVLLAK	70974	phosphoglucomutase 2-like 1	NA	NA	NA	NA	NA	NA	NA	NA	NA	NA	NA	NA	NA	NA	NA
Pgm3	IATLISSFLK	109785	phosphoglucomutase 3	0.418157	0.218006	0.470478	0.269497	0.592562	0.205964	0.794373	0.10755	0.515741	0.488749	0.42314	0.305624	0.276141	0.353793	0.337183
Pgs1	VQLQEYWR	74451	phosphatidylglycerophosphate synthase 1	NA	NA	NA	NA	NA	NA	NA	NA	NA	NA	NA	NA	NA	NA	NA
Phgdh	GGIVDEGALLR	236539	3-phosphoglycerate dehydrogenase	NA	NA	NA	NA	NA	NA	NA	NA	NA	NA	NA	NA	NA	NA	NA
Phpt1	WAEYHADIYDK	75454	phosphohistidine phosphatase 1	3.65264	2.97176	3.62427	3.12779	3.7803	2.82991	4.22713	3.01431	3.41859	3.24837	3.7874	2.88665	3.05687	3.33347	3.43986
Phykpl	LFFPEDPVK	72947	5-phosphohydroxy-L-lysine phospholyase	NA	NA	NA	NA	NA	NA	NA	NA	NA	NA	NA	NA	NA	NA	NA
Pi4k2a	LELNIVPR	84095	phosphatidylinositol 4-kinase type 2 alpha	NA	NA	NA	NA	NA	NA	NA	NA	NA	NA	NA	NA	NA	NA	NA
Pi4k2b	GQILNLTQALR	67073	phosphatidylinositol 4-kinase type 2 beta	NA	NA	NA	NA	NA	NA	NA	NA	NA	NA	NA	NA	NA	NA	NA
Pi4ka	SNLDITVGSR	224020	phosphatidylinositol 4-kinase alpha	NA	NA	NA	NA	NA	NA	NA	NA	NA	NA	NA	NA	NA	NA	NA
Piga	IILEEVR	18700	phosphatidylinositol glycan anchor biosynthesis, class A	NA	NA	NA	NA	NA	NA	NA	NA	NA	NA	NA	NA	NA	NA	NA
Pigk	TDLFQR	329777	phosphatidylinositol glycan anchor biosynthesis, class K	NA	NA	NA	NA	NA	NA	NA	NA	NA	NA	NA	NA	NA	NA	NA
Pigl	SQLLWFR	327942	phosphatidylinositol glycan anchor biosynthesis, class L	NA	NA	NA	NA	NA	NA	NA	NA	NA	NA	NA	NA	NA	NA	NA
Pigm	FVTEGR	67556	phosphatidylinositol glycan anchor biosynthesis, class M	NA	NA	NA	NA	NA	NA	NA	NA	NA	NA	NA	NA	NA	NA	NA
Pign	LVLFVADGLR	27392	phosphatidylinositol glycan anchor biosynthesis, class N	NA	NA	NA	NA	NA	NA	NA	NA	NA	NA	NA	NA	NA	NA	NA
Pigq	SEVLFR	14755	phosphatidylinositol glycan anchor biosynthesis, class Q	NA	NA	NA	NA	NA	NA	NA	NA	NA	NA	NA	NA	NA	NA	NA
Pigs	ISNIVIK	276846	phosphatidylinositol glycan anchor biosynthesis, class S	NA	NA	NA	NA	NA	NA	NA	NA	NA	NA	NA	NA	NA	NA	NA
Pigt	ALGQLISK	78928	phosphatidylinositol glycan anchor biosynthesis, class T	NA	NA	NA	NA	NA	NA	NA	NA	NA	NA	NA	NA	NA	NA	NA
Pigu	SSLAEFISER,VEVVSPLSSWK	228812	phosphatidylinositol glycan anchor biosynthesis, class U	NA	NA	NA	NA	NA	NA	NA	NA	NA	NA	NA	NA	NA	NA	NA
Pik3c2b	VPEALGWVTTPLFNFR	240752	phosphatidylinositol-4-phosphate 3-kinase catalytic subunit type 2 beta	NA	NA	NA	NA	NA	NA	NA	NA	NA	NA	NA	NA	NA	NA	NA
Pik3c3	LQALLGDNEK	225326	phosphatidylinositol 3-kinase catalytic subunit type 3	NA	NA	NA	NA	NA	NA	NA	NA	NA	NA	NA	NA	NA	NA	NA
Pik3ca	LINLTDILK	18706	phosphatidylinositol-4,5-bisphosphate 3-kinase catalytic subunit alpha	NA	NA	NA	NA	NA	NA	NA	NA	NA	NA	NA	NA	NA	NA	NA
Pik3cb	TLNSLIK	74769	phosphatidylinositol-4,5-bisphosphate 3-kinase catalytic subunit beta	NA	NA	NA	NA	NA	NA	NA	NA	NA	NA	NA	NA	NA	NA	NA
Pik3cd	ALLVNVK	18707	phosphatidylinositol-4,5-bisphosphate 3-kinase catalytic subunit delta	NA	NA	NA	NA	NA	NA	NA	NA	NA	NA	NA	NA	NA	NA	NA
Pik3cg	GIDIPVLPR	30955	phosphatidylinositol-4,5-bisphosphate 3-kinase catalytic subunit gamma	NA	NA	NA	NA	NA	NA	NA	NA	NA	NA	NA	NA	NA	NA	NA
Pik3r1	ISEIIDSR	18708	phosphoinositide-3-kinase regulatory subunit 1	NA	NA	NA	NA	NA	NA	NA	NA	NA	NA	NA	NA	NA	NA	NA
Pikfyve	VSLLQDLK	18711	phosphoinositide kinase, FYVE type zinc finger containing	NA	NA	NA	NA	NA	NA	NA	NA	NA	NA	NA	NA	NA	NA	NA
Pip4k2a	SAPLPNDSQAR	18718	phosphatidylinositol-5-phosphate 4-kinase, type II, alpha	NA	NA	NA	NA	NA	NA	NA	NA	NA	NA	NA	NA	NA	NA	NA
Pip4k2b	SAPINSDSQGR	108083	phosphatidylinositol-5-phosphate 4-kinase, type II, beta	0.132881	0.102109	0.09325	0.09325	0.155261	0.102575	0.122158	0.0853238	0.0979125	0.111434	0.0983788	0.114231	0.0997775	0.110035	0.106771
Pip4k2c	SAEGAPQK	117150	phosphatidylinositol-5-phosphate 4-kinase, type II, gamma	NA	NA	NA	NA	NA	NA	NA	NA	NA	NA	NA	NA	NA	NA	NA
Pip5k1a	TTSSALK	18720	phosphatidylinositol-4-phosphate 5-kinase, type 1 alpha	NA	NA	NA	NA	NA	NA	NA	NA	NA	NA	NA	NA	NA	NA	NA
Pip5k1b	ATSQEIVSSISQEWK	18719	phosphatidylinositol-4-phosphate 5-kinase, type 1 beta	NA	NA	NA	NA	NA	NA	NA	NA	NA	NA	NA	NA	NA	NA	NA
Pip5k1c	TTSSTLK	18717	phosphatidylinositol-4-phosphate 5-kinase, type 1 gamma	NA	NA	NA	NA	NA	NA	NA	NA	NA	NA	NA	NA	NA	NA	NA
Pip5kl1	WVDPAPEGSPLVLVLK	227733	phosphatidylinositol-4-phosphate 5-kinase-like 1	NA	NA	NA	NA	NA	NA	NA	NA	NA	NA	NA	NA	NA	NA	NA
Pkd1	VWGALR	18763	polycystin 1, transient receptor potential channel interacting	NA	NA	NA	NA	NA	NA	NA	NA	NA	NA	NA	NA	NA	NA	NA
Pklr	STSIIATIGPASR	18770	pyruvate kinase liver and red blood cell	NA	NA	NA	NA	NA	NA	NA	NA	NA	NA	NA	NA	NA	NA	NA
Pkm	APIIAVTR	18746	pyruvate kinase, muscle	63.7246	59.3338	71.8951	58.4501	74.9545	62.5557	70.7032	55.179	61.9722	66.1318	54.3312	55.5713	53.9159	59.6393	56.95
Pla2g15	IPVIGPLK	192654	phospholipase A2, group XV	NA	NA	NA	NA	NA	NA	NA	NA	NA	NA	NA	NA	NA	NA	NA
Pla2g1b	AVWQFR	18778	phospholipase A2, group IB, pancreas	NA	NA	NA	NA	NA	NA	NA	NA	NA	NA	NA	NA	NA	NA	NA
Pla2g4a	FTVVVLR	18783	phospholipase A2, group IVA (cytosolic, calcium-dependent)	NA	NA	NA	NA	NA	NA	NA	NA	NA	NA	NA	NA	NA	NA	NA
Pla2g7	SWLYLR	27226	phospholipase A2, group VII (platelet-activating factor acetylhydrolase, plasma)	NA	NA	NA	NA	NA	NA	NA	NA	NA	NA	NA	NA	NA	NA	NA
Plaat3	YQVNNK	225845	phospholipase A and acyltransferase 3	NA	NA	NA	NA	NA	NA	NA	NA	NA	NA	NA	NA	NA	NA	NA
Plcb1	FESFEISK	18795	phospholipase C, beta 1	NA	NA	NA	NA	NA	NA	NA	NA	NA	NA	NA	NA	NA	NA	NA
Plcb2	GLEAEVK	18796	phospholipase C, beta 2	NA	NA	NA	NA	NA	NA	NA	NA	NA	NA	NA	NA	NA	NA	NA
Plcb3	VVLPTLASLR	18797	phospholipase C, beta 3	NA	NA	NA	NA	NA	NA	NA	NA	NA	NA	NA	NA	NA	NA	NA
Plcd1	TIWQESR	18799	phospholipase C, delta 1	NA	NA	NA	NA	NA	NA	NA	NA	NA	NA	NA	NA	NA	NA	NA
Plcd3	NLDLAAPTAEEAQR	72469	phospholipase C, delta 3	NA	NA	NA	NA	NA	NA	NA	NA	NA	NA	NA	NA	NA	NA	NA
Plcd4	VYPSGLR	18802	phospholipase C, delta 4	NA	NA	NA	NA	NA	NA	NA	NA	NA	NA	NA	NA	NA	NA	NA
Plce1	GISFASELK	74055	phospholipase C, epsilon 1	NA	NA	NA	NA	NA	NA	NA	NA	NA	NA	NA	NA	NA	NA	NA
Plcg1	SAIIQNVEK	18803	phospholipase C, gamma 1	NA	NA	NA	NA	NA	NA	NA	NA	NA	NA	NA	NA	NA	NA	NA
Plcg2	SILDEFK	234779	phospholipase C, gamma 2	NA	NA	NA	NA	NA	NA	NA	NA	NA	NA	NA	NA	NA	NA	NA
Plcz1	ITIEEFR	114875	phospholipase C, zeta 1	NA	NA	NA	NA	NA	NA	NA	NA	NA	NA	NA	NA	NA	NA	NA
Pld1	AQVLEVER	18805	phospholipase D1	NA	NA	NA	NA	NA	NA	NA	NA	NA	NA	NA	NA	NA	NA	NA
Pld2	VGDEIVDR	18806	phospholipase D2	NA	NA	NA	NA	NA	NA	NA	NA	NA	NA	NA	NA	NA	NA	NA
Pld4	FWVVDGR	104759	phospholipase D family, member 4	NA	NA	NA	NA	NA	NA	NA	NA	NA	NA	NA	NA	NA	NA	NA
Plod1	LVGPEVR	18822	procollagen-lysine, 2-oxoglutarate 5-dioxygenase 1	NA	NA	NA	NA	NA	NA	NA	NA	NA	NA	NA	NA	NA	NA	NA
Plod2	IIAPLVTR	26432	procollagen lysine, 2-oxoglutarate 5-dioxygenase 2	NA	NA	NA	NA	NA	NA	NA	NA	NA	NA	NA	NA	NA	NA	NA
Plod3	SEDYVELVQR	26433	procollagen-lysine, 2-oxoglutarate 5-dioxygenase 3	NA	NA	NA	NA	NA	NA	NA	NA	NA	NA	NA	NA	NA	NA	NA
Plpp3	AIVPESK	67916	phospholipid phosphatase 3	0.173411	0.135094	0.189622	0.166043	0.161621	0.112988	0.184219	0.15327	0.18864	0.202886	0.145901	0.118391	0.119865	0.185201	0.155726
Pls1	VGLFADIEISR	102502	plastin 1 (I-isoform)	NA	NA	NA	NA	NA	NA	NA	NA	NA	NA	NA	NA	NA	NA	NA
Pmm1	IEFSELDK	29858	phosphomannomutase 1	NA	NA	NA	NA	NA	NA	NA	NA	NA	NA	NA	NA	NA	NA	NA
Pmm2	IGVVGGSDFEK	54128	phosphomannomutase 2	0.389724	0.355519	0.390242	0.292811	0.462279	0.333235	0.504776	0.336863	0.465388	0.427556	0.369512	0.263789	0.300585	0.422374	0.344636
Pmpcb	TILGPTENIK	73078	peptidase (mitochondrial processing) beta	0.155162	0.118102	0.169009	0.127469	0.188964	0.167787	0.209734	0.177968	0.219101	0.176747	0.329058	0.246793	0.276116	0.339239	0.30503
Pmvk	LVLLFSGK	68603	phosphomevalonate kinase	NA	NA	NA	NA	NA	NA	NA	NA	NA	NA	NA	NA	NA	NA	NA
Pnliprp1	LDVGTIEK	18946	pancreatic lipase related protein 1	NA	NA	NA	NA	NA	NA	NA	NA	NA	NA	NA	NA	NA	NA	NA
Pnmt	NNYAPPR	18948	phenylethanolamine-N-methyltransferase	NA	NA	NA	NA	NA	NA	NA	NA	NA	NA	NA	NA	NA	NA	NA
Pnp	VFGFSLITNK	18950	purine-nucleoside phosphorylase	NA	NA	NA	NA	NA	NA	NA	NA	NA	NA	NA	NA	NA	NA	NA
Pnpla2	NNLSLGDALAK	66853	patatin-like phospholipase domain containing 2	NA	NA	NA	NA	NA	NA	NA	NA	NA	NA	NA	NA	NA	NA	NA
Pnpt1	GITALQADIK	71701	polyribonucleotide nucleotidyltransferase 1	NA	NA	NA	NA	NA	NA	NA	NA	NA	NA	NA	NA	NA	NA	NA
Pola2	IEELGSELK	18969	polymerase (DNA directed), alpha 2	NA	NA	NA	NA	NA	NA	NA	NA	NA	NA	NA	NA	NA	NA	NA
Pold1	IFEPILGEGR	18971	polymerase (DNA directed), delta 1, catalytic subunit	NA	NA	NA	NA	NA	NA	NA	NA	NA	NA	NA	NA	NA	NA	NA
Pold2	GTIDVSK	18972	polymerase (DNA directed), delta 2, regulatory subunit	NA	NA	NA	NA	NA	NA	NA	NA	NA	NA	NA	NA	NA	NA	NA
Pold3	VNLDSEQAVK	67967	polymerase (DNA-directed), delta 3, accessory subunit	NA	NA	NA	NA	NA	NA	NA	NA	NA	NA	NA	NA	NA	NA	NA
Pole	IFQSSVFEAFLK	18973	polymerase (DNA directed), epsilon	NA	NA	NA	NA	NA	NA	NA	NA	NA	NA	NA	NA	NA	NA	NA
Pole2	FFLEDPTGTVQLDLSK	18974	polymerase (DNA directed), epsilon 2 (p59 subunit)	NA	NA	NA	NA	NA	NA	NA	NA	NA	NA	NA	NA	NA	NA	NA
Pole3	EALPDGVNISK	59001	polymerase (DNA directed), epsilon 3 (p17 subunit)	NA	NA	NA	NA	NA	NA	NA	NA	NA	NA	NA	NA	NA	NA	NA
Pole4	AAELFVETIAK	66979	polymerase (DNA-directed), epsilon 4 (p12 subunit)	NA	NA	NA	NA	NA	NA	NA	NA	NA	NA	NA	NA	NA	NA	NA
Polg	AALALQITNLLTR	18975	polymerase (DNA directed), gamma	NA	NA	NA	NA	NA	NA	NA	NA	NA	NA	NA	NA	NA	NA	NA
Polr1a	GGTGLFELK	20019	polymerase (RNA) I polypeptide A	NA	NA	NA	NA	NA	NA	NA	NA	NA	NA	NA	NA	NA	NA	NA
Polr1b	NLPSGPSLK	20017	polymerase (RNA) I polypeptide B	NA	NA	NA	NA	NA	NA	NA	NA	NA	NA	NA	NA	NA	NA	NA
Polr1c	LDTFSR	20016	polymerase (RNA) I polypeptide C	NA	NA	NA	NA	NA	NA	NA	NA	NA	NA	NA	NA	NA	NA	NA
Polr1d	AIEELLK	20018	polymerase (RNA) I polypeptide D	NA	NA	NA	NA	NA	NA	NA	NA	NA	NA	NA	NA	NA	NA	NA
Polr1e	LSYVGNNFGTGALK	64424	polymerase (RNA) I polypeptide E	NA	NA	NA	NA	NA	NA	NA	NA	NA	NA	NA	NA	NA	NA	NA
Polr2a	ISPWLLR	20020	polymerase (RNA) II (DNA directed) polypeptide A	NA	NA	NA	NA	NA	NA	NA	NA	NA	NA	NA	NA	NA	NA	NA
Polr2b	AGVSQVLNR	231329	polymerase (RNA) II (DNA directed) polypeptide B	NA	NA	NA	NA	NA	NA	NA	NA	NA	NA	NA	NA	NA	NA	NA
Polr2c	FIIENTDLAVANSIR	20021	polymerase (RNA) II (DNA directed) polypeptide C	NA	NA	NA	NA	NA	NA	NA	NA	NA	NA	NA	NA	NA	NA	NA
Polr2e	IQAGDPVAR	66420	polymerase (RNA) II (DNA directed) polypeptide E	NA	NA	NA	NA	NA	NA	NA	NA	NA	NA	NA	NA	NA	NA	NA
Polr2f	IPIIIR	69833	polymerase (RNA) II (DNA directed) polypeptide F	NA	NA	NA	NA	NA	NA	NA	NA	NA	NA	NA	NA	NA	NA	NA
Polr2g	GEVVDAVVTQVNK	67710	polymerase (RNA) II (DNA directed) polypeptide G	NA	NA	NA	NA	NA	NA	NA	NA	NA	NA	NA	NA	NA	NA	NA
Polr2h	IEGDETSTEAATR	245841	polymerase (RNA) II (DNA directed) polypeptide H	NA	NA	NA	NA	NA	NA	NA	NA	NA	NA	NA	NA	NA	NA	NA
Polr2l	MLLAHVDLIEK	66491	polymerase (RNA) II (DNA directed) polypeptide L	NA	NA	NA	NA	NA	NA	NA	NA	NA	NA	NA	NA	NA	NA	NA
Polr3a	GFSIGIGDVTPGQGLLK	218832	polymerase (RNA) III (DNA directed) polypeptide A	NA	NA	NA	NA	NA	NA	NA	NA	NA	NA	NA	NA	NA	NA	NA
Polr3c	TGSQPLR	74414	polymerase (RNA) III (DNA directed) polypeptide C	NA	NA	NA	NA	NA	NA	NA	NA	NA	NA	NA	NA	NA	NA	NA
Polr3d	TFTPNIISR	67065	polymerase (RNA) III (DNA directed) polypeptide D	NA	NA	NA	NA	NA	NA	NA	NA	NA	NA	NA	NA	NA	NA	NA
Polr3f	SNLPLTEINK	70408	polymerase (RNA) III (DNA directed) polypeptide F	NA	NA	NA	NA	NA	NA	NA	NA	NA	NA	NA	NA	NA	NA	NA
Polr3gl	LETLEK	69870	polymerase (RNA) III (DNA directed) polypeptide G like	NA	NA	NA	NA	NA	NA	NA	NA	NA	NA	NA	NA	NA	NA	NA
Polr3h	LNDSIAEELNK	78929	polymerase (RNA) III (DNA directed) polypeptide H	NA	NA	NA	NA	NA	NA	NA	NA	NA	NA	NA	NA	NA	NA	NA
Pon2	STVEIFK	330260	paraoxonase 2	NA	NA	NA	NA	NA	NA	NA	NA	NA	NA	NA	NA	NA	NA	NA
Poteg	NIQSLR	70952	POTE ankyrin domain family, member G	NA	NA	NA	NA	NA	NA	NA	NA	NA	NA	NA	NA	NA	NA	NA
Ppa1	YVANLFPYK	67895	pyrophosphatase (inorganic) 1	NA	NA	NA	NA	NA	NA	NA	NA	NA	NA	NA	NA	NA	NA	NA
Ppa2	FKPGYLEATLNWFR	74776	pyrophosphatase (inorganic) 2	NA	NA	NA	NA	NA	NA	NA	NA	NA	NA	NA	NA	NA	NA	NA
Ppat	GNTISPIIK	231327	phosphoribosyl pyrophosphate amidotransferase	NA	NA	NA	NA	NA	NA	NA	NA	NA	NA	NA	NA	NA	NA	NA
Ppcdc	LPLLVSK	66812	phosphopantothenoylcysteine decarboxylase	NA	NA	NA	NA	NA	NA	NA	NA	NA	NA	NA	NA	NA	NA	NA
Ppcs	FLDNFSSGR	106564	phosphopantothenoylcysteine synthetase	NA	NA	NA	NA	NA	NA	NA	NA	NA	NA	NA	NA	NA	NA	NA
Ppox	WSQWSLR	19044	protoporphyrinogen oxidase	NA	NA	NA	NA	NA	NA	NA	NA	NA	NA	NA	NA	NA	NA	NA
Prdx6	LSILYPATTGR	11758	peroxiredoxin 6	2.2177	2.06534	2.76178	2.04935	2.62917	1.94966	2.85442	1.7846	2.30423	2.30987	3.21369	2.40486	2.32962	2.79846	2.87323
Prim1	LGAFQAQEK,LWVYSGR	19075	DNA primase, p49 subunit	NA	NA	NA	NA	NA	NA	NA	NA	NA	NA	NA	NA	NA	NA	NA
Prim2	SLPAVQSDER,FSILPK	19076	DNA primase, p58 subunit	NA	NA	NA	NA	NA	NA	NA	NA	NA	NA	NA	NA	NA	NA	NA
Proser1	AVLTEYK	212127	proline and serine rich 1	NA	NA	NA	NA	NA	NA	NA	NA	NA	NA	NA	NA	NA	NA	NA
Prps1	VYAILTHGIFSGPAISR	19139	phosphoribosyl pyrophosphate synthetase 1	1.14561	0.696748	0.736945	0.656551	0.817339	0.80394	0.850836	0.703448	0.80394	0.824039	1.2729	0.911132	1.15231	1.25281	1.23271
Prps2	LLSAGATK	110639	phosphoribosyl pyrophosphate synthetase 2	NA	NA	NA	NA	NA	NA	NA	NA	NA	NA	NA	NA	NA	NA	NA
Prune1	SELPLR	229589	prune exopolyphosphatase	NA	NA	NA	NA	NA	NA	NA	NA	NA	NA	NA	NA	NA	NA	NA
Psat1	FGVIFAGAQK	107272	phosphoserine aminotransferase 1	NA	NA	NA	NA	NA	NA	NA	NA	NA	NA	NA	NA	NA	NA	NA
Psd4	LYLFQAPTAK	215632	pleckstrin and Sec7 domain containing 4	NA	NA	NA	NA	NA	NA	NA	NA	NA	NA	NA	NA	NA	NA	NA
Psma4	TTIFSPEGR	26441	proteasome subunit alpha 4	0.526122	0.558926	0.601282	0.519893	0.607511	0.521139	0.626612	0.497885	0.469648	0.561003	0.541486	0.574291	0.519893	0.550621	0.660247
Psph	LALIQPSR	100678	phosphoserine phosphatase	NA	NA	NA	NA	NA	NA	NA	NA	NA	NA	NA	NA	NA	NA	NA
Ptdss1	AVLQFTPASWTYVR	19210	phosphatidylserine synthase 1	NA	NA	NA	NA	NA	NA	NA	NA	NA	NA	NA	NA	NA	NA	NA
Ptdss2	LGVPLPER	27388	phosphatidylserine synthase 2	NA	NA	NA	NA	NA	NA	NA	NA	NA	NA	NA	NA	NA	NA	NA
Pten	NNIDDVVR	19211	phosphatase and tensin homolog	NA	NA	NA	NA	NA	NA	NA	NA	NA	NA	NA	NA	NA	NA	NA
Ptges	SDPDVER	64292	prostaglandin E synthase	NA	NA	NA	NA	NA	NA	NA	NA	NA	NA	NA	NA	NA	NA	NA
Ptges3	GESGQSWPR	56351	prostaglandin E synthase 3	0.262842	0.206695	0.457197	0.28999	0.48126	0.422028	0.640755	0.317138	0.486196	0.46892	0.545119	0.465527	0.41555	0.439613	0.517663
Ptgs1	ILPSVPK	19224	prostaglandin-endoperoxide synthase 1	NA	NA	NA	NA	NA	NA	NA	NA	NA	NA	NA	NA	NA	NA	NA
Ptgs2	SWEAFSNLSYYTR	19225	prostaglandin-endoperoxide synthase 2	NA	NA	NA	NA	NA	NA	NA	NA	NA	NA	NA	NA	NA	NA	NA
Ptpmt1	GVQFALK	66461	protein tyrosine phosphatase, mitochondrial 1	NA	NA	NA	NA	NA	NA	NA	NA	NA	NA	NA	NA	NA	NA	NA
Ptpn9	FTILNVR	56294	protein tyrosine phosphatase, non-receptor type 9	NA	NA	NA	NA	NA	NA	NA	NA	NA	NA	NA	NA	NA	NA	NA
Pycr1	GFTAAGVLAAHK	209027	pyrroline-5-carboxylate reductase 1	NA	NA	NA	NA	NA	NA	NA	NA	NA	NA	NA	NA	NA	NA	NA
Pycr2	LMAFQPAPK	69051	pyrroline-5-carboxylate reductase family, member 2	NA	NA	NA	NA	NA	NA	NA	NA	NA	NA	NA	NA	NA	NA	NA
Pycrl	IAAQTLLGTAK	66194	pyrroline-5-carboxylate reductase-like	NA	NA	NA	NA	NA	NA	NA	NA	NA	NA	NA	NA	NA	NA	NA
Pygb	IVNGWQVEEADDWLR	110078	brain glycogen phosphorylase	NA	NA	NA	NA	NA	NA	NA	NA	NA	NA	NA	NA	NA	NA	NA
Pygl	GIVGVENVAELK	110095	liver glycogen phosphorylase	NA	NA	NA	NA	NA	NA	NA	NA	NA	NA	NA	NA	NA	NA	NA
Pygm	TNFDAFPDK	19309	muscle glycogen phosphorylase	55.5343	63.0702	82.8673	61.5716	79.958	54.7216	63.7704	53.3937	55.6788	68.6483	47.2542	55.5326	52.7089	47.7421	51.9768
Qars	LFTLTALR	97541	glutaminyl-tRNA synthetase	0.225802	0.171105	0.22066	0.199155	0.280033	0.17391	0.253852	0.159885	0.163625	0.178118	0.16643	0.212245	0.168767	0.163158	0.171105
Qdpr	VLVYGGR	110391	quinoid dihydropteridine reductase	2.96909	2.08271	2.38752	1.93966	2.4296	1.8901	2.47541	1.7779	2.70028	2.04578	2.40762	1.77089	1.83026	2.19725	1.9995
Qprt	VEVECSSLEEAFR	67375	quinolinate phosphoribosyltransferase	NA	NA	NA	NA	NA	NA	NA	NA	NA	NA	NA	NA	NA	NA	NA
Qrsl1	ILSGNFFLLK	76563	glutaminyl-tRNA synthase (glutamine-hydrolyzing)-like 1	NA	NA	NA	NA	NA	NA	NA	NA	NA	NA	NA	NA	NA	NA	NA
Rad54l2	LDGSTPAFER	81000	RAD54 like 2 (S. cerevisiae)	NA	NA	NA	NA	NA	NA	NA	NA	NA	NA	NA	NA	NA	NA	NA
Raph1	GTQLEESSK	77300	Ras association (RalGDS/AF-6) and pleckstrin homology domains 1	NA	NA	NA	NA	NA	NA	NA	NA	NA	NA	NA	NA	NA	NA	NA
Rbbp6	TANLAEANASEEDK	19647	retinoblastoma binding protein 6, ubiquitin ligase	NA	NA	NA	NA	NA	NA	NA	NA	NA	NA	NA	NA	NA	NA	NA
Rdh10	LFALEFAR	98711	retinol dehydrogenase 10 (all-trans)	NA	NA	NA	NA	NA	NA	NA	NA	NA	NA	NA	NA	NA	NA	NA
Rdh11	VYLACR	17252	retinol dehydrogenase 11	NA	NA	NA	NA	NA	NA	NA	NA	NA	NA	NA	NA	NA	NA	NA
Rdh12	GESAASEIR	77974	retinol dehydrogenase 12	NA	NA	NA	NA	NA	NA	NA	NA	NA	NA	NA	NA	NA	NA	NA
Rdh5	FGLEAFSDSLR	19682	retinol dehydrogenase 5	NA	NA	NA	NA	NA	NA	NA	NA	NA	NA	NA	NA	NA	NA	NA
Renbp	AGGEFLLR	19703	renin binding protein	NA	NA	NA	NA	NA	NA	NA	NA	NA	NA	NA	NA	NA	NA	NA
Retsat	LFPQLEGK	67442	retinol saturase (all trans retinol 13,14 reductase)	NA	NA	NA	NA	NA	NA	NA	NA	NA	NA	NA	NA	NA	NA	NA
Ripk4	TWLAIK	72388	receptor-interacting serine-threonine kinase 4	NA	NA	NA	NA	NA	NA	NA	NA	NA	NA	NA	NA	NA	NA	NA
Rpgrip1l	LVQENR	244585	Rpgrip1-like	NA	NA	NA	NA	NA	NA	NA	NA	NA	NA	NA	NA	NA	NA	NA
Rpia	WSEVNTAIK	19895	ribose 5-phosphate isomerase A	NA	NA	NA	NA	NA	NA	NA	NA	NA	NA	NA	NA	NA	NA	NA
Rpn1	FPLFGGWK	103963	ribophorin I	0.406436	0.334572	0.55895	0.358127	0.529405	0.33018	0.58011	0.341758	0.484689	0.413224	0.394858	0.369706	0.36212	0.477902	0.394459
Rpn2	FELDTSER	20014	ribophorin II	0.472313	0.332176	0.552562	0.431589	0.473111	0.383679	0.425201	0.372899	0.495868	0.448757	0.447559	0.337765	0.542181	0.458738	0.477902
Rrm1	TVWEISQK	20133	ribonucleotide reductase M1	NA	NA	NA	NA	NA	NA	NA	NA	NA	NA	NA	NA	NA	NA	NA
Rrm2	IEQEFLTEALPVK	20135	ribonucleotide reductase M2	NA	NA	NA	NA	NA	NA	NA	NA	NA	NA	NA	NA	NA	NA	NA
Rrm2b	FSQEVQVPEAR	382985	ribonucleotide reductase M2 B (TP53 inducible)	NA	NA	NA	NA	NA	NA	NA	NA	NA	NA	NA	NA	NA	NA	NA
Sardh	GGTESDLTVSR	192166	sarcosine dehydrogenase	NA	NA	NA	NA	NA	NA	NA	NA	NA	NA	NA	NA	NA	NA	NA
Sart3	IQLIFER	53890	squamous cell carcinoma antigen recognized by T cells 3	NA	NA	NA	NA	NA	NA	NA	NA	NA	NA	NA	NA	NA	NA	NA
Sat1	GASDLSSEEGWR	20229	spermidine/spermine N1-acetyl transferase 1	NA	NA	NA	NA	NA	NA	NA	NA	NA	NA	NA	NA	NA	NA	NA
Sat2	ISEEALR	69215	spermidine/spermine N1-acetyl transferase 2	NA	NA	NA	NA	NA	NA	NA	NA	NA	NA	NA	NA	NA	NA	NA
Sbf1	SFPVAALTK	77980	SET binding factor 1	NA	NA	NA	NA	NA	NA	NA	NA	NA	NA	NA	NA	NA	NA	NA
Sbf2	LISSPTSFIDVGAR	319934	SET binding factor 2	NA	NA	NA	NA	NA	NA	NA	NA	NA	NA	NA	NA	NA	NA	NA
Scd2	LFLIIANTMAFQNDVYEWAR	20250	stearoyl-Coenzyme A desaturase 2	NA	NA	NA	NA	NA	NA	NA	NA	NA	NA	NA	NA	NA	NA	NA
Scp2	IGGIFAFK	20280	sterol carrier protein 2, liver	0.435188	0.35145	0.535837	0.377437	0.460763	0.350212	0.4719	0.409612	0.488812	0.3201	0.642675	0.457875	0.5643	0.497475	0.5544
Sdha	AFGGQSLK	66945	succinate dehydrogenase complex, subunit A, flavoprotein (Fp)	5.7145	4.03408	4.82306	4.73747	5.19782	3.85668	6.02184	4.49753	4.82085	3.72407	8.42206	5.26967	6.43962	6.89155	6.90352
Sdhb	NEVDSTLTFR	67680	succinate dehydrogenase complex, subunit B, iron sulfur (Ip)	5.50561	3.75556	4.03452	4.16269	5.29229	4.55208	5.4484	4.32146	4.94458	3.52671	8.23934	5.25725	5.84001	7.31775	7.51777
Sdr9c7	FGVEAFSDSIR	70061	4short chain dehydrogenase/reductase family 9C, member 7	NA	NA	NA	NA	NA	NA	NA	NA	NA	NA	NA	NA	NA	NA	NA
Sds	FVDDEK	231691	serine dehydratase	NA	NA	NA	NA	NA	NA	NA	NA	NA	NA	NA	NA	NA	NA	NA
Sema3b	TPYDPR	20347	sema domain, immunoglobulin domain (Ig), short basic domain, secreted, (semaphorin) 3B	NA	NA	NA	NA	NA	NA	NA	NA	NA	NA	NA	NA	NA	NA	NA
Sephs1	VPQDVLQK	109079	selenophosphate synthetase 1	NA	NA	NA	NA	NA	NA	NA	NA	NA	NA	NA	NA	NA	NA	NA
Sephs2	VIEVLPR	20768	selenophosphate synthetase 2	0.139838	0.098175	0.125812	0.106012	0.0952875	0.120038	0.100237	0.0952875	0.0754875	0.1056	0.117563	0.106425	0.0796125	0.139425	0.127875
Setd1a	LIVDPALDPALR	233904	SET domain containing 1A	NA	NA	NA	NA	NA	NA	NA	NA	NA	NA	NA	NA	NA	NA	NA
Setd1b	VVFATVR	208043	SET domain containing 1B	NA	NA	NA	NA	NA	NA	NA	NA	NA	NA	NA	NA	NA	NA	NA
Setd2	TAEADTSSELAK	235626	SET domain containing 2	NA	NA	NA	NA	NA	NA	NA	NA	NA	NA	NA	NA	NA	NA	NA
Setdb1	TEWEGTWWK	84505	SET domain, bifurcated 1	NA	NA	NA	NA	NA	NA	NA	NA	NA	NA	NA	NA	NA	NA	NA
Setmar	TLEFIPK	74729	SET domain without mariner transposase fusion	NA	NA	NA	NA	NA	NA	NA	NA	NA	NA	NA	NA	NA	NA	NA
Sez6l2	WVIEAAEGR	233878	seizure related 6 homolog like 2	NA	NA	NA	NA	NA	NA	NA	NA	NA	NA	NA	NA	NA	NA	NA
Sgms1	NVQGIVPR	208449	sphingomyelin synthase 1	NA	NA	NA	NA	NA	NA	NA	NA	NA	NA	NA	NA	NA	NA	NA
Sgms2	VSSQTNFLSR	74442	sphingomyelin synthase 2	NA	NA	NA	NA	NA	NA	NA	NA	NA	NA	NA	NA	NA	NA	NA
Sgpl1	SELENIK	20397	sphingosine phosphate lyase 1	NA	NA	NA	NA	NA	NA	NA	NA	NA	NA	NA	NA	NA	NA	NA
Sgpp2	LEIEVPYK	433323	sphingosine-1-phosphate phosphatase 2	NA	NA	NA	NA	NA	NA	NA	NA	NA	NA	NA	NA	NA	NA	NA
Shmt1	LGTPALTSR	20425	serine hydroxymethyltransferase 1 (soluble)	NA	NA	NA	NA	NA	NA	NA	NA	NA	NA	NA	NA	NA	NA	NA
Shmt2	SAITPGGLR	108037	serine hydroxymethyltransferase 2 (mitochondrial)	NA	NA	NA	NA	NA	NA	NA	NA	NA	NA	NA	NA	NA	NA	NA
Six5	GSDPVLR	20475	sine oculis-related homeobox 5	NA	NA	NA	NA	NA	NA	NA	NA	NA	NA	NA	NA	NA	NA	NA
Skp1	TDDIPVWDQEFLK,NDFTEEEEAQVR	21402	S-phase kinase-associated protein 1	0.515185	0.517522	0.616633	0.490875	0.654734	0.548377	0.622476	0.499991	0.532249	0.584609	0.737715	0.53295	0.611256	0.613594	0.638605
Slc33a1	LVEEGVPK	11416	solute carrier family 33 (acetyl-CoA transporter), member 1	NA	NA	NA	NA	NA	NA	NA	NA	NA	NA	NA	NA	NA	NA	NA
Slc4a3	TGSVFGGLVR	20536	solute carrier family 4 (anion exchanger), member 3	NA	NA	NA	NA	NA	NA	NA	NA	NA	NA	NA	NA	NA	NA	NA
Smarcc1	FDLQNPSR	20588	SWI/SNF related, matrix associated, actin dependent regulator of chromatin, subfamily c, member 1	NA	NA	NA	NA	NA	NA	NA	NA	NA	NA	NA	NA	NA	NA	NA
Smc1a	TALFEEISR	24061	structural maintenance of chromosomes 1A	NA	NA	NA	NA	NA	NA	NA	NA	NA	NA	NA	NA	NA	NA	NA
Smc5	IELLEATEK	226026	structural maintenance of chromosomes 5	NA	NA	NA	NA	NA	NA	NA	NA	NA	NA	NA	NA	NA	NA	NA
Smpd2	IDYVLYK	20598	sphingomyelin phosphodiesterase 2, neutral	NA	NA	NA	NA	NA	NA	NA	NA	NA	NA	NA	NA	NA	NA	NA
Smpd4	LAQLITQAK	77626	sphingomyelin phosphodiesterase 4	NA	NA	NA	NA	NA	NA	NA	NA	NA	NA	NA	NA	NA	NA	NA
Sms	NGSFANLR	20603	spermine synthase	1.58949	1.31382	1.09092	1.19039	1.27322	1.62441	1.01825	0.90132	1.00241	1.37837	1.12624	0.865186	0.850976	0.796978	1.32072
Snta1	TGLLELR	20648	syntrophin, acidic 1	1.38311	0.95205	1.2342	0.997838	1.20739	1.02382	1.30391	0.97845	1.16325	1.01929	1.30226	1.13272	1.17191	1.14551	1.25936
Sntb1	TAFTDLPEQVPESISNQK	20649	syntrophin, basic 1	NA	NA	NA	NA	NA	NA	NA	NA	NA	NA	NA	NA	NA	NA	NA
Sntb2	IFPGLAADQSR	20650	syntrophin, basic 2	NA	NA	NA	NA	NA	NA	NA	NA	NA	NA	NA	NA	NA	NA	NA
Soat1	NPTFLDYVRPR	20652	sterol O-acyltransferase 1	NA	NA	NA	NA	NA	NA	NA	NA	NA	NA	NA	NA	NA	NA	NA
Soga1	AAQTGQVDGELIR	320706	suppressor of glucose, autophagy associated 1	NA	NA	NA	NA	NA	NA	NA	NA	NA	NA	NA	NA	NA	NA	NA
Sord	HLKPGDR	20322	sorbitol dehydrogenase	NA	NA	NA	NA	NA	NA	NA	NA	NA	NA	NA	NA	NA	NA	NA
Sox10	ASPGPGELGK	20665	SRY (sex determining region Y)-box 10	NA	NA	NA	NA	NA	NA	NA	NA	NA	NA	NA	NA	NA	NA	NA
Sox8	LLSESEK	20681	SRY (sex determining region Y)-box 8	NA	NA	NA	NA	NA	NA	NA	NA	NA	NA	NA	NA	NA	NA	NA
Sox9	LLNESEK	20682	SRY (sex determining region Y)-box 9	NA	NA	NA	NA	NA	NA	NA	NA	NA	NA	NA	NA	NA	NA	NA
Sptbn1	SAATWDER	20742	spectrin beta, non-erythrocytic 1	NA	NA	NA	NA	NA	NA	NA	NA	NA	NA	NA	NA	NA	NA	NA
Sptlc2	LPEVIALK	20773	serine palmitoyltransferase, long chain base subunit 2	NA	NA	NA	NA	NA	NA	NA	NA	NA	NA	NA	NA	NA	NA	NA
Sptlc3	NWGIEK	228677	serine palmitoyltransferase, long chain base subunit 3	NA	NA	NA	NA	NA	NA	NA	NA	NA	NA	NA	NA	NA	NA	NA
Sqle	VTVIER	20775	squalene epoxidase	NA	NA	NA	NA	NA	NA	NA	NA	NA	NA	NA	NA	NA	NA	NA
Src	TETDLSFK	20779	Rous sarcoma oncogene	NA	NA	NA	NA	NA	NA	NA	NA	NA	NA	NA	NA	NA	NA	NA
Srm	VLIIGGGDGGVLR	20810	spermidine synthase	NA	NA	NA	NA	NA	NA	NA	NA	NA	NA	NA	NA	NA	NA	NA
Srms	WTAPEAANYR	20811	src-related kinase lacking C-terminal regulatory tyrosine and N-terminal myristylation sites	NA	NA	NA	NA	NA	NA	NA	NA	NA	NA	NA	NA	NA	NA	NA
Srr	SSIGLNTWPIIR	27364	serine racemase	0.021112	0.025578	0.043036	0.01827	0.035322	0.023548	0.028014	0.028014	0.0203	0.036134	0.039788	0.03654	0.04669	0.056028	0.027608
St3gal2	NLPANVSFVLVPFK	20444	ST3 beta-galactoside alpha-2,3-sialyltransferase 2	NA	NA	NA	NA	NA	NA	NA	NA	NA	NA	NA	NA	NA	NA	NA
St3gal4	GSEDLLLR	20443	ST3 beta-galactoside alpha-2,3-sialyltransferase 4	NA	NA	NA	NA	NA	NA	NA	NA	NA	NA	NA	NA	NA	NA	NA
St3gal5	ILNPVIIK	20454	ST3 beta-galactoside alpha-2,3-sialyltransferase 5	NA	NA	NA	NA	NA	NA	NA	NA	NA	NA	NA	NA	NA	NA	NA
St6gal2	FNSAPTR	240119	beta galactoside alpha 2,6 sialyltransferase 2	NA	NA	NA	NA	NA	NA	NA	NA	NA	NA	NA	NA	NA	NA	NA
St6galnac1	GYEQDVGTR	20445	ST6 (alpha-N-acetyl-neuraminyl-2,3-beta-galactosyl-1,3)-N-acetylgalactosaminide alpha-2,6-sialyltransferase 1	NA	NA	NA	NA	NA	NA	NA	NA	NA	NA	NA	NA	NA	NA	NA
St6galnac3	NPDYFFK	20447	ST6 (alpha-N-acetyl-neuraminyl-2,3-beta-galactosyl-1,3)-N-acetylgalactosaminide alpha-2,6-sialyltransferase 3	NA	NA	NA	NA	NA	NA	NA	NA	NA	NA	NA	NA	NA	NA	NA
St6galnac4	TLLQLTR	20448	ST6 (alpha-N-acetyl-neuraminyl-2,3-beta-galactosyl-1,3)-N-acetylgalactosaminide alpha-2,6-sialyltransferase 4	NA	NA	NA	NA	NA	NA	NA	NA	NA	NA	NA	NA	NA	NA	NA
St6galnac6	LGPEIER	50935	ST6 (alpha-N-acetyl-neuraminyl-2,3-beta-galactosyl-1,3)-N-acetylgalactosaminide alpha-2,6-sialyltransferase 6	NA	NA	NA	NA	NA	NA	NA	NA	NA	NA	NA	NA	NA	NA	NA
St8sia1	TGTEPSLR	20449	ST8 alpha-N-acetyl-neuraminide alpha-2,8-sialyltransferase 1	NA	NA	NA	NA	NA	NA	NA	NA	NA	NA	NA	NA	NA	NA	NA
St8sia5	YWLSLGVR	225742	ST8 alpha-N-acetyl-neuraminide alpha-2,8-sialyltransferase 5	NA	NA	NA	NA	NA	NA	NA	NA	NA	NA	NA	NA	NA	NA	NA
Strip2	LGIDVNR	320609	striatin interacting protein 2	NA	NA	NA	NA	NA	NA	NA	NA	NA	NA	NA	NA	NA	NA	NA
Stt3a	IIFDDFR	16430	STT3, subunit of the oligosaccharyltransferase complex, homolog A (S. cerevisiae)	0.223979	0.192039	0.178864	0.18645	0.220386	0.11698	0.22877	0.178864	0.208009	0.20242	0.197629	0.177267	0.182857	0.199625	0.196032
Stt3b	LFAVIR	68292	STT3, subunit of the oligosaccharyltransferase complex, homolog B (S. cerevisiae)	NA	NA	NA	NA	NA	NA	NA	NA	NA	NA	NA	NA	NA	NA	NA
Sucla2	IVFSPEEAK	20916	succinate-Coenzyme A ligase, ADP-forming, beta subunit	6.63786	4.77827	6.05954	5.40671	6.79309	4.92374	7.44681	5.05457	5.95399	4.61063	8.04199	5.96862	5.79167	6.95497	7.08624
Suclg1	LVGGTTPGK	56451	succinate-CoA ligase, GDP-forming, alpha subunit	6.64984	4.74589	6.34028	5.43598	6.84321	4.42746	7.02947	5.35349	5.77393	4.77472	8.14089	5.65241	5.89545	6.66314	7.00819
Suclg2	INFDDNAEFR	20917	succinate-Coenzyme A ligase, GDP-forming, beta subunit	NA	NA	NA	NA	NA	NA	NA	NA	NA	NA	NA	NA	NA	NA	NA
Suox	TGAISTAR	211389	sulfite oxidase	0.284501	0.209731	0.243589	0.238417	0.286853	0.210672	0.312716	0.219137	0.270864	0.260989	0.362563	0.189981	0.296258	0.247352	0.308014
Suv39h1	IAFFATR	20937	suppressor of variegation 3-9 1	NA	NA	NA	NA	NA	NA	NA	NA	NA	NA	NA	NA	NA	NA	NA
Suv39h2	IALFSTR	64707	suppressor of variegation 3-9 2	NA	NA	NA	NA	NA	NA	NA	NA	NA	NA	NA	NA	NA	NA	NA
Sympk	GAETLVTR	68188	symplekin	NA	NA	NA	NA	NA	NA	NA	NA	NA	NA	NA	NA	NA	NA	NA
Synj1	ALLTTGSLR	104015	synaptojanin 1	NA	NA	NA	NA	NA	NA	NA	NA	NA	NA	NA	NA	NA	NA	NA
Synj2	TTNAQEAEAAIR	20975	synaptojanin 2	NA	NA	NA	NA	NA	NA	NA	NA	NA	NA	NA	NA	NA	NA	NA
Tacc3	SLEEAEK	21335	transforming, acidic coiled-coil containing protein 3	NA	NA	NA	NA	NA	NA	NA	NA	NA	NA	NA	NA	NA	NA	NA
Tafazzin	GDGVYQK	66826	tafazzin, phospholipid-lysophospholipid transacylase	NA	NA	NA	NA	NA	NA	NA	NA	NA	NA	NA	NA	NA	NA	NA
Taldo1	VSTEVDAR	21351	transaldolase 1	NA	NA	NA	NA	NA	NA	NA	NA	NA	NA	NA	NA	NA	NA	NA
Tanc1	ANFQEIISALPFVK	66860	tetratricopeptide repeat, ankyrin repeat and coiled-coil containing 1	NA	NA	NA	NA	NA	NA	NA	NA	NA	NA	NA	NA	NA	NA	NA
Tat	SWEIDLK	234724	tyrosine aminotransferase	NA	NA	NA	NA	NA	NA	NA	NA	NA	NA	NA	NA	NA	NA	NA
Tchp	ILQALLEK	77832	trichoplein, keratin filament binding	NA	NA	NA	NA	NA	NA	NA	NA	NA	NA	NA	NA	NA	NA	NA
Tcirg1	FLSQVLGR	27060	T cell, immune regulator 1, ATPase, H+ transporting, lysosomal V0 protein A3	NA	NA	NA	NA	NA	NA	NA	NA	NA	NA	NA	NA	NA	NA	NA
Tecr	YDFTSSR	106529	trans-2,3-enoyl-CoA reductase	0.588525	0.636423	0.759715	0.558366	0.765481	0.674563	0.609369	0.592073	0.628883	0.612474	0.681216	0.593403	0.724679	0.812936	0.639527
Tekt1	LVAESQR	21689	tektin 1	NA	NA	NA	NA	NA	NA	NA	NA	NA	NA	NA	NA	NA	NA	NA
Tent5b	FVDSVR	100342	terminal nucleotidyltransferase 5B	NA	NA	NA	NA	NA	NA	NA	NA	NA	NA	NA	NA	NA	NA	NA
Tfr2	YGDVVLR	50765	transferrin receptor 2	NA	NA	NA	NA	NA	NA	NA	NA	NA	NA	NA	NA	NA	NA	NA
Tgds	FPVVITR	76355	TDP-glucose 4,6-dehydratase	NA	NA	NA	NA	NA	NA	NA	NA	NA	NA	NA	NA	NA	NA	NA
Tk1	TVIVAALDGTFQR	21877	thymidine kinase 1	NA	NA	NA	NA	NA	NA	NA	NA	NA	NA	NA	NA	NA	NA	NA
Tk2	YIFVENLYR	57813	thymidine kinase 2, mitochondrial	NA	NA	NA	NA	NA	NA	NA	NA	NA	NA	NA	NA	NA	NA	NA
Tkfc	SAEAAAEATK	225913	triokinase, FMN cyclase	NA	NA	NA	NA	NA	NA	NA	NA	NA	NA	NA	NA	NA	NA	NA
Tkt	IIALDGDTK	21881	transketolase	0.323906	0.344118	0.545199	0.24876	0.278819	0.303694	0.271045	0.33168	0.241505	0.285556	0.306804	0.270527	0.303694	0.448804	0.36433
Tmlhe	APEEFELLSK	192289	trimethyllysine hydroxylase, epsilon	NA	NA	NA	NA	NA	NA	NA	NA	NA	NA	NA	NA	NA	NA	NA
Tnpo1	FSDQFPLPLK	238799	transportin 1	NA	NA	NA	NA	NA	NA	NA	NA	NA	NA	NA	NA	NA	NA	NA
Tnpo2	LTSPSAIPAITIGR	212999	transportin 2 (importin 3, karyopherin beta 2b)	NA	NA	NA	NA	NA	NA	NA	NA	NA	NA	NA	NA	NA	NA	NA
Tph2	TAVVFSLK	216343	tryptophan hydroxylase 2	NA	NA	NA	NA	NA	NA	NA	NA	NA	NA	NA	NA	NA	NA	NA
Tpi1	FFVGGNWK	21991	triosephosphate isomerase 1	63.0361	57.0846	73.6683	56.6946	76.4877	57.8285	82.0633	53.5891	66.4935	68.0555	58.1707	54.843	52.5974	69.0801	59.2005
Tpo	WGASNTALAR	22018	thyroid peroxidase	NA	NA	NA	NA	NA	NA	NA	NA	NA	NA	NA	NA	NA	NA	NA
Trak1	IGQSLLK	67095	trafficking protein, kinesin binding 1	NA	NA	NA	NA	NA	NA	NA	NA	NA	NA	NA	NA	NA	NA	NA
Trak2	IGQALLK	70827	trafficking protein, kinesin binding 2	NA	NA	NA	NA	NA	NA	NA	NA	NA	NA	NA	NA	NA	NA	NA
Treh	AGAESGWDFSSR	58866	trehalase (brush-border membrane glycoprotein)	NA	NA	NA	NA	NA	NA	NA	NA	NA	NA	NA	NA	NA	NA	NA
Trim11	LEEEELEVLPR	94091	tripartite motif-containing 11	NA	NA	NA	NA	NA	NA	NA	NA	NA	NA	NA	NA	NA	NA	NA
Trim14	TSPSPER	74735	tripartite motif-containing 14	NA	NA	NA	NA	NA	NA	NA	NA	NA	NA	NA	NA	NA	NA	NA
Trit1	ATALIEDIFAR	66966	tRNA isopentenyltransferase 1	NA	NA	NA	NA	NA	NA	NA	NA	NA	NA	NA	NA	NA	NA	NA
Trmt11	TLTQEEK	73681	tRNA methyltransferase 11	NA	NA	NA	NA	NA	NA	NA	NA	NA	NA	NA	NA	NA	NA	NA
Tst	WLAESIR	22117	thiosulfate sulfurtransferase, mitochondrial	0.393414	0.30653	0.44457	0.35525	0.37149	0.338604	0.3451	0.323988	0.39585	0.26593	0.539574	0.37352	0.471366	0.461622	0.453502
Ttn	TTLEELLEEDGEEK	22138	titin	10.425	9.48588	12.3347	10.3643	12.6464	10.0187	8.83929	10.0963	10.898	10.977	10.3577	10.1555	10.8205	9.71442	11.0368
Txnrd1	YLGIPGDK	50493	thioredoxin reductase 1	0.581476	0.55971	0.588732	0.443104	0.697565	0.639002	0.6219	0.533798	0.533279	0.530688	0.593396	0.637447	0.60117	0.564374	0.548827
Txnrd2	VQLQDR	26462	thioredoxin reductase 2	0.303176	0.282965	0.274672	0.252388	0.235286	0.305768	0.240468	0.258607	0.209891	0.232694	0.398534	0.290738	0.375731	0.238913	0.29022
Tyms	GVLEELLWFIK	22171	thymidylate synthase	NA	NA	NA	NA	NA	NA	NA	NA	NA	NA	NA	NA	NA	NA	NA
Uaca	ITELLNDVER	72565	uveal autoantigen with coiled-coil domains and ankyrin repeats	NA	NA	NA	NA	NA	NA	NA	NA	NA	NA	NA	NA	NA	NA	NA
Uap1	FVFDIFQFAK	107652	UDP-N-acetylglucosamine pyrophosphorylase 1	0.276972	0.103813	0.250396	0.145753	0.367912	0.0926007	0.377462	0.0759907	0.342581	0.193091	0.174405	0.157795	0.0909397	0.128727	0.136202
Uap1l1	TLYQLQAER,EEEFSPLK	227620	UDP-N-acteylglucosamine pyrophosphorylase 1-like 1	NA	NA	NA	NA	NA	NA	NA	NA	NA	NA	NA	NA	NA	NA	NA
Uck1	LFVDTDSDVR	22245	uridine-cytidine kinase 1	NA	NA	NA	NA	NA	NA	NA	NA	NA	NA	NA	NA	NA	NA	NA
Uck2	LFVDTDADTR	80914	uridine-cytidine kinase 2	NA	NA	NA	NA	NA	NA	NA	NA	NA	NA	NA	NA	NA	NA	NA
Uckl1	IFVDTDSDIR	68556	uridine-cytidine kinase 1-like 1	NA	NA	NA	NA	NA	NA	NA	NA	NA	NA	NA	NA	NA	NA	NA
Ugcg	YPNVDAR	22234	UDP-glucose ceramide glucosyltransferase	NA	NA	NA	NA	NA	NA	NA	NA	NA	NA	NA	NA	NA	NA	NA
Ugdh	LAANAFLAQR	22235	UDP-glucose dehydrogenase	NA	NA	NA	NA	NA	NA	NA	NA	NA	NA	NA	NA	NA	NA	NA
Ugp2	GLPDNISSVLNK	216558	UDP-glucose pyrophosphorylase 2	5.85571	5.11927	6.47761	4.70934	6.59162	5.61472	7.86444	5.68676	6.01118	5.83705	9.00978	7.25239	6.77508	8.08885	7.33946
Ugt2a1	FSPASTVEK	94215	UDP glucuronosyltransferase 2 family, polypeptide A1	NA	NA	NA	NA	NA	NA	NA	NA	NA	NA	NA	NA	NA	NA	NA
Umps	FADIGNTVK	22247	uridine monophosphate synthetase	NA	NA	NA	NA	NA	NA	NA	NA	NA	NA	NA	NA	NA	NA	NA
Unc13d	WFQPAIPSWLQK	70450	unc-13 homolog D	NA	NA	NA	NA	NA	NA	NA	NA	NA	NA	NA	NA	NA	NA	NA
Uprt	ILIQSDEETQR	331487	uracil phosphoribosyltransferase	NA	NA	NA	NA	NA	NA	NA	NA	NA	NA	NA	NA	NA	NA	NA
Uqcr10	LYSLLFR	66152	ubiquinol-cytochrome c reductase, complex III subunit X	7.94703	4.71149	6.4147	6.13443	7.30425	3.83847	5.01762	4.85226	4.37568	3.68244	5.1092	3.98984	4.81834	4.52917	4.6975
Uqcrb	WYYNAAGFNK	67530	ubiquinol-cytochrome c reductase binding protein	9.14907	6.84294	10.6123	9.17494	12.154	4.76406	6.45964	4.5775	8.39011	4.9379	3.27837	3.53192	4.02588	3.43949	2.34981
Uqcrc1	IPLAEWESR	22273	ubiquinol-cytochrome c reductase core protein 1	2.25314	1.04516	1.43651	1.70533	3.28854	0.714016	1.35171	0.797968	1.1889	0.87768	0.821288	0.592328	0.708928	0.634304	0.83104
Uqcrc2	GIEAVGGK	67003	ubiquinol cytochrome c reductase core protein 2	11.9602	7.13719	9.92499	9.19529	10.7348	5.09309	7.27669	5.7965	5.81516	5.85926	4.00807	3.34197	4.49864	3.17406	3.80116
Uqcrfs1	SGPFAPVLSATSR	66694	ubiquinol-cytochrome c reductase, Rieske iron-sulfur polypeptide 1	0.851816	0.598264	1.51495	0.908632	2.62965	0.365488	0.670768	0.200128	0.740728	0.306552	0.196736	0.248888	0.393896	0.454104	0.163664
Uqcrq	GIPNVLR	22272	ubiquinol-cytochrome c reductase, complex III subunit VII	10.9146	6.54529	9.44884	8.68946	11.25	4.60167	5.63793	4.33286	5.01762	4.1234	2.76278	2.57156	3.67226	2.40069	3.06806
Uroc1	APVVLSR	243537	urocanase domain containing 1	NA	NA	NA	NA	NA	NA	NA	NA	NA	NA	NA	NA	NA	NA	NA
Urod	GPSFPEPLR	22275	uroporphyrinogen decarboxylase	NA	NA	NA	NA	NA	NA	NA	NA	NA	NA	NA	NA	NA	NA	NA
Uros	LAEYICSR	22276	uroporphyrinogen III synthase	NA	NA	NA	NA	NA	NA	NA	NA	NA	NA	NA	NA	NA	NA	NA
Uxs1	IFNTFGPR	67883	UDP-glucuronate decarboxylase 1	NA	NA	NA	NA	NA	NA	NA	NA	NA	NA	NA	NA	NA	NA	NA
Vars	LQQTEAELR	22321	valyl-tRNA synthetase	0.229543	0.09163	0.149133	0.187935	0.281903	0.185597	0.235152	0.195415	0.207102	0.197752	0.255255	0.251047	0.133238	0.2057	0.227672
Vars2	SLGNVLDPR	68915	valyl-tRNA synthetase 2, mitochondrial	NA	NA	NA	NA	NA	NA	NA	NA	NA	NA	NA	NA	NA	NA	NA
Wars1	DIIACGFDINK	22375	tryptophanyl-tRNA synthetase1	NA	NA	NA	NA	NA	NA	NA	NA	NA	NA	NA	NA	NA	NA	NA
Wars2	ITDSPEEIVQK	70560	tryptophanyl tRNA synthetase 2 (mitochondrial)	NA	NA	NA	NA	NA	NA	NA	NA	NA	NA	NA	NA	NA	NA	NA
Xylb	FTGNQIAK	102448	xylulokinase homolog (H. influenzae)	NA	NA	NA	NA	NA	NA	NA	NA	NA	NA	NA	NA	NA	NA	NA
Xylt2	AESPGVPVAK	217119	xylosyltransferase II	NA	NA	NA	NA	NA	NA	NA	NA	NA	NA	NA	NA	NA	NA	NA
Yes1	TTEDLSFK	22612	YES proto-oncogene 1, Src family tyrosine kinase	NA	NA	NA	NA	NA	NA	NA	NA	NA	NA	NA	NA	NA	NA	NA
Zc3h6	YFLEGR	78751	zinc finger CCCH type containing 6	NA	NA	NA	NA	NA	NA	NA	NA	NA	NA	NA	NA	NA	NA	NA
Zcchc10	MATPMHR	67966	zinc finger, CCHC domain containing 10	NA	NA	NA	NA	NA	NA	NA	NA	NA	NA	NA	NA	NA	NA	NA
Zfp106	ATGDGSSPELPSLER	20402	zinc finger protein 106	NA	NA	NA	NA	NA	NA	NA	NA	NA	NA	NA	NA	NA	NA	NA
Zfp287	VFSQSTYLIR	170740	zinc finger protein 287	NA	NA	NA	NA	NA	NA	NA	NA	NA	NA	NA	NA	NA	NA	NA

## Sheet: Gene expression microarray data
ProbeID	GeneSymbol	Description	WT1	WT2	WT3	Tg1	Tg2	Tg3	TgTg1	TgTg2	TgTg3	(signal)
A_55_P2280868	0610005C13Rik	Mus musculus 0 day neonate kidney cDNA, RIKEN full-length enriched library, clone:D630013G20 product:unclassifiable, full insert sequence. [AK085337]	19.5468	4.77471	4.74223	7.73039	4.54205	74.0154	18.0009	8.19884	7.71809
A_55_P2180181	0610006L08Rik	Mus musculus adult male kidney cDNA, RIKEN full-length enriched library, clone:0610006L08 product:unclassifiable, full insert sequence. [AK002255]	3.86236	3.82688	3.78862	3.83531	3.95645	4.27465	8.66816	3.78514	8.61678
A_51_P400375	0610007P14Rik	Mus musculus RIKEN cDNA 0610007P14 gene (0610007P14Rik), mRNA [NM_021446]	756.875	883.29	624.536	758.791	997.788	606.319	969.001	1034.52	707.145
A_55_P2052831	0610009B22Rik	Mus musculus RIKEN cDNA 0610009B22 gene (0610009B22Rik), mRNA [NM_025319]	3226.68	2728.66	2674.38	3192.28	3135.9	2672.8	2916.49	2728.66	2467.36
A_55_P2235911	0610009E02Rik	Mus musculus adult male kidney cDNA, RIKEN full-length enriched library, clone:0610009E02 product:unclassifiable, full insert sequence. [AK075572]	46.6627	44.0778	40.1837	46.2408	61.3293	18.5207	72.4453	55.0258	45.7598
A_55_P2385960	0610009K14Rik	Mus musculus adult male kidney cDNA, RIKEN full-length enriched library, clone:0610009K14 product:unclassifiable, full insert sequence. [AK002417]	3.68452	3.67918	14.1135	3.66189	7.55544	3.6559	3.64323	3.61356	5.40109
A_55_P2414534	0610009L18Rik	AGENCOURT_10055860 NIH_MGC_134 Mus musculus cDNA clone IMAGE:6509850 5', mRNA sequence [BQ963936]	20.1136	5.82597	12.9011	10.4693	17.2494	5.04558	3.62993	6.86087	4.06098
A_51_P262721	0610009L18Rik	Mus musculus RIKEN cDNA 0610009L18 gene (0610009L18Rik), long non-coding RNA [NR_038126]	8877.48	9658.75	8853.84	10441.1	9598.19	9537.08	6292.79	7259.51	6187.21
A_52_P257547	0610009O20Rik	Mus musculus RIKEN cDNA 0610009O20 gene (0610009O20Rik), mRNA [NM_024179]	1431.76	1415.98	1479.58	1512.01	1321.46	1377.04	1484.56	1578.22	1927.48
A_52_P293299	0610010F05Rik	Mus musculus RIKEN cDNA 0610010F05 gene (0610010F05Rik), mRNA [NM_027860]	58.5795	35.6581	36.0154	30.6654	41.5616	61.3426	41.294	32.1066	34.0844
A_55_P2176350	0610010F05Rik	Mus musculus RIKEN cDNA 0610010F05 gene (0610010F05Rik), mRNA [NM_027860]	768.824	654.052	663.889	651.626	762.305	589.648	591.363	583.409	673.566
A_55_P2015410	0610010K14Rik	Mus musculus RIKEN cDNA 0610010K14 gene (0610010K14Rik), transcript variant 1, mRNA [NM_001177601]	9321.83	10047.4	8059.54	9245.75	9338.77	9070.73	9959.74	9844.15	10164.4
A_55_P2176430	0610010K14Rik	Mus musculus RIKEN cDNA 0610010K14 gene (0610010K14Rik), transcript variant 3, mRNA [NM_001177603]	1354.25	1282.47	1474.27	1232.84	1402.17	1415.98	1494.47	1303.73	1644.9
A_51_P443618	0610011F06Rik	Mus musculus RIKEN cDNA 0610011F06 gene (0610011F06Rik), mRNA [NM_026686]	3022.92	3090.07	3535.7	3107	2965.13	3607.11	2262.18	2630.97	2791.4
A_51_P417279	0610012G03Rik	Mus musculus RIKEN cDNA 0610012G03 gene (0610012G03Rik), long non-coding RNA [NR_027897]	155.832	127.417	189.549	133.707	126.391	182.609	112.307	124.709	175.811
A_51_P241413	0610025J13Rik	PREDICTED: Mus musculus RIKEN cDNA 0610025J13 gene (0610025J13Rik), transcript variant X4, misc_RNA [XR_401822]	21.5652	17.8994	27.2873	27.1927	33.6482	5.01417	35.4743	11.7134	18.5256
A_52_P474699	0610025J13Rik	PREDICTED: Mus musculus RIKEN cDNA 0610025J13 gene (0610025J13Rik), transcript variant X4, misc_RNA [XR_401822]	23.2079	6.45598	14.6901	5.74182	8.79159	61.9008	17.5618	17.7614	17.5302
A_52_P120740	0610030E20Rik	Mus musculus RIKEN cDNA 0610030E20 gene (0610030E20Rik), mRNA [NM_026696]	105.211	113.996	102.047	100.34	82.15	56.5708	85.7738	76.0681	93.0992
A_52_P297457	0610030E20Rik	Mus musculus RIKEN cDNA 0610030E20 gene (0610030E20Rik), mRNA [NM_026696]	243.988	265.898	317.706	267.728	257.983	300.525	232.307	288.844	290.385
A_55_P2335933	0610033M10Rik	Mus musculus adult male kidney cDNA, RIKEN full-length enriched library, clone:0610033M10 product:unclassifiable, full insert sequence. [AK002748]	8.09023	7.91438	4.78002	4.69047	4.215	3.97232	4.05857	4.13109	4.08528
A_55_P1972748	0610037L13Rik	Mus musculus RIKEN cDNA 0610037L13 gene (0610037L13Rik), mRNA [NM_028754]	3687.43	3375.82	3445.56	3360.4	3901.89	3536.76	3967.97	3735.37	4166.54
A_55_P2324921	0610039H22Rik	Mus musculus 12 days embryo eyeball cDNA, RIKEN full-length enriched library, clone:D230019E14 product:unclassifiable, full insert sequence. [AK084302]	76.6964	90.4747	63.1722	62.8438	79.0898	20.9173	95.052	74.2214	82.2911
A_51_P305061	0610039K10Rik	Mus musculus RIKEN cDNA 0610039K10 gene (0610039K10Rik), long non-coding RNA [NR_028113]	4.08129	3.99514	4.06554	3.9953	3.97227	3.72602	3.90856	3.91449	4.05364
A_52_P247492	0610040B10Rik	Mus musculus 11 days embryo spinal cord cDNA, RIKEN full-length enriched library, clone:G630078L21 product:hypothetical protein, full insert sequence. [AK144491]	3.78738	15.0531	5.2436	8.14253	6.00448	3.62036	12.3557	7.60107	24.2353
A_52_P27075	0610040B10Rik	Mus musculus RIKEN cDNA 0610040B10 gene (0610040B10Rik), long non-coding RNA [NR_027874]	71.9903	42.4825	48.818	43.2943	46.657	67.2326	51.209	43.5758	53.3388
A_55_P2302195	0610040F04Rik	Mus musculus RIKEN cDNA 0610040F04 gene (0610040F04Rik), transcript variant 1, long non-coding RNA [NR_104577]	23.3735	14.8957	5.41433	10.4331	21.076	4.29259	29.3619	19.9536	19.2819
A_51_P483617	0610040J01Rik	Mus musculus RIKEN cDNA 0610040J01 gene (0610040J01Rik), mRNA [NM_029554]	1880.81	1838.46	1397.48	1823.3	1226.16	1392.76	1508.81	1352.65	1354.65
A_55_P2163128	0610042G04Rik	PREDICTED: Mus musculus RIKEN cDNA 0610042G04 gene (0610042G04Rik), misc_RNA [XR_406158]	41.6233	43.135	55.62	40.032	38.5295	21.1576	51.3263	38.7979	47.5626
A_55_P2202357	0710001A04Rik	Mus musculus adult male brain cDNA, RIKEN full-length enriched library, clone:0710001A04 product:unclassifiable, full insert sequence. [AK002931]	11.4268	19.7756	8.44942	8.67622	7.03476	5.63385	3.65197	12.434	6.71187
A_55_P2042973	1010001N08Rik	Mus musculus 15 days embryo male testis cDNA, RIKEN full-length enriched library, clone:8030446N09 product:unclassifiable, full insert sequence. [AK033147]	3.64312	6.47435	7.42581	5.66225	10.2956	3.63262	18.7641	16.8942	18.3047
A_51_P406077	1110001J03Rik	Mus musculus RIKEN cDNA 1110001J03 gene (1110001J03Rik), mRNA [NM_025363]	25827.5	27354.4	23520.1	25827.5	28288.6	23063.7	28811.6	27414.8	25385.5
A_55_P2368098	1110002J07Rik	PREDICTED: Mus musculus RIKEN cDNA 1110002J07 gene (1110002J07Rik), transcript variant X4, ncRNA [XR_871775]	29.2247	45.2397	44.1156	42.9465	41.3779	13.0275	45.5484	30.0644	48.39
A_51_P196395	1110004E09Rik	Mus musculus RIKEN cDNA 1110004E09 gene (1110004E09Rik), mRNA [NM_026502]	3750.03	3750.03	3906.83	4022.58	3710.74	4397.17	3368.95	3837.51	3409.9
A_55_P2041509	1110004F10Rik	Mus musculus RIKEN cDNA 1110004F10 gene (1110004F10Rik), mRNA [NM_019772]	1954.1	2050.74	2155.27	2090.58	2166.26	1969.2	2074.83	1917.71	1999.19
A_55_P2419296	1110006E14Rik	Mus musculus 18-day embryo whole body cDNA, RIKEN full-length enriched library, clone:1110006E14 product:unclassifiable, full insert sequence. [AK003491]	21.8225	22.0575	27.045	13.9524	46.8853	29.6234	21.0263	23.7328	18.812
A_55_P2419299	1110006E14Rik	Mus musculus 9 days embryo whole body cDNA, RIKEN full-length enriched library, clone:D030062B12 product:unclassifiable, full insert sequence. [AK141773]	21.0555	27.636	35.0926	18.3998	55.1256	8.30354	30.354	31.0525	36.3464
A_51_P252677	1110007C09Rik	Mus musculus RIKEN cDNA 1110007C09 gene (1110007C09Rik), mRNA [NM_026738]	14542.6	14923.6	21821.9	16225.8	15133.3	22379.9	17061.2	16552.9	16892.5
A_55_P2123185	1110008E08Rik	Mus musculus 18-day embryo whole body cDNA, RIKEN full-length enriched library, clone:1110008E08 product:hypothetical protein, full insert sequence. [AK003565]	10.5622	10.5755	4.26669	8.22329	8.80657	14.0744	5.68685	7.86595	3.91955
A_51_P450100	1110008F13Rik	Mus musculus RIKEN cDNA 1110008F13 gene (1110008F13Rik), mRNA [NM_026124]	7597.35	7299.49	7487.19	6720.64	7228.41	6540.32	7032.35	6444.39	7017.19
A_55_P2112609	1110008L16Rik	Mus musculus RIKEN cDNA 1110008L16 gene (1110008L16Rik), mRNA [NM_025373]	43.205	41.4892	65.1244	56.5412	37.3685	43.4681	43.2943	39.6339	62.3891
A_51_P141953	1110008L16Rik	Mus musculus RIKEN cDNA 1110008L16 gene (1110008L16Rik), mRNA [NM_025373]	75.5906	51.1019	94.8371	111.643	64.2268	61.7829	66.0091	48.9348	91.3738
A_51_P207153	1110008P14Rik	Mus musculus RIKEN cDNA 1110008P14 gene (1110008P14Rik), mRNA [NM_198001]	3207.96	3455.73	4917	4052.35	3565.17	6086.62	3476.16	3877.59	4115.93
A_55_P1980951	1110012L19Rik	Mus musculus RIKEN cDNA 1110012L19 gene (1110012L19Rik), mRNA [NM_026787]	5020.55	3697.69	3468.16	3741.9	4621.5	3673.01	3815.84	3619.65	3287.33
A_55_P2347459	1110013I04Rik	BY726277 RIKEN full-length enriched, 2 cells egg Mus musculus cDNA clone B020043G19 5'. [BY726277]	3.68278	4.5234	3.69505	3.66051	3.6728	3.65457	3.69122	3.66896	3.61759
A_55_P2246880	1110014L15Rik	Mus musculus 18-day embryo whole body cDNA, RIKEN full-length enriched library, clone:1110014L15 product:unclassifiable, full insert sequence. [AK003710]	6.85854	5.51291	9.81487	6.81822	6.79087	3.9609	4.98183	4.94753	3.83707
A_55_P2402434	1110015O18Rik	Mus musculus RIKEN cDNA 1110015O18 gene (1110015O18Rik), long non-coding RNA [NR_045272]	3.99287	9.3399	4.02526	3.9589	4.05103	6.0647	4.8833	3.96345	3.70754
A_55_P2133365	1110017D15Rik	Mus musculus RIKEN cDNA 1110017D15 gene (1110017D15Rik), transcript variant 3, mRNA [NM_001253777]	3.79361	3.74671	3.82741	3.75285	3.78244	4.97393	5.18457	15.8669	18.3478
A_55_P2069470	1110017D15Rik	Mus musculus RIKEN cDNA 1110017D15 gene (1110017D15Rik), transcript variant 7, mRNA [NM_001253780]	27.1215	21.7568	42.6606	23.6151	40.7748	11.4382	38.0459	36.3919	30.6018
A_55_P2391394	1110018N20Rik	Mus musculus Kv2.1-Ptgis antisense RNA, complete sequence. [AY672066]	3.73071	3.71755	12.3557	3.70801	8.05476	3.69778	3.68726	3.65979	5.21662
A_55_P2240468	1110019D14Rik	Mus musculus RIKEN cDNA 1110019D14 gene (1110019D14Rik), long non-coding RNA [NR_045995]	150.069	119.751	120.372	150.612	169.682	86.158	158.308	124.782	125.317
A_66_P107745	1110020A21Rik	Mus musculus RIKEN cDNA 1110020A21 gene (1110020A21Rik), transcript variant 2, long non-coding RNA [NR_027930]	372.383	351.008	329.46	307.403	371.902	346.387	374.993	307.138	327.656
A_55_P2178882	1110020C17Rik	Mus musculus 18-day embryo whole body cDNA, RIKEN full-length enriched library, clone:1110020C17 product:hypothetical protein, full insert sequence. [AK003851]	4.37468	4.13103	4.34585	4.1034	19.4032	3.94529	7.0054	4.08585	3.80378
A_55_P2119764	1110025L11Rik	Mus musculus RIKEN cDNA 1110025L11 gene (1110025L11Rik), mRNA [NM_001276278]	4.14545	3.98141	4.38525	4.02367	3.9987	8.09511	3.90921	10.9029	6.35409
A_55_P2065099	1110025L11Rik	Mus musculus RIKEN cDNA 1110025L11 gene (1110025L11Rik), mRNA [NM_001276278]	5.24478	4.83999	4.7477	5.0633	7.13486	4.0623	5.2203	4.7105	3.70944
A_55_P2419495	1110028F11Rik	Mus musculus cDNA clone IMAGE:576750. [BC096659]	3.79535	3.82094	3.76173	3.77684	3.76434	3.6121	3.71387	3.75257	4.96402
A_55_P2256551	1110028F18Rik	Mus musculus RIKEN cDNA 1110028F18 gene (1110028F18Rik), long non-coding RNA [NR_045470]	3.9288	3.93777	3.83707	3.93644	3.87823	5.57074	8.22567	3.87188	4.71589
A_52_P138110	1110032A03Rik	Mus musculus 11 days embryo head cDNA, RIKEN full-length enriched library, clone:6230420G24 product:hypothetical protein, full insert sequence. [AK161835]	72.5642	62.0846	77.4787	64.4519	83.2702	50.2085	80.6461	64.9127	94.0852
A_55_P2023290	1110032A03Rik	Mus musculus RIKEN cDNA 1110032A03 gene (1110032A03Rik), mRNA [NM_023483]	3.67431	12.7705	11.7963	13.1049	17.8653	66.3599	19.2619	14.138	15.0517
A_66_P121965	1110032F04Rik	Mus musculus RIKEN cDNA 1110032F04 gene (1110032F04Rik), mRNA [NM_001167996]	3.90242	3.84552	3.91043	3.86115	3.92062	3.80109	3.8849	3.86675	3.65429
A_55_P2119962	1110034G24Rik	Mus musculus RIKEN cDNA 1110034G24 gene (1110034G24Rik), mRNA [NM_028637]	1222.2	1059.97	1085.32	1064.97	1243.81	1140.91	1319.63	1076.92	1201.67
A_55_P2071541	1110034G24Rik	Mus musculus RIKEN cDNA 1110034G24 gene (1110034G24Rik), mRNA [NM_028637]	5.03574	4.5315	4.52477	4.51037	4.70404	3.98767	6.32023	6.46452	3.99959
A_55_P2375905	1110035E04Rik	Mus musculus 18-day embryo whole body cDNA, RIKEN full-length enriched library, clone:1110035E04 product:unclassifiable, full insert sequence. [AK004108]	36.9308	51.0068	27.9391	34.4555	54.9489	20.2092	55.5268	68.4193	43.1897
A_52_P185054	1110035H17Rik	Mus musculus 18-day embryo whole body cDNA, RIKEN full-length enriched library, clone:1110035H17 product:hypothetical protein, full insert sequence. [AK004111]	22.0792	25.8023	31.8642	24.411	25.378	5.35136	22.3053	18.5186	16.5443
A_51_P211108	1110037F02Rik	Mus musculus RIKEN cDNA 1110037F02 gene (1110037F02Rik), mRNA [NM_001081183]	15.4743	24.2295	12.027	18.8161	11.1489	4.27818	3.90864	19.1296	14.439
A_55_P2201470	1110037F02Rik	Mus musculus RIKEN cDNA 1110037F02 gene (1110037F02Rik), mRNA [NM_001081183]	82.6582	72.9921	105.563	67.3433	69.8966	50.281	68.1047	61.8144	84.2564
A_52_P31814	1110038B12Rik	Mus musculus RIKEN cDNA 1110038B12 gene (1110038B12Rik), transcript variant 1, long non-coding RNA [NR_027943]	647.131	633.255	679.09	789.963	763.768	820.482	986.275	900.351	916.786
A_51_P121447	1110038F14Rik	Mus musculus RIKEN cDNA 1110038F14 gene (1110038F14Rik), mRNA [NM_054099]	2108.07	2245.84	2051.5	2234.45	2400.48	2083.31	2446.43	2242.21	2036.19
A_55_P2197638	1110046J04Rik	Mus musculus RIKEN cDNA 1110046J04 gene (1110046J04Rik), long non-coding RNA [NR_040707]	510.944	494.983	594.927	511.618	471.164	746.325	282.694	364.931	282.92
A_52_P515282	1110051M20Rik	Mus musculus RIKEN cDNA 1110051M20 gene (1110051M20Rik), transcript variant 2, mRNA [NM_175123]	189.549	186.413	206.323	189.999	183.769	224.572	186.126	154.46	242.856
A_55_P1964319	1110051M20Rik	Mus musculus RIKEN cDNA 1110051M20 gene (1110051M20Rik), transcript variant 2, mRNA [NM_175123]	79.6157	64.8479	65.0465	55.4464	65.9535	57.1548	64.8586	58.4765	94.7952
A_52_P552547	1110054M08Rik	Mus musculus RIKEN cDNA 1110054M08 gene (1110054M08Rik), long non-coding RNA [NR_037954]	1070.6	1248.39	1408.62	1424.34	982.481	1404.38	976.884	1156.79	1188.33
A_55_P1963848	1110057P08Rik	PREDICTED: Mus musculus RIKEN cDNA 1110057P08 gene (1110057P08Rik), misc_RNA [XR_385029]	3.92582	3.92747	3.8467	3.90618	3.86636	3.65007	3.83387	3.84796	4.70878
A_51_P490348	1110059E24Rik	Mus musculus RIKEN cDNA 1110059E24 gene (1110059E24Rik), mRNA [NM_025423]	823.87	740.685	764.499	874.657	941.872	817.006	792.474	898.061	729.839
A_55_P2335634	1110059G02Rik	603284808F1 NCI_CGAP_Mam4 Mus musculus cDNA clone IMAGE:5329368 5', mRNA sequence [BI655801]	4.94855	4.27305	4.979	4.71175	4.73486	13.486	4.16132	4.20474	4.03593
A_51_P194479	1110059G10Rik	Mus musculus RIKEN cDNA 1110059G10 gene (1110059G10Rik), mRNA [NM_025419]	292.072	272.109	187.622	153.119	193.356	156.857	121.899	117.348	86.0902
A_55_P2131353	1110059G10Rik	Mus musculus RIKEN cDNA 1110059G10 gene (1110059G10Rik), mRNA [NM_025419]	297.33	261.418	318.849	320.792	400.136	370.105	380.779	375.695	393.199
A_52_P257523	1110065P20Rik	Mus musculus RIKEN cDNA 1110065P20 gene (1110065P20Rik), mRNA [NM_001142727]	4103.13	3997.56	4369.19	4442.98	4596.16	4263.87	4253.15	4245.6	3423.26
A_55_P2241015	1190001M18Rik	Mus musculus RIKEN cDNA 1190001M18 gene, mRNA (cDNA clone IMAGE:5345898), partial cds. [BC023846]	3.93545	4.1797	3.86537	3.9061	3.8731	3.65361	3.83596	3.84767	4.65311
A_52_P354373	1190002F15Rik	Mus musculus RIKEN cDNA 1190002F15 gene (1190002F15Rik), transcript variant 1, long non-coding RNA [NR_037956]	18.3717	20.1554	43.8294	22.5456	17.9964	10.3806	38.2235	36.0602	25.3286
A_55_P2032608	1190002N15Rik	Mus musculus RIKEN cDNA 1190002N15 gene (1190002N15Rik), mRNA [NM_001033145]	140.183	132.301	134.598	125.531	150.813	90.9533	143.48	161.14	129.259
A_55_P1960117	1190002N15Rik	Mus musculus RIKEN cDNA 1190002N15 gene (1190002N15Rik), mRNA [NM_001033145]	41.6551	51.0352	29.5498	43.5891	36.9308	6.79692	29.5634	34.4255	21.399
A_55_P2037892	1190003K10Rik	Mus musculus RIKEN cDNA 1190003K10 gene (1190003K10Rik), mRNA [NM_001195435]	51.6985	52.8157	31.1578	20.0256	54.2185	17.8626	41.4129	21.587	15.6046
A_51_P234044	1190005I06Rik	Mus musculus RIKEN cDNA 1190005I06 gene (1190005I06Rik), mRNA [NM_197988]	113.73	143.23	106.682	96.43	88.1627	64.9697	96.2267	115.698	80.0088
A_52_P598634	1190007I07Rik	Mus musculus RIKEN cDNA 1190007I07 gene (1190007I07Rik), transcript variant 1, mRNA [NM_001135567]	4973.71	5337.34	5268.45	5126.05	5418.85	5341.11	5473.06	5435.08	5246.09
A_66_P133272	1190028D05Rik	PREDICTED: Mus musculus RIKEN cDNA 1190028D05 gene (1190028D05Rik), misc_RNA [XR_168452]	9.37434	6.19509	9.44449	8.65587	7.83289	5.95041	9.8928	6.61251	15.0858
A_55_P2318934	1200007C13Rik	Mus musculus adult male lung cDNA, RIKEN full-length enriched library, clone:1200007C13 product:hypothetical Prenyl group binding site (CAAX box) containing protein, full insert sequence. [AK004627]	19.1526	18.6019	25.0924	3.88619	16.6072	5.876	4.31777	4.98402	9.83988
A_55_P2425661	1200014J11Rik	Mus musculus RIKEN cDNA 1200014J11 gene (1200014J11Rik), mRNA [NM_025818]	1168.99	1507.74	2263.06	1210.8	1156.27	2104.11	994.609	1075.78	1579.61
A_51_P101660	1200014J11Rik	Mus musculus RIKEN cDNA 1200014J11 gene (1200014J11Rik), mRNA [NM_025818]	28.8816	31.0047	38.3549	31.6088	33.5982	49.1719	26.8217	27.6175	34.5459
A_55_P2166467	1200014J11Rik	Mus musculus RIKEN cDNA 1200014J11 gene (1200014J11Rik), mRNA [NM_025818]	29.2349	22.5349	25.7919	15.8775	21.3388	7.63804	12.0922	9.78271	14.8916
A_52_P560628	1300002E11Rik	Mus musculus RIKEN cDNA 1300002E11 gene (1300002E11Rik), transcript variant 2, long non-coding RNA [NR_037958]	102.157	94.189	106.531	98.3283	115.214	52.8846	122.698	81.3372	95.9404
A_55_P2424921	1300014J16Rik	Mus musculus adult male liver cDNA, RIKEN full-length enriched library, clone:1300014J16 product:unclassifiable, full insert sequence. [AK005005]	3.54123	3.57789	3.52931	3.54924	3.5773	3.52602	172.663	6.6881	5.11761
A_52_P554451	1300017J02Rik	Mus musculus RIKEN cDNA 1300017J02 gene (1300017J02Rik), mRNA [NM_027918]	3.99053	3.97004	3.92587	4.10175	7.61507	6.05355	3.96071	13.6655	4.80925
A_55_P2064921	1500002C15Rik	Mus musculus adult male cerebellum cDNA, RIKEN full-length enriched library, clone:1500002C15 product:hypothetical protein, full insert sequence. [AK005108]	4.361	3.61705	3.6396	7.31857	8.34803	4.17324	6.87063	8.62632	3.85548
A_55_P2345916	1500002F19Rik	Mus musculus 13 days embryo liver cDNA, RIKEN full-length enriched library, clone:2510016G02 product:unclassifiable, full insert sequence. [AK010974]	30.6018	39.8606	6.87934	29.2423	36.8157	96.8248	37.2983	43.5253	25.4235
A_55_P2200466	1500002F19Rik	Mus musculus cDNA sequence BC002195, mRNA (cDNA clone MGC:7427 IMAGE:3489024), complete cds. [BC002195]	10.927	16.51	23.5248	18.8072	10.8956	11.274	15.0517	24.461	20.1206
A_55_P2426564	1500004A13Rik	Mus musculus adult male cerebellum cDNA, RIKEN full-length enriched library, clone:1500004A13 product:unclassifiable, full insert sequence. [AK075724]	12.6551	4.64023	9.36275	16.2245	10.411	4.00347	15.4364	14.9814	10.3527
A_55_P2180056	1500004F05Rik	Mus musculus visual cortex cDNA, RIKEN full-length enriched library, clone:K230002H02 product:unclassifiable, full insert sequence. [AK158492]	554.149	549.369	580.043	473.208	461.811	412.846	382.223	302.276	491.484
A_55_P1999389	1500009C09Rik	Mus musculus RIKEN cDNA 1500009C09 gene (1500009C09Rik), transcript variant 2, long non-coding RNA [NR_037697]	3.70701	3.67499	9.15737	3.74354	3.79678	4.09995	3.73213	7.76399	3.62562
A_55_P2041653	1500009C09Rik	Mus musculus RIKEN cDNA 1500009C09 gene (1500009C09Rik), transcript variant 2, long non-coding RNA [NR_037697]	8.53077	9.40418	11.1415	6.81656	8.4385	6.05246	9.52986	9.48209	15.7034
A_55_P2126790	1500009L16Rik	Mus musculus RIKEN cDNA 1500009L16 gene (1500009L16Rik), mRNA [NM_001145198]	8.87922	26.4228	21.9942	29.7097	22.1052	14.0383	32.7841	33.6754	21.2026
A_51_P407999	1500011B03Rik	Mus musculus RIKEN cDNA 1500011B03 gene (1500011B03Rik), transcript variant 1, long non-coding RNA [NR_027817]	50.8988	62.1117	64.6694	64.8331	64.4606	30.1731	86.5755	79.2164	88.2856
A_55_P2019577	1500011B03Rik	Mus musculus RIKEN cDNA 1500011B03 gene (1500011B03Rik), transcript variant 2, long non-coding RNA [NR_027818]	49.4201	45.324	40.9555	37.4106	59.1645	41.7453	59.4318	48.519	48.7005
A_55_P2015519	1500011K16Rik	Mus musculus RIKEN cDNA 1500011K16 gene (1500011K16Rik), long non-coding RNA [NR_015476]	10900.8	10577.2	10499.1	10932.1	13321.6	11090.4	10966.7	10487.7	10826.1
A_55_P2082425	1500011K16Rik	Mus musculus RIKEN cDNA 1500011K16 gene (1500011K16Rik), long non-coding RNA [NR_015476]	19583.4	17721.9	18024.2	19608.1	20339.2	20202.5	20481.2	19723	17811.7
A_52_P598309	1500012F01Rik	Mus musculus RIKEN cDNA 1500012F01 gene (1500012F01Rik), mRNA [NM_001081005]	1416.43	1286.71	1482.97	1581.62	1869.28	1388.44	2026.67	1775.94	1517.53
A_66_P120047	1500012K07Rik	Mus musculus RIKEN cDNA 1500012K07 gene (1500012K07Rik), transcript variant 1, long non-coding RNA [NR_045814]	4.05226	3.99418	4.03486	3.99916	4.08694	3.88059	3.98553	3.97751	3.83951
A_55_P2003103	1500012K07Rik	Mus musculus RIKEN cDNA 1500012K07 gene (1500012K07Rik), transcript variant 2, long non-coding RNA [NR_045812]	116.535	58.5246	25.7664	13.3119	62.9468	17.8248	17.9356	57.3875	24.7121
A_55_P2241204	1500015A07Rik	Mus musculus RIKEN cDNA 1500015A07 gene (1500015A07Rik), long non-coding RNA [NR_029432]	116.964	120.116	97.9176	122.178	128.746	113.477	127.106	109.499	87.445
A_55_P2057741	1500015L24Rik	Mus musculus RIKEN cDNA 1500015L24 gene (1500015L24Rik), long non-coding RNA [NR_045817]	5.90259	4.99653	4.47697	5.27681	4.88946	10.2555	4.35985	4.35357	4.80507
A_51_P404463	1500015O10Rik	Mus musculus RIKEN cDNA 1500015O10 gene (1500015O10Rik), mRNA [NM_024283]	494.911	456.544	470.257	472.956	733.344	260.182	467.019	412.633	456.762
A_55_P2097998	1500017E21Rik	Mus musculus adult male cerebellum cDNA, RIKEN full-length enriched library, clone:1500017E21 product:unclassifiable, full insert sequence. [AK005275]	90.8727	68.7202	56.2285	57.6955	84.3958	29.2792	73.6476	66.4513	54.9884
A_52_P574945	1500026H17Rik	Mus musculus RIKEN cDNA 1500026H17 gene (1500026H17Rik), long non-coding RNA [NR_130956]	423.554	380.102	408.659	458.954	503.04	466.103	409.07	396.172	425.462
A_55_P2348126	1500032F14Rik	Mus musculus adult male cerebellum cDNA, RIKEN full-length enriched library, clone:1500032F14 product:unclassifiable, full insert sequence. [AK018780]	4.92711	22.9088	11.5868	7.29709	11.7524	44.9403	23.0476	8.20162	20.8679
A_55_P2327518	1500032P08Rik	Mus musculus adult male cerebellum cDNA, RIKEN full-length enriched library, clone:1500032P08 product:unclassifiable, full insert sequence. [AK005351]	57.9339	111.113	87.0579	106.431	121.251	52.5366	134.884	113.465	93.5847
A_51_P160083	1500035N22Rik	PREDICTED: Mus musculus RIKEN cDNA 1500035N22 gene (1500035N22Rik), misc_RNA [XR_140695]	16.2147	26.2342	3.98146	4.82133	17.5721	12.8011	15.8902	11.5054	3.97649
A_55_P1980764	1520401A03Rik	Mus musculus 16 days embryo head cDNA, RIKEN full-length enriched library, clone:C130002K19 product:hypothetical Glycine-rich region containing protein, full insert sequence. [AK047830]	7.72546	5.56277	6.05109	12.2497	21.587	3.97689	11.6033	14.3128	11.4738
A_55_P2305274	1520401A03Rik	PREDICTED: Mus musculus RIKEN cDNA 1520401A03 gene (1520401A03Rik), transcript variant X16, misc_RNA [XR_865086]	178.185	164.246	148.643	146.997	141.52	71.467	120.292	120.456	135.934
A_52_P549892	1600002D24Rik	Mus musculus RIKEN cDNA 1600002D24 gene (1600002D24Rik), long non-coding RNA [NR_040484]	3.82926	3.76098	3.84255	3.80408	3.83982	3.79967	3.77476	3.74176	3.82993
A_52_P193236	1600002H07Rik	Mus musculus RIKEN cDNA 1600002H07 gene (1600002H07Rik), mRNA [NM_028056]	44.2502	41.8307	43.6238	47.7293	40.6037	17.5645	53.1009	40.0102	42.1693
A_51_P519570	1600002K03Rik	Mus musculus RIKEN cDNA 1600002K03 gene (1600002K03Rik), mRNA [NM_027207]	598.314	598.314	609.749	734.3	910.521	837.647	1130.41	896.582	793.465
A_55_P2011565	1600010M07Rik	Mus musculus RIKEN cDNA 1600010M07 gene (1600010M07Rik), long non-coding RNA [NR_037959]	34.7587	24.5184	36.4846	40.2049	43.792	15.6896	54.4382	45.1664	43.4681
A_52_P394385	1600012H06Rik	Mus musculus RIKEN cDNA 1600012H06 gene (1600012H06Rik), transcript variant 2, mRNA [NM_026451]	395.387	388.926	356.767	412.633	448.888	332.796	356.677	363.365	327.123
A_55_P2073642	1600014C10Rik	Mus musculus RIKEN cDNA 1600014C10 gene (1600014C10Rik), transcript variant 1, mRNA [NM_001085385]	57.2971	83.797	90.5765	53.8822	66.2714	80.0176	70.1525	55.1009	67.2178
A_52_P77093	1600014C10Rik	Mus musculus RIKEN cDNA 1600014C10 gene (1600014C10Rik), transcript variant 2, mRNA [NM_028166]	186.484	172.987	204.357	207.993	172.858	271.522	149.548	155.832	196.77
A_51_P147064	1600014C23Rik	Mus musculus RIKEN cDNA 1600014C23 gene (1600014C23Rik), mRNA [NM_028164]	3.9836	8.11342	4.05372	15.3449	9.60613	19.5008	11.0188	7.69802	3.80294
A_55_P2126207	1600014K23Rik	Mus musculus RIKEN cDNA 1600014K23 gene (1600014K23Rik), mRNA [NM_028046]	20.9491	4.19194	3.97182	4.52291	47.5126	3.91255	29.734	7.45563	3.65845
A_51_P512061	1600015I10Rik	Mus musculus RIKEN cDNA 1600015I10 gene (1600015I10Rik), mRNA [NM_001081273]	11.178	18.2686	8.11906	23.1047	15.5843	5.19287	21.6233	23.3673	17.2934
A_55_P2356840	1600020E01Rik	Mus musculus cDNA clone IMAGE:5027084. [BC029726]	23.6864	18.0442	24.1058	24.4186	62.0674	10.2035	66.7183	51.2792	38.3126
A_55_P2222557	1600022D10Rik	Mus musculus adult female placenta cDNA, RIKEN full-length enriched library, clone:1600022D10 product:unclassifiable, full insert sequence. [AK005516]	3.84677	16.3335	3.84864	8.97117	14.7379	77.6279	62.9717	6.43637	10.5305
A_55_P2132897	1600023N17Rik	Mus musculus RIKEN cDNA 1600023N17 gene (1600023N17Rik), long non-coding RNA [NR_073433]	10.2479	10.1851	10.9859	18.6957	12.5786	4.1917	8.74989	15.8138	3.76661
A_52_P113830	1600025M17Rik	Mus musculus RIKEN cDNA 1600025M17 gene (1600025M17Rik), long non-coding RNA [NR_038168]	49.1541	26.5847	42.8049	25.3325	30.8723	24.9971	32.1958	16.4428	33.8723
A_55_P2095558	1600027J07Rik	Mus musculus RIKEN cDNA 1600027J07 gene (1600027J07Rik), long non-coding RNA [NR_036588]	3.83739	3.81223	3.77345	3.79749	3.87613	3.79631	3.81074	3.8495	3.68988
A_55_P2370384	1600029I14Rik	Mus musculus RIKEN cDNA 1600029I14 gene (1600029I14Rik), long non-coding RNA [NR_028123]	4.36725	4.20915	4.05318	4.51767	4.21384	3.83798	4.06259	4.17686	3.93771
A_55_P1984152	1600029O15Rik	Mus musculus RIKEN cDNA 1600029O15 gene (1600029O15Rik), non-coding RNA [NR_033522]	11952	12462.9	13717.1	13684.2	13728.6	13658.6	14809	15353.9	14260.6
A_55_P2111825	1700001C02Rik	Mus musculus RIKEN cDNA 1700001C02 gene (1700001C02Rik), mRNA [NM_029285]	4.87622	9.19677	4.74076	4.4849	4.43282	5.41815	4.09343	4.12857	3.97435
A_55_P2293414	1700001C19Rik	Mus musculus RIKEN cDNA 1700001C19 gene (1700001C19Rik), transcript variant 1, mRNA [NM_029296]	3.97671	3.93281	3.94971	3.93963	4.01114	3.836	3.92731	3.9203	3.89776
A_55_P2289829	1700001D01Rik	Mus musculus adult male kidney cDNA, RIKEN full-length enriched library, clone:F530003L12 product:hypothetical protein, full insert sequence. [AK143941]	3.97342	3.94621	13.3107	3.92416	6.6963	3.67625	3.85363	7.31032	5.06234
A_55_P2044099	1700001G01Rik	Mus musculus adult male testis cDNA, RIKEN full-length enriched library, clone:1700001G01 product:unclassifiable, full insert sequence. [AK005589]	3.98648	3.9357	3.99264	3.92637	3.91444	3.70981	3.8581	3.86462	4.09023
A_55_P1964169	1700001G17Rik	Mus musculus RIKEN cDNA 1700001G17 gene (1700001G17Rik), long non-coding RNA [NR_033199]	6.29209	7.68948	3.85043	3.97144	11.2835	4.42179	7.31032	11.0878	9.63525
A_55_P2083153	1700001J03Rik	Mus musculus RIKEN cDNA 1700001J03 gene (1700001J03Rik), mRNA [NM_001008547]	37.7896	37.6993	33.2198	47.9195	62.4718	64.7019	105.11	70.9066	66.6219
A_51_P443514	1700001K19Rik	Mus musculus RIKEN cDNA 1700001K19 gene (1700001K19Rik), mRNA [NM_025488]	205.398	190.064	190.385	224.243	200.774	208.047	204.205	173.612	185.829
A_66_P121862	1700001K23Rik	Mus musculus RIKEN cDNA 1700001K23 gene (1700001K23Rik), long non-coding RNA [NR_036590]	4.10086	4.05072	4.29438	4.07486	4.7594	4.47208	4.0897	4.21799	3.93916
A_55_P2404484	1700001L05Rik	Mus musculus RIKEN cDNA 1700001L05 gene (1700001L05Rik), long non-coding RNA [NR_027980]	10.7057	14.9229	23.3136	23.013	12.4765	4.83021	25.2159	26.7399	16.1598
A_51_P515684	1700001L05Rik	Mus musculus RIKEN cDNA 1700001L05 gene (1700001L05Rik), long non-coding RNA [NR_027980]	5.05115	14.604	4.57967	5.0495	9.25519	12.3031	4.35411	6.06113	8.80657
A_51_P234847	1700001L19Rik	Mus musculus RIKEN cDNA 1700001L19 gene (1700001L19Rik), mRNA [NM_027035]	16.0722	20.6393	3.88262	14.3476	15.4941	4.22499	1532.33	12.6825	3.95512
A_52_P1179569	1700001N15Rik	Mus musculus adult male testis cDNA, RIKEN full-length enriched library, clone:1700001N15 product:unclassifiable, full insert sequence. [AK005614]	6.62262	10.1627	5.40212	5.69331	5.42736	41.1283	4.70759	4.62995	4.05598
A_52_P496403	1700001O22Rik	Mus musculus RIKEN cDNA 1700001O22 gene (1700001O22Rik), transcript variant 1, mRNA [NM_198000]	365.454	306.878	746.842	421.275	312.591	964.82	140.807	208.434	172.801
A_51_P236991	1700001P01Rik	Mus musculus RIKEN cDNA 1700001P01 gene (1700001P01Rik), mRNA [NM_028156]	4.59815	4.27432	4.39776	4.26681	6.4832	5.08167	5.72682	3.9636	3.76911
A_55_P2302542	1700003D09Rik	Mus musculus RIKEN cDNA 1700003D09 gene (1700003D09Rik), long non-coding RNA [NR_045477]	6.32789	3.79958	3.79185	3.82162	3.95038	3.78534	3.81932	3.77157	4.67431
A_51_P436594	1700003E16Rik	Mus musculus RIKEN cDNA 1700003E16 gene (1700003E16Rik), mRNA [NM_027948]	3.74154	3.7355	5.6501	3.72841	3.80783	3.69572	3.71022	3.70496	4.72474
A_55_P2046748	1700003E24Rik	Mus musculus RIKEN cDNA 1700003E24 gene (1700003E24Rik), non-coding RNA [NR_103799]	21.5576	4.59301	4.65281	7.02937	6.65621	4.02112	4.21831	4.09979	3.88574
A_66_P107416	1700003E24Rik	Mus musculus RIKEN cDNA 1700003E24 gene (1700003E24Rik), non-coding RNA [NR_103799]	3.8946	3.85402	3.93034	3.84187	3.84495	3.71405	3.79647	3.80672	4.03105
A_51_P119358	1700003F12Rik	Mus musculus RIKEN cDNA 1700003F12 gene (1700003F12Rik), mRNA [NM_029305]	5.94821	5.18457	5.42607	5.88667	5.35497	5.40078	4.72574	4.91448	3.79749
A_55_P2388687	1700003G18Rik	Mus musculus 10 days embryo whole body cDNA, RIKEN full-length enriched library, clone:2610312K03 product:unclassifiable, full insert sequence. [AK012020]	4.92824	4.61168	4.48437	7.32025	7.65119	5.60835	5.28287	14.4042	3.70567
A_55_P2348293	1700003I16Rik	Mus musculus adult male testis cDNA, RIKEN full-length enriched library, clone:1700003I16 product:unclassifiable, full insert sequence. [AK005642]	4.39371	6.95716	11.8069	8.38059	14.4621	154.204	7.07372	5.28647	3.95345
A_55_P2057979	1700003M02Rik	Mus musculus RIKEN cDNA 1700003M02 gene (1700003M02Rik), mRNA [NM_027041]	4.02682	3.91452	3.88003	3.77834	3.717	3.7908	31.0998	3.7883	3.56993
A_55_P2039537	1700003M07Rik	Mus musculus RIKEN cDNA 1700003M07 gene (1700003M07Rik), transcript variant 1, long non-coding RNA [NR_040647]	7.56737	6.35258	5.44172	6.20345	6.30916	5.27514	5.02301	5.18457	4.70619
A_51_P404139	1700003O11Rik	PREDICTED: Mus musculus RIKEN cDNA 1700003O11 gene (1700003O11Rik), misc_RNA [XR_386352]	4.3626	4.15835	4.04838	4.13235	4.01899	14.7135	3.98999	3.984	4.29902
A_55_P2345314	1700003P14Rik	Mus musculus adult male testis cDNA, RIKEN full-length enriched library, clone:4930584L06 product:unclassifiable, full insert sequence. [AK016350]	3.91757	3.84251	3.98957	9.34766	3.74474	3.78692	3.79793	3.80227	3.70796
A_51_P449614	1700006A11Rik	Mus musculus RIKEN cDNA 1700006A11 gene (1700006A11Rik), mRNA [NM_027939]	4.64511	5.01523	4.7441	4.41623	3.96438	3.94798	3.99289	4.02996	3.83753
A_51_P233619	1700006E09Rik	Mus musculus RIKEN cDNA 1700006E09 gene (1700006E09Rik), mRNA [NM_029287]	3.62393	3.63849	3.6225	3.69862	3.69511	3.602	3.63667	3.69285	4.36357
A_55_P2288162	1700006F04Rik	Mus musculus RIKEN cDNA 1700006F04 gene (1700006F04Rik), long non-coding RNA [NR_045621]	3.96341	3.88116	3.92769	3.85058	3.87958	3.81478	3.90956	3.85527	3.60683
A_51_P422223	1700006J14Rik	PREDICTED: Mus musculus RIKEN cDNA 1700006J14 gene (1700006J14Rik), misc_RNA [XR_888044]	71.9766	68.4514	104.223	67.8741	59.0347	144.214	56.4688	54.802	78.2523
A_55_P2027959	1700007B14Rik	Mus musculus RIKEN cDNA 1700007B14 gene (1700007B14Rik), transcript variant 1, mRNA [NM_001164235]	3.67659	3.61424	3.67077	13.3892	3.68957	6.94465	3.6861	3.69212	3.59738
A_55_P2293917	1700007F19Rik	Mus musculus RIKEN cDNA 1700007F19 gene (1700007F19Rik), long non-coding RNA [NR_040538]	3.72477	3.71058	3.70885	3.72222	3.7877	5.58689	4.38005	5.04754	4.30839
A_52_P418515	1700007G11Rik	Mus musculus RIKEN cDNA 1700007G11 gene (1700007G11Rik), mRNA [NM_001024614]	4.1055	4.06275	3.96732	13.7831	4.02231	3.75304	7.54372	4.01796	4.19218
A_52_P313992	1700007H22Rik	Mus musculus adult male testis cDNA, RIKEN full-length enriched library, clone:1700007H22 product:unclassifiable, full insert sequence. [AK005715]	3.81059	3.77349	3.81275	3.79712	3.87087	3.74686	13.3975	3.81481	3.74904
A_55_P2225772	1700007J10Rik	Mus musculus RIKEN cDNA 1700007J10 gene (1700007J10Rik), long non-coding RNA [NR_045476]	4.72209	4.49895	4.33257	4.75133	4.70244	3.98731	4.17539	4.4841	3.69354
A_55_P2363040	1700007J24Rik	Mus musculus adult male testis cDNA, RIKEN full-length enriched library, clone:1700007J24 product:unclassifiable, full insert sequence. [AK005727]	14.0306	11.0442	3.77396	3.74915	3.80814	4.25603	3.77849	7.5824	5.77894
A_55_P2117966	1700007K09Rik	Mus musculus RIKEN cDNA 1700007K09 gene (1700007K09Rik), mRNA [NM_027037]	107.914	90.8065	89.6732	53.8328	70.6816	29.8061	49.4317	53.2437	61.7502
A_51_P300395	1700007K09Rik	Mus musculus RIKEN cDNA 1700007K09 gene (1700007K09Rik), mRNA [NM_027037]	3.97126	3.87512	4.01981	3.96249	7.06301	8.60241	15.4057	8.50146	12.2326
A_55_P1980677	1700007K09Rik	Mus musculus RIKEN cDNA 1700007K09 gene (1700007K09Rik), mRNA [NM_027037]	447.739	464.518	581.596	403.768	370.372	497.997	341.278	329.395	504.499
A_55_P1982559	1700007K13Rik	Mus musculus RIKEN cDNA 1700007K13 gene (1700007K13Rik), mRNA [NM_027040]	3.92868	29.0965	17.9327	3.88288	13.1189	25.8119	3.73547	3.72743	3.65956
A_55_P2255439	1700007L15Rik	AV039549 Mus musculus adult C57BL [AV039549]	3.87979	3.85744	3.83857	3.86123	3.93054	4.04428	5.29841	3.84635	4.00913
A_55_P2078470	1700008F21Rik	Mus musculus RIKEN cDNA 1700008F21 gene (1700008F21Rik), transcript variant 1, mRNA [NM_001168369]	4.01527	9.84377	12.3427	3.92715	6.95152	38.3126	3.80616	5.6061	9.85775
A_51_P200599	1700008I05Rik	Mus musculus RIKEN cDNA 1700008I05 gene (1700008I05Rik), mRNA [NM_027952]	19.6853	4.72131	10.8706	7.23435	8.29708	10.5463	7.77683	11.2545	3.72396
A_55_P2154235	1700008J07Rik	Mus musculus RIKEN cDNA 1700008J07 gene (1700008J07Rik), long non-coding RNA [NR_024331]	191.604	219.962	214.094	217.29	174.997	152.876	155.334	135.524	184.103
A_66_P114870	1700008J07Rik	Mus musculus RIKEN cDNA 1700008J07 gene (1700008J07Rik), long non-coding RNA [NR_024331]	3.87863	3.87081	3.82982	3.96328	3.98545	3.80597	3.88323	3.95178	3.66597
A_66_P114875	1700008K24Rik	Mus musculus RIKEN cDNA 1700008K24 gene (1700008K24Rik), transcript variant 1, long non-coding RNA [NR_038141]	8.59248	4.23731	4.90038	4.73169	4.63245	5.05562	4.12032	4.20641	4.07839
A_55_P2182001	1700008O03Rik	Mus musculus RIKEN cDNA 1700008O03 gene (1700008O03Rik), mRNA [NM_027049]	4.36078	13.8352	3.93528	14.1162	4.10308	27.2849	11.1268	6.00719	6.36801
A_55_P2041410	1700008O03Rik	Mus musculus RIKEN cDNA 1700008O03 gene (1700008O03Rik), mRNA [NM_027049]	4.71331	4.31321	4.51352	4.34147	4.23191	8.60831	4.05368	4.03368	4.01715
A_51_P277836	1700008P02Rik	Mus musculus RIKEN cDNA 1700008P02 gene (1700008P02Rik), mRNA [NM_027048]	3.99734	12.8283	4.03236	8.57337	4.05972	4.1328	3.96417	6.11235	3.71564
A_66_P128760	1700009C05Rik	Mus musculus RIKEN cDNA 1700009C05 gene (1700009C05Rik), long non-coding RNA [NR_046040]	4.15745	3.98813	4.35389	4.02604	3.95796	10.1664	3.91863	3.93323	3.79715
A_51_P173547	1700009J07Rik	Mus musculus RIKEN cDNA 1700009J07 gene (1700009J07Rik), long non-coding RNA [NR_015547]	4.04586	10.4509	6.05414	3.98067	10.396	6.32198	3.99703	8.31406	3.71703
A_52_P464228	1700009N14Rik	Mus musculus RIKEN cDNA 1700009N14 gene (1700009N14Rik), mRNA [NM_001081095]	3.54948	3.52895	3.57848	3.5927	3.62128	4.43278	3.5859	3.60851	4.10263
A_51_P194319	1700010B08Rik	Mus musculus RIKEN cDNA 1700010B08 gene (1700010B08Rik), mRNA [NM_029308]	4.03309	3.92299	3.97235	4.01552	4.05802	3.91452	3.92823	3.88256	3.89895
A_55_P2339961	1700010B13Rik	Mus musculus adult male testis cDNA, RIKEN full-length enriched library, clone:4933428H08 product:unclassifiable, full insert sequence. [AK133430]	5.26113	4.72084	6.8362	4.93686	4.57772	3.98291	4.1089	4.07694	3.99853
A_51_P110914	1700010D01Rik	Mus musculus RIKEN cDNA 1700010D01 gene (1700010D01Rik), mRNA [NM_029590]	6.57271	17.7577	13.382	5.50549	7.66728	6.02576	13.8741	6.94153	3.78194
A_52_P56549	1700010H22Rik	Mus musculus adult male testis cDNA, RIKEN full-length enriched library, clone:1700010H22 product:hypothetical protein, full insert sequence. [AK005827]	3.93308	3.86331	11.8791	3.84811	3.53412	3.83136	3.72825	3.73125	3.6202
A_51_P116687	1700010I14Rik	Mus musculus RIKEN cDNA 1700010I14 gene (1700010I14Rik), mRNA [NM_025851]	10.5493	11.2247	15.1518	16.0671	9.49116	5.24214	10.1017	14.19	12.4413
A_55_P2018066	1700010L04Rik	PREDICTED: Mus musculus RIKEN cDNA 1700010L04 gene (1700010L04Rik), transcript variant X4, misc_RNA [XR_404310]	3.81458	3.78581	3.83619	3.76792	3.79862	3.69083	3.87963	3.74136	4.17539
A_55_P2066289	1700010L13Rik	Mus musculus adult male testis cDNA, RIKEN full-length enriched library, clone:1700122L01 product:hypothetical protein, full insert sequence. [AK131796]	4.01787	3.9884	3.95621	3.9716	3.92983	11.582	4.1247	3.89422	4.43801
A_51_P245038	1700011A15Rik	Mus musculus RIKEN cDNA 1700011A15 gene (1700011A15Rik), mRNA [NM_025487]	3.56503	3.58443	3.70905	3.52565	3.61721	4.53787	3.53319	3.52947	6.75478
A_55_P2354675	1700011B04Rik	Mus musculus activated spleen cDNA, RIKEN full-length enriched library, clone:F830004P11 product:unclassifiable, full insert sequence. [AK156032]	4.54635	4.38933	3.96663	3.90682	3.88876	3.93796	9.872	3.90019	3.7088
A_51_P377812	1700011E24Rik	Mus musculus RIKEN cDNA 1700011E24 gene (1700011E24Rik), mRNA [NM_029298]	7.36393	5.65211	6.35839	13.2198	5.87848	20.0235	5.05673	5.32692	3.73886
A_51_P283344	1700011H14Rik	Mus musculus RIKEN cDNA 1700011H14 gene (1700011H14Rik), mRNA [NM_025956]	6.26871	8.73814	5.87507	5.13253	5.48586	24.8042	4.95379	4.75773	3.68423
A_51_P484559	1700011I03Rik	Mus musculus RIKEN cDNA 1700011I03 gene (1700011I03Rik), mRNA [NM_029290]	13.2393	4.37839	17.9771	9.53743	7.92284	11.8238	5.346	10.8329	6.77304
A_51_P307901	1700011L22Rik	Mus musculus RIKEN cDNA 1700011L22 gene (1700011L22Rik), mRNA [NM_026315]	3.96209	13.3688	3.87255	3.91251	3.98177	3.80971	3.90176	5.32406	13.3282
A_66_P126153	1700011M02Rik	Mus musculus RIKEN cDNA 1700011M02 gene (1700011M02Rik), long non-coding RNA [NR_073044]	3.81977	3.75393	3.85223	3.78387	3.7776	19.157	3.74579	5.15768	3.78803
A_51_P498591	1700012A03Rik	Mus musculus RIKEN cDNA 1700012A03 gene (1700012A03Rik), mRNA [NM_029587]	3.74239	3.76682	3.72145	3.72853	3.7196	3.59425	3.66552	5.19444	7.95613
A_51_P287241	1700012B07Rik	Mus musculus RIKEN cDNA 1700012B07 gene (1700012B07Rik), transcript variant 2, mRNA [NM_027038]	3.74388	3.70489	10.047	10.3154	7.15657	13.8706	3.69087	6.22333	4.64031
A_51_P193686	1700012B09Rik	Mus musculus RIKEN cDNA 1700012B09 gene (1700012B09Rik), mRNA [NM_029306]	4.04404	21.2772	4.14595	4.0396	4.61225	9.1756	6.75038	4.79103	4.00391
A_55_P2115875	1700012D14Rik	Mus musculus RIKEN cDNA 1700012D14 gene (1700012D14Rik), long non-coding RNA [NR_015573]	16.8361	7.50706	20.1033	16.5799	12.6645	28.1125	18.1116	12.9044	17.7678
A_55_P2344304	1700012E03Rik	Mus musculus adult male testis cDNA, RIKEN full-length enriched library, clone:1700012E03 product:unclassifiable, full insert sequence. [AK005901]	4.83819	6.46911	4.62627	16.1199	4.1804	5.04467	4.05999	5.75095	6.5072
A_55_P2095380	1700012I11Rik	Mus musculus RIKEN cDNA 1700012I11 gene (1700012I11Rik), long non-coding RNA [NR_045140]	12.0586	15.685	10.438	17.3192	9.95217	5.41081	11.8544	3.61347	4.56863
A_55_P1982494	1700012L04Rik	Mus musculus RIKEN cDNA 1700012L04 gene (1700012L04Rik), mRNA [NM_029588]	8.44587	14.6122	20.8561	6.80128	6.83263	13.1178	9.57752	7.42487	14.089
A_66_P129145	1700012O15Rik	Mus musculus adult male testis cDNA, RIKEN full-length enriched library, clone:1700012O15 product:unclassifiable, full insert sequence. [AK005929]	4.36351	4.02117	4.06365	4.16532	4.36448	7.23886	4.02236	3.95935	3.97042
A_51_P139349	1700012P22Rik	Mus musculus RIKEN cDNA 1700012P22 gene (1700012P22Rik), mRNA [NM_027056]	3.87744	9.51781	7.89894	9.73701	7.84576	4.46812	6.35258	6.61947	7.72158
A_52_P143332	1700013D24Rik	Mus musculus RIKEN cDNA 1700013D24 gene (1700013D24Rik), mRNA [NM_001177502]	9.64278	4.05008	4.52458	4.10598	4.04407	3.80161	3.9719	3.9805	3.87207
A_55_P2034550	1700013F07Rik	Mus musculus RIKEN cDNA 1700013F07 gene (1700013F07Rik), mRNA [NM_029314]	3.7243	3.69715	12.9687	9.99679	3.95215	5.14074	3.67663	7.38962	4.89312
A_51_P324742	1700013G24Rik	Mus musculus RIKEN cDNA 1700013G24 gene (1700013G24Rik), mRNA [NM_027063]	3.71316	3.91291	7.1629	3.64979	3.66386	12.1667	3.7008	3.68529	9.35073
A_51_P132483	1700013H16Rik	Mus musculus RIKEN cDNA 1700013H16 gene (1700013H16Rik), mRNA [NM_001200013]	10.376	3.78271	8.07641	3.83434	3.81122	5.75095	3.78174	3.75184	3.73508
A_55_P2345825	1700013M08Rik	Mus musculus adult male testis cDNA, RIKEN full-length enriched library, clone:1700013M08 product:unclassifiable, full insert sequence. [AK005964]	6.3687	5.12145	5.93474	5.17868	5.53956	4.31381	4.99401	4.78277	6.57451
A_55_P2395371	1700015C15Rik	Mus musculus adult male testis cDNA, RIKEN full-length enriched library, clone:1700015C15 product:unclassifiable, full insert sequence. [AK005986]	4.71018	4.5013	4.24875	4.7533	4.343	4.33857	4.17701	4.31347	3.98173
A_52_P276614	1700015E13Rik	Mus musculus RIKEN cDNA 1700015E13 gene (1700015E13Rik), mRNA [NM_001039593]	4.60708	4.14339	4.73318	4.35954	3.95046	5.7175	3.98427	4.01865	3.80015
A_66_P132695	1700015F17Rik	Mus musculus RIKEN cDNA 1700015F17 gene (1700015F17Rik), mRNA [NM_001200025]	4.33984	4.00229	8.47736	8.06694	3.97186	9.87583	4.72819	3.94598	3.79531
A_55_P1964014	1700015G11Rik	Mus musculus RIKEN cDNA 1700015G11 gene (1700015G11Rik), mRNA [NM_001195601]	6.48747	7.46468	5.37544	5.79126	5.31147	17.4439	5.5619	4.73458	3.87306
A_55_P2133617	1700016A09Rik	Mus musculus adult male testis cDNA, RIKEN full-length enriched library, clone:1700016A09 product:hypothetical Arginine-rich region containing protein, full insert sequence. [AK006008]	18.939	18.0052	16.7178	6.73068	13.2786	18.8991	12.2319	10.1602	6.30657
A_51_P225493	1700016C15Rik	Mus musculus RIKEN cDNA 1700016C15 gene (1700016C15Rik), mRNA [NM_027077]	40.1336	33.1969	33.9881	17.7974	29.6932	8.19034	14.1626	16.5944	15.9058
A_55_P1958544	1700016D02Rik	Mus musculus adult male testis cDNA, RIKEN full-length enriched library, clone:1700016D02 product:unclassifiable, full insert sequence. [AK006017]	4.39173	4.04065	4.61594	4.11251	3.99003	4.61225	7.4146	5.53242	3.77499
A_52_P306007	1700016D06Rik	Mus musculus RIKEN cDNA 1700016D06 gene (1700016D06Rik), mRNA [NM_024271]	3.88563	3.81245	3.85281	3.8759	3.96002	5.14324	3.83994	3.79948	4.02246
A_55_P2317575	1700016F12Rik	Mus musculus adult male testis cDNA, RIKEN full-length enriched library, clone:1700016F12 product:unclassifiable, full insert sequence. [AK006025]	3.91872	4.01485	3.85375	4.02533	3.99835	8.48941	3.91094	3.97546	3.81594
A_52_P201185	1700016G14Rik	PREDICTED: Mus musculus RIKEN cDNA 1700016G14 gene (1700016G14Rik), transcript variant X1, mRNA [XM_981898]	5.83038	4.95119	5.40892	5.1416	5.25359	4.30751	4.60512	4.46152	3.84792
A_55_P2163877	1700016H13Rik	Mus musculus RIKEN cDNA 1700016H13 gene (1700016H13Rik), transcript variant 2, mRNA [NM_001163550]	4.55722	14.9872	4.1033	5.05529	10.2893	36.3464	3.99923	3.96537	3.81762
A_66_P115959	1700016H13Rik	Mus musculus RIKEN cDNA 1700016H13 gene (1700016H13Rik), transcript variant 2, mRNA [NM_001163550]	84.1059	74.0042	101.276	88.6895	70.3824	82.0651	76.0913	74.8484	99.266
A_66_P102628	1700016J18Rik	PREDICTED: Mus musculus RIKEN cDNA 1700016J18 gene (1700016J18Rik), transcript variant X4, ncRNA [XR_871596]	21.6301	5.58341	6.3327	16.5037	7.99432	15.5068	13.7776	21.5495	20.4734
A_55_P2195202	1700016K05Rik	AGENCOURT_10518733 NIH_MGC_169 Mus musculus cDNA clone IMAGE:6706380 5', mRNA sequence [BU938278]	6.0769	11.8343	21.1153	11.8783	9.80718	18.3451	4.8137	7.38297	18.3186
A_55_P2068356	1700016K19Rik	Mus musculus RIKEN cDNA 1700016K19 gene (1700016K19Rik), mRNA [NM_198637]	34.459	37.0161	49.5097	33.0053	37.4023	23.5791	27.8752	32.7387	51.1415
A_55_P2008268	1700016L21Rik	Mus musculus RIKEN cDNA 1700016L21 gene (1700016L21Rik), long non-coding RNA [NR_040460]	4.87714	4.37266	4.68322	4.4726	4.39319	80.1329	5.04096	4.06308	3.99039
A_55_P2185526	1700016P03Rik	Mus musculus pri-miR-212/132 microRNA isoform 2, precursor RNA, complete sequence. [HM627212]	142.988	158.936	200.013	145.726	141.028	156.293	122.855	120.049	180.107
A_66_P100325	1700016P04Rik	Mus musculus RIKEN cDNA 1700016P04 gene (1700016P04Rik), long non-coding RNA [NR_038149]	7.54372	6.70477	7.64502	6.30178	6.22765	4.10298	5.04811	5.09642	4.10758
A_52_P491569	1700017B05Rik	Mus musculus RIKEN cDNA 1700017B05 gene (1700017B05Rik), mRNA [NM_028820]	21.4105	34.6336	42.4059	34.9363	51.672	19.988	39.2881	50.2215	19.2395
A_51_P195567	1700017D01Rik	Mus musculus RIKEN cDNA 1700017D01 gene (1700017D01Rik), mRNA [NM_027058]	4.03707	3.95407	3.92216	4.00514	3.85548	3.90162	3.83526	3.82638	3.71608
A_51_P386802	1700017G19Rik	Mus musculus RIKEN cDNA 1700017G19 gene (1700017G19Rik), long non-coding RNA [NR_040445]	4.00883	5.4666	3.88555	3.78613	3.74195	4.29681	15.782	3.79841	5.68128
A_55_P2425432	1700017I07Rik	Mus musculus adult male testis cDNA, RIKEN full-length enriched library, clone:1700017I07 product:unclassifiable, full insert sequence. [AK006067]	13.8518	3.87552	3.78488	6.98464	3.8616	5.05203	3.82291	3.86336	4.60929
A_55_P1989023	1700017N19Rik	Mus musculus RIKEN cDNA 1700017N19 gene (1700017N19Rik), mRNA [NM_001081246]	4.04002	3.99699	4.10872	4.01098	4.268	3.93669	4.01016	4.02645	3.76284
A_66_P111449	1700018A04Rik	Mus musculus adult male testis cDNA, RIKEN full-length enriched library, clone:4933439J11 product:RIKEN cDNA 4933439J11 gene, full insert sequence. [AK017122]	37.9878	30.1731	37.4153	28.0774	24.8755	21.2236	34.7421	35.4012	37.3407
A_51_P377179	1700018A14Rik	Mus musculus adult male testis cDNA, RIKEN full-length enriched library, clone:1700018A14 product:hypothetical protein, full insert sequence. [AK006077]	5.54828	3.97729	11.7142	22.0575	4.14425	6.80717	3.98891	3.99856	3.75053
A_51_P271930	1700018B08Rik	Mus musculus RIKEN cDNA 1700018B08 gene (1700018B08Rik), mRNA [NM_029597]	4.49011	4.18849	4.1422	4.10298	4.28102	3.91527	4.07145	4.0192	3.96274
A_52_P625315	1700018B24Rik	Mus musculus RIKEN cDNA 1700018B24 gene (1700018B24Rik), non-coding RNA [NR_003617]	3.61489	3.61928	3.62161	3.69164	3.69625	3.60894	3.63727	3.69061	4.09625
A_55_P2110230	1700018B24Rik	Mus musculus RIKEN cDNA 1700018B24 gene (1700018B24Rik), non-coding RNA [NR_003617]	4.02595	8.87922	4.0695	3.99703	4.15323	3.90665	3.99067	5.23138	3.74802
A_55_P2181693	1700018C11Rik	Mus musculus RIKEN cDNA 1700018C11 gene (1700018C11Rik), mRNA [NM_029324]	17.6627	12.9811	3.94563	11.0802	7.34899	50.7001	11.6417	5.9942	14.0328
A_51_P262925	1700018F24Rik	Mus musculus RIKEN cDNA 1700018F24 gene (1700018F24Rik), mRNA [NM_027069]	3.77178	3.76308	3.72507	3.75095	3.8364	3.71316	3.74443	9.47172	4.73286
A_52_P91274	1700018G05Rik	Mus musculus RIKEN cDNA 1700018G05 gene (1700018G05Rik), long non-coding RNA [NR_045422]	3.68242	3.64222	9.23359	3.69069	3.73038	4.83209	3.68291	3.68929	3.7907
A_51_P433388	1700019A02Rik	Mus musculus RIKEN cDNA 1700019A02 gene (1700019A02Rik), mRNA [NM_027070]	4.62021	4.16234	4.15575	4.26578	4.51161	3.95891	4.09682	4.00552	4.08621
A_51_P470530	1700019B03Rik	Mus musculus RIKEN cDNA 1700019B03 gene (1700019B03Rik), mRNA [NM_029598]	5.87356	40.1336	22.8361	5.30659	9.36751	5.29015	5.08535	15.1205	4.23775
A_55_P2022504	1700019B21Rik	Mus musculus RIKEN cDNA 1700019B21 gene (1700019B21Rik), transcript variant 1, long non-coding RNA [NR_045442]	3.64846	3.81424	3.62313	3.64484	3.63197	4.37423	3.59392	5.89902	6.65998
A_51_P498772	1700019D03Rik	Mus musculus RIKEN cDNA 1700019D03 gene (1700019D03Rik), mRNA [NM_144953]	66.3806	55.1441	64.7126	47.9585	52.1644	20.4627	57.5296	73.0632	40.1243
A_55_P2285216	1700019E08Rik	Mus musculus RIKEN cDNA 1700019E08 gene (1700019E08Rik), long non-coding RNA [NR_040497]	4.63507	4.12958	4.83888	4.39665	4.05598	3.90446	4.01482	4.03847	3.84415
A_55_P1965616	1700019G17Rik	Mus musculus RIKEN cDNA 1700019G17 gene (1700019G17Rik), transcript variant 1, mRNA [NM_029331]	20.1798	4.66533	4.9066	4.94037	4.96928	5.99817	6.61696	10.0981	3.89103
A_55_P2101069	1700019J19Rik	Mus musculus adult male testis cDNA, RIKEN full-length enriched library, clone:4930425C11 product:RIKEN cDNA 1700019J19 gene, full insert sequence. [AK076733]	8.22567	11.9361	10.6534	4.90038	10.7019	8.55568	5.66225	12.7865	17.3765
A_51_P217697	1700019L03Rik	Mus musculus RIKEN cDNA 1700019L03 gene (1700019L03Rik), mRNA [NM_025619]	9.35864	11.3072	3.93158	12.8346	15.6456	121.942	10.5072	8.60054	7.53702
A_55_P2122175	1700019M22Rik	Mus musculus RIKEN cDNA 1700019M22 gene (1700019M22Rik), non-coding RNA [NR_103800]	3.52489	3.54192	3.54669	3.55216	3.5923	3.5575	3.55158	3.56926	4.66856
A_51_P246104	1700019M22Rik	Mus musculus RIKEN cDNA 1700019M22 gene (1700019M22Rik), non-coding RNA [NR_103800]	4.94037	4.43278	4.42804	4.47267	12.3995	5.20987	12.3087	8.219	4.02836
A_51_P307864	1700019N19Rik	Mus musculus RIKEN cDNA 1700019N19 gene (1700019N19Rik), mRNA [NM_026208]	3.89644	14.6976	23.8305	16.9983	20.8692	14.0445	21.0051	16.3101	26.9994
A_55_P2037797	1700019O17Rik	Mus musculus RIKEN cDNA 1700019O17 gene (1700019O17Rik), mRNA [NM_027966]	1027.28	956.839	682.788	826.267	783.659	707.686	679.09	677.879	884.184
A_55_P2039518	1700019P21Rik	PREDICTED: Mus musculus RIKEN cDNA 1700019P21 gene (1700019P21Rik), misc_RNA [XR_106101]	10.589	6.26237	6.45731	3.85375	3.75365	11.2033	8.30724	4.68916	3.7205
A_55_P2089472	1700020A23Rik	Mus musculus RIKEN cDNA 1700020A23 gene (1700020A23Rik), transcript variant 1, mRNA [NM_001163483]	3.7353	16.1171	6.71485	3.60119	3.5744	4.18956	3.71293	4.07605	3.5528
A_51_P407866	1700020D05Rik	Mus musculus RIKEN cDNA 1700020D05 gene (1700020D05Rik), mRNA [NM_023781]	83.4375	68.5785	71.4167	75.7648	64.4002	82.5633	75.4076	90.457	86.2302
A_55_P2060439	1700020D12Rik	Mus musculus adult male testis cDNA, RIKEN full-length enriched library, clone:1700020D12 product:unclassifiable, full insert sequence. [AK006151]	5.48098	4.95212	5.08804	5.4071	5.16951	4.03578	4.52973	4.80449	3.75401
A_55_P2078213	1700020I14Rik	Mus musculus 11 days pregnant adult female ovary and uterus cDNA, RIKEN full-length enriched library, clone:5031400H20 product:RIKEN cDNA 1700020I14 gene, full insert sequence. [AK030275]	196.567	129.313	118.62	162.041	161.327	82.7612	112.145	125.38	121.667
A_51_P394921	1700020L24Rik	Mus musculus RIKEN cDNA 1700020L24 gene (1700020L24Rik), mRNA [NM_025492]	181.172	180.837	226.234	159.81	153.131	247.706	135.427	130.583	142.953
A_55_P2071779	1700020N01Rik	Mus musculus RIKEN cDNA 1700020N01 gene (1700020N01Rik), long non-coding RNA [NR_027968]	18.6427	9.84932	7.75867	14.089	3.82982	9.19515	7.43063	7.77322	14.0854
A_55_P2071276	1700020N15Rik	Mus musculus RIKEN cDNA 1700020N15 gene (1700020N15Rik), mRNA [NM_029316]	3.63922	3.98052	3.60663	11.6147	3.68664	5.95497	15.2576	3.59327	5.1254
A_52_P541983	1700020N18Rik	Mus musculus RIKEN cDNA 1700020N18 gene (1700020N18Rik), long non-coding RNA [NR_026924]	4.038	3.98112	3.94496	3.97094	8.85904	11.3307	3.95496	3.91934	5.82454
A_51_P305811	1700021A07Rik	Mus musculus adult male testis cDNA, RIKEN full-length enriched library, clone:1700021A07 product:hypothetical protein, full insert sequence. [AK006189]	3.79969	4.01153	6.79789	13.0022	3.55441	3.67835	3.74391	3.6098	3.52609
A_55_P2099183	1700021F02Rik	PREDICTED: Mus musculus RIKEN cDNA 1700021F02 gene (1700021F02Rik), misc_RNA [XR_389438]	4.99033	4.68053	4.41208	4.73774	12.0825	4.05259	4.94967	17.1344	3.67554
A_51_P349825	1700021F05Rik	Mus musculus RIKEN cDNA 1700021F05 gene (1700021F05Rik), mRNA [NM_026411]	6412.37	7327.16	7439.69	7591.48	8150.13	8986.88	7277.95	7105.1	7965.17
A_51_P459818	1700021F07Rik	Mus musculus RIKEN cDNA 1700021F07 gene (1700021F07Rik), mRNA [NM_028158]	3.65095	3.66397	3.63522	3.60541	3.65013	3.57694	3.58768	3.58236	5.45372
A_55_P2022805	1700021K19Rik	Mus musculus RIKEN cDNA 1700021K19 gene (1700021K19Rik), transcript variant 1, mRNA [NM_001200038]	3395.36	3503.01	3618.48	3869.34	3009.74	3283.7	2870.61	3347.75	2828.25
A_52_P263490	1700021K19Rik	Mus musculus RIKEN cDNA 1700021K19 gene (1700021K19Rik), transcript variant 2, mRNA [NM_172615]	3.75877	3.72079	11.4593	3.73653	3.85744	4.62354	3.71721	3.68638	4.6742
A_55_P2084835	1700021P04Rik	Mus musculus adult male testis cDNA, RIKEN full-length enriched library, clone:1700021P04 product:hypothetical protein, full insert sequence. [AK006227]	3.78215	3.75268	3.80473	7.47684	3.77476	15.2448	4.26279	3.70646	4.28663
A_51_P240723	1700022A21Rik	Mus musculus RIKEN cDNA 1700022A21 gene (1700022A21Rik), non-coding RNA [NR_003953]	605.488	395.112	273.954	371.902	410.626	322.537	492.623	431.121	610.959
A_55_P2299976	1700022A22Rik	Mus musculus adult male testis cDNA, RIKEN full-length enriched library, clone:4933413D07 product:unclassifiable, full insert sequence. [AK016801]	3.82933	3.81292	3.79941	3.81137	3.88911	3.75027	3.81975	3.81354	4.05441
A_55_P1971259	1700022I11Rik	Mus musculus RIKEN cDNA 1700022I11 gene (1700022I11Rik), mRNA [NM_026088]	3.90831	3.89754	3.849	4.86947	6.79355	22.3564	41.2731	7.97011	10.0017
A_66_P133416	1700022I11Rik	Mus musculus RIKEN cDNA 1700022I11 gene (1700022I11Rik), mRNA [NM_026088]	8.07498	14.5717	5.02557	4.58739	4.50402	127.747	14.023	7.93623	13.7395
A_55_P2170827	1700022N22Rik	PREDICTED: Mus musculus RIKEN cDNA 1700022N22 gene (1700022N22Rik), transcript variant X2, ncRNA [XR_385484]	4.09154	7.02241	16.4992	9.33255	22.1593	4.36931	14.5706	12.8583	12.73
A_55_P2394495	1700023A20Rik	Mus musculus adult male testis cDNA, RIKEN full-length enriched library, clone:1700023A20 product:unclassifiable, full insert sequence. [AK006259]	4.04449	3.95841	16.1975	3.97588	3.94058	3.76152	3.88963	3.90014	3.89308
A_66_P123979	1700023C21Rik	Mus musculus RIKEN cDNA 1700023C21 gene (1700023C21Rik), long non-coding RNA [NR_045909]	8.29458	6.10417	8.32397	25.0285	3.92921	8.75806	13.2377	7.54053	4.06746
A_55_P2246945	1700023D09Rik	S1R01.78 Hematopoietic stem cells Mus musculus cDNA, mRNA sequence [DT914187]	4.50935	4.33945	4.13829	4.65988	4.38893	3.88284	4.11089	4.31751	3.82992
A_55_P2001828	1700023E05Rik	Mus musculus RIKEN cDNA 1700023E05 gene (1700023E05Rik), mRNA [NM_027970]	4.01089	4.00788	3.90919	4.0462	3.95825	7.62899	3.92685	3.95584	4.44648
A_66_P136735	1700023F02Rik	Mus musculus RIKEN cDNA 1700023F02 gene (1700023F02Rik), long non-coding RNA [NR_038039]	3.66888	8.88201	3.65392	3.62224	3.71588	6.41684	3.61686	21.9894	5.22629
A_55_P2133835	1700023F06Rik	Mus musculus RIKEN cDNA 1700023F06 gene (1700023F06Rik), mRNA [NM_001254724]	4.38428	25.2745	13.2953	4.13581	4.39884	4.83962	4.03813	6.75038	4.07273
A_55_P2005195	1700023G09Rik	Mus musculus adult male testis cDNA, RIKEN full-length enriched library, clone:1700023G09 product:unclassifiable, full insert sequence. [AK006277]	3.67965	3.67029	3.6728	3.63965	3.71385	3.6308	3.62244	3.60031	5.0839
A_52_P499948	1700023L04Rik	Mus musculus RIKEN cDNA 1700023L04 gene (1700023L04Rik), transcript variant 1, long non-coding RNA [NR_040263]	4.85091	4.45749	4.45934	4.45318	4.24574	61.3293	8.12243	5.61004	4.05077
A_52_P625270	1700024G13Rik	Mus musculus RIKEN cDNA 1700024G13 gene (1700024G13Rik), mRNA [NM_001034037]	4.89189	6.03478	4.46387	4.96758	4.66746	17.1499	9.95005	7.4624	13.5768
A_51_P439019	1700024P04Rik	Mus musculus RIKEN cDNA 1700024P04 gene (1700024P04Rik), mRNA [NM_027064]	11.7985	4.07112	5.16012	4.05872	4.00648	4.51352	3.95745	3.95607	4.20525
A_55_P2035882	1700024P04Rik	Mus musculus RIKEN cDNA 1700024P04 gene (1700024P04Rik), mRNA [NM_027064]	3.63888	3.56854	7.85307	7.53211	3.65803	3.63583	10.8395	3.6511	6.12271
A_55_P2116988	1700024P12Rik	Mus musculus adult male testis cDNA, RIKEN full-length enriched library, clone:1700024P12 product:unclassifiable, full insert sequence. [AK006313]	697.118	682.788	598.314	586.791	619.302	421.971	497.478	479.866	521.855
A_55_P2116689	1700024P16Rik	Mus musculus RIKEN cDNA 1700024P16 gene (1700024P16Rik), transcript variant 1, mRNA [NM_001285952]	4.60929	9.10686	11.0752	4.22521	28.239	4.89766	9.19078	6.92477	20.7028
A_55_P1984881	1700024P16Rik	Mus musculus RIKEN cDNA 1700024P16 gene (1700024P16Rik), transcript variant 1, mRNA [NM_001285952]	4.65682	4.32621	16.7637	4.19738	4.38057	4.13235	4.52705	10.0223	4.01272
A_55_P1997921	1700025C18Rik	Mus musculus RIKEN cDNA 1700025C18 gene (1700025C18Rik), long non-coding RNA [NR_033448]	4.46036	4.06526	4.64237	4.17825	3.89888	8.24663	3.97033	3.97922	7.73392
A_55_P1992304	1700025D23Rik	PREDICTED: Mus musculus RIKEN cDNA 1700025D23 gene (1700025D23Rik), misc_RNA [XR_393643]	7.85639	19.0148	12.3392	18.7241	7.44173	3.62244	5.51239	14.1265	13.1654
A_51_P246092	1700025F22Rik	Mus musculus RIKEN cDNA 1700025F22 gene (1700025F22Rik), mRNA [NM_027074]	4.83992	4.30802	4.57657	4.81264	4.19938	4.01444	4.06253	4.18761	4.53834
A_55_P2275319	1700025F24Rik	BY715316 RIKEN full-length enriched, adult male testis Mus musculus cDNA clone 4930512I24 5'. [BY715316]	4.93576	4.52257	4.52909	4.37216	4.55348	3.96443	4.26685	4.10968	3.89026
A_51_P328489	1700025G04Rik	Mus musculus RIKEN cDNA 1700025G04 gene (1700025G04Rik), mRNA [NM_197990]	1181.57	1171.58	1256.23	1353.18	1172.78	1161.59	824.542	941.188	853.822
A_55_P2348799	1700025G04Rik	Mus musculus RIKEN cDNA 1700025G04 gene (1700025G04Rik), mRNA [NM_197990]	420.362	433.822	329.675	474.621	397.456	407.182	210.593	298.133	231.741
A_52_P67007	1700025H01Rik	Mus musculus adult male testis cDNA, RIKEN full-length enriched library, clone:1700025H01 product:hypothetical protein, full insert sequence. [AK006338]	4.1033	4.00279	3.95059	8.72688	11.4846	57.835	7.72822	4.54342	9.74977
A_55_P2370210	1700025K04Rik	Mus musculus adult male testis cDNA, RIKEN full-length enriched library, clone:1700025K04 product:unclassifiable, full insert sequence. [AK006351]	3.70073	3.73687	3.66602	22.1276	3.69691	3.96797	3.65231	3.69862	5.13907
A_52_P978481	1700025K24Rik	Mus musculus RIKEN cDNA 1700025K24 gene (1700025K24Rik), long non-coding RNA [NR_045825]	3.84999	3.77889	10.9626	3.77951	3.81903	3.75385	3.84531	3.8021	3.6064
A_55_P2253195	1700025L06Rik	Mus musculus adult male testis cDNA, RIKEN full-length enriched library, clone:4930449M09 product:unclassifiable, full insert sequence. [AK015435]	58.4119	44.7076	47.9838	56.302	39.9093	36.2991	29.8006	21.6803	44.1327
A_66_P125973	1700025N23Rik	Mus musculus RIKEN cDNA 1700025N23 gene (1700025N23Rik), long non-coding RNA [NR_040523]	7.56381	9.88154	6.18244	6.43586	6.09486	8.86615	5.13342	5.08382	3.88068
A_52_P399563	1700025O08Rik	Mus musculus adult male testis cDNA, RIKEN full-length enriched library, clone:1700025O08 product:hypothetical protein, full insert sequence. [AK006362]	4.22122	4.0154	4.30853	4.03931	4.00434	3.76817	3.93801	3.94721	3.92493
A_51_P160536	1700026D08Rik	Mus musculus RIKEN cDNA 1700026D08 gene (1700026D08Rik), mRNA [NM_029335]	3.72307	3.63651	3.70993	3.64249	6.95544	4.8349	3.71944	3.65753	3.8443
A_52_P214646	1700026D11Rik	Mus musculus RIKEN cDNA 1700026D11 gene (1700026D11Rik), long non-coding RNA [NR_028286]	5.22474	4.45602	4.95827	4.90178	5.03365	3.81977	4.36777	4.31632	4.02408
A_55_P2262993	1700026H06Rik	Mus musculus adult male testis cDNA, RIKEN full-length enriched library, clone:1700026H06 product:unclassifiable, full insert sequence. [AK006385]	6.66825	4.95983	5.11621	5.58341	5.51634	3.83683	4.88785	4.71369	4.17917
A_55_P1983354	1700026J12Rik	PREDICTED: Mus musculus RIKEN cDNA 1700026J12 gene (1700026J12Rik), misc_RNA [XR_384925]	3.75471	3.74122	3.76894	3.71727	3.75304	3.65261	3.67314	3.6826	4.60501
A_51_P107959	1700026J12Rik	PREDICTED: Mus musculus RIKEN cDNA 1700026J12 gene (1700026J12Rik), misc_RNA [XR_384925]	5.08595	4.99078	6.94946	4.3607	4.08675	4.41606	5.71306	5.14196	4.15674
A_55_P1979998	1700026L06Rik	Mus musculus RIKEN cDNA 1700026L06 gene (1700026L06Rik), mRNA [NM_027283]	5.58011	13.4263	24.0952	17.5951	7.79117	10.9793	41.8926	29.6363	18.4958
A_55_P1979997	1700026L06Rik	Mus musculus RIKEN cDNA 1700026L06 gene (1700026L06Rik), mRNA [NM_027283]	5.67322	4.88117	5.28334	5.03663	5.14753	4.04928	14.2239	7.15113	3.86394
A_55_P2247487	1700027A07Rik	Mus musculus adult male testis cDNA, RIKEN full-length enriched library, clone:1700027A07 product:unclassifiable, full insert sequence. [AK006404]	3.75695	3.78417	3.72941	3.74644	3.73217	3.59664	12.8772	3.71531	5.07564
A_55_P2062538	1700027A15Rik	Mus musculus RIKEN cDNA 1700027A15 gene (1700027A15Rik), transcript variant 1, long non-coding RNA [NR_038002]	33.996	37.4545	46.3652	46.071	34.2908	17.436	30.1037	43.2337	37.9878
A_55_P2064199	1700027F06Rik	Mus musculus RIKEN cDNA 1700027F06 gene (1700027F06Rik), long non-coding RNA [NR_131162]	7.28847	5.75457	5.99977	6.32023	6.08714	4.08449	5.03211	5.07094	3.90819
A_55_P2022429	1700027J07Rik	Mus musculus RIKEN cDNA 1700027J07 gene (1700027J07Rik), long non-coding RNA [NR_040581]	35.4743	38.5076	19.3463	24.2261	29.3962	8.65524	24.3125	30.3769	28.7759
A_55_P2069582	1700028E10Rik	Mus musculus 13 days embryo male testis cDNA, RIKEN full-length enriched library, clone:6030424H16 product:unclassifiable, full insert sequence. [AK031407]	3.83356	3.81327	11.7661	3.8206	7.19103	27.7306	6.58389	13.4762	8.15956
A_55_P2354296	1700028E10Rik	Mus musculus RIKEN cDNA 1700028E10 gene (1700028E10Rik), transcript variant 1, long non-coding RNA [NR_045699]	13.684	4.05698	3.98706	9.42646	18.4099	30.9741	17.4792	8.77727	3.96121
A_55_P2076524	1700028I16Rik	Mus musculus RIKEN cDNA 1700028I16 gene (1700028I16Rik), long non-coding RNA [NR_038042]	1537.58	1612.63	1362.81	1356.61	1390.67	846.926	1168.61	1058.34	1295.43
A_55_P2017496	1700028I16Rik	Mus musculus RIKEN cDNA 1700028I16 gene (1700028I16Rik), long non-coding RNA [NR_038042]	3.81936	3.79507	3.75524	3.78905	3.91205	3.7544	3.79479	4.85806	4.962
A_55_P2013863	1700028J19Rik	Mus musculus RIKEN cDNA 1700028J19 gene (1700028J19Rik), long non-coding RNA [NR_029436]	17.9821	18.0937	25.3345	16.1131	22.1813	6.17813	16.5862	11.8361	28.4658
A_55_P2095424	1700028K03Rik	Mus musculus RIKEN cDNA 1700028K03 gene (1700028K03Rik), transcript variant 1, mRNA [NM_182745]	3.5773	3.60972	3.55319	3.55662	3.5817	3.5181	3.53285	8.92278	5.48989
A_55_P2158391	1700028K03Rik	Mus musculus RIKEN cDNA 1700028K03 gene (1700028K03Rik), transcript variant 1, mRNA [NM_182745]	3.85337	3.84154	3.7978	9.58616	3.90549	4.87378	4.48803	3.81446	7.95369
A_55_P2095425	1700028K03Rik	Mus musculus RIKEN cDNA 1700028K03 gene (1700028K03Rik), transcript variant 1, mRNA [NM_182745]	5.8338	4.94855	5.59295	4.97594	5.32022	7.26839	4.83892	4.69203	3.68994
A_55_P2166928	1700028M03Rik	Mus musculus RIKEN cDNA 1700028M03 gene (1700028M03Rik), long non-coding RNA [NR_036591]	4.85205	4.22717	4.94048	4.64625	4.47874	3.91369	4.0882	4.14601	4.01739
A_55_P2261395	1700028N14Rik	Mus musculus adult male testis cDNA, RIKEN full-length enriched library, clone:1700028N14 product:hypothetical protein, full insert sequence. [AK006468]	13.2829	8.2545	34.6106	6.85854	12.4063	63.2349	7.06258	16.1918	3.69729
A_55_P2076782	1700028P14Rik	Mus musculus RIKEN cDNA 1700028P14 gene (1700028P14Rik), mRNA [NM_026188]	4.02531	7.93836	3.96583	4.00767	4.05984	11.1058	5.74724	5.72796	3.92599
A_55_P2158473	1700028P14Rik	Mus musculus RIKEN cDNA 1700028P14 gene (1700028P14Rik), mRNA [NM_026188]	5.81714	9.37326	7.69183	3.81238	8.27614	13.2786	5.34841	3.67329	8.56811
A_55_P2218656	1700029E06Rik	Mus musculus adult male testis cDNA, RIKEN full-length enriched library, clone:1700029E06 product:unclassifiable, full insert sequence. [AK006485]	6.27018	5.24116	5.44926	5.92046	5.167	20.6471	4.81158	4.8137	9.05507
A_52_P568968	1700029F12Rik	Mus musculus RIKEN cDNA 1700029F12 gene (1700029F12Rik), transcript variant 2, mRNA [NM_025585]	11.0626	4.13833	3.67622	3.65645	3.6773	8.81591	7.48447	3.66319	8.59618
A_51_P140207	1700029H14Rik	Mus musculus RIKEN cDNA 1700029H14 gene (1700029H14Rik), transcript variant 1, mRNA [NM_025601]	8.004	10.644	4.35357	7.09792	9.64699	73.4172	8.03126	4.26061	3.88763
A_55_P2031508	1700029H14Rik	Mus musculus RIKEN cDNA 1700029H14 gene (1700029H14Rik), transcript variant 2, mRNA [NM_001080781]	4.49124	4.14857	8.70757	4.15234	4.06803	52.6267	4.00166	3.99186	4.0522
A_52_P546660	1700029I15Rik	Mus musculus RIKEN cDNA 1700029I15 gene (1700029I15Rik), mRNA [NM_183112]	74.1554	81.6079	68.6453	76.8741	81.1211	29.5634	79.7829	81.7338	72.5765
A_55_P2047196	1700029I15Rik	Mus musculus adult male testis cDNA, RIKEN full-length enriched library, clone:1700021K07 product:protein kinase, mitogen-activated 8 interacting protein, full insert sequence. [AK006214]	3.99985	3.87986	3.82133	3.71357	3.56978	6.08314	7.59587	6.20196	3.5414
A_52_P641195	1700029J07Rik	Mus musculus RIKEN cDNA 1700029J07 gene (1700029J07Rik), mRNA [NM_001033148]	30.7604	36.0602	22.5259	38.7518	44.9101	41.5735	71.8964	46.2237	61.3584
A_55_P2010582	1700029M03Rik	PREDICTED: Mus musculus RIKEN cDNA 1700029M03 gene (1700029M03Rik), misc_RNA [XR_865702]	3.66841	3.70073	3.63982	3.7025	3.67488	3.57063	3.63301	3.67663	5.11621
A_55_P2263342	1700029M20Rik	Mus musculus RIKEN cDNA 1700029M20 gene (1700029M20Rik), transcript variant 1, long non-coding RNA [NR_015613]	14.9747	6.51373	12.2735	13.7354	20.7562	6.31799	10.1119	8.15489	19.695
A_51_P231946	1700029P11Rik	Mus musculus RIKEN cDNA 1700029P11 gene (1700029P11Rik), mRNA [NM_025503]	97.3611	93.3963	125.317	82.2176	77.8693	86.6364	62.2249	84.5698	148.281
A_55_P2046605	1700030C10Rik	Mus musculus RIKEN cDNA 1700030C10 gene (1700030C10Rik), long non-coding RNA [NR_015521]	3.99059	3.89103	15.5429	11.1166	12.0058	7.49056	10.8061	5.02482	5.5151
A_51_P478581	1700030F18Rik	Mus musculus RIKEN cDNA 1700030F18 gene (1700030F18Rik), mRNA [NM_028180]	10.2093	6.35306	5.36217	4.8344	5.05955	11.8719	4.65773	4.53616	3.73089
A_55_P1987610	1700030F18Rik	PREDICTED: Mus musculus RIKEN cDNA 1700030F18 gene (1700030F18Rik), transcript variant X6, mRNA [XM_006521437]	4.05294	8.99273	3.9436	4.00399	4.13829	3.88917	3.96139	5.14252	4.34389
A_52_P670735	1700030J22Rik	Mus musculus RIKEN cDNA 1700030J22 gene (1700030J22Rik), mRNA [NM_027103]	15.2989	3.93708	13.9676	8.36943	8.43144	50.0194	18.2961	11.0531	14.3556
A_55_P2086387	1700030K09Rik	Mus musculus RIKEN cDNA 1700030K09 gene (1700030K09Rik), mRNA [NM_028170]	183.592	157.376	133.833	172.517	166.859	156.88	142.274	133.137	165.673
A_55_P2329938	1700030L20Rik	Mus musculus RIKEN cDNA 1700030L20 gene (1700030L20Rik), long non-coding RNA [NR_040592]	3.84427	3.8247	3.82319	3.8337	3.90605	3.76296	3.83696	3.83198	3.94736
A_55_P2256393	1700030L22Rik	AGENCOURT_10614464 NIH_MGC_169 Mus musculus cDNA clone IMAGE:6742639 5', mRNA sequence [BU961976]	3.63053	3.56433	10.5434	3.6327	3.66068	4.55566	3.65385	3.64527	3.66624
A_55_P2381090	1700031A10Rik	Mus musculus RIKEN cDNA 1700031A10 gene (1700031A10Rik), long non-coding RNA [NR_045439]	3.99466	3.94885	3.91291	3.94027	4.00562	3.82802	3.92666	6.52504	4.11808
A_51_P269020	1700031F05Rik	Mus musculus RIKEN cDNA 1700031F05 gene (1700031F05Rik), mRNA [NM_028496]	4.53126	4.22499	4.18484	4.11712	4.30702	3.9203	4.08432	4.02669	3.95472
A_52_P123522	1700031F10Rik	Mus musculus cDNA clone IMAGE:30918873. [BC099573]	7.50321	5.53757	5.90504	6.34468	5.88289	5.12434	5.13186	4.98829	3.82839
A_55_P2090299	1700034E13Rik	Mus musculus RIKEN cDNA 1700034E13 gene (1700034E13Rik), mRNA [NM_030097]	3.63121	8.54205	3.59664	7.04874	3.67938	4.64233	3.59983	7.70517	5.30136
A_55_P2214259	1700034G24Rik	Mus musculus RIKEN cDNA 1700034G24 gene (1700034G24Rik), transcript variant 1, long non-coding RNA [NR_045396]	7.63212	5.78552	6.19906	6.4628	6.16263	5.32242	5.15347	5.11019	3.92559
A_55_P2043549	1700034H15Rik	Mus musculus 3 days neonate thymus cDNA, RIKEN full-length enriched library, clone:A630024D08 product:hypothetical Histidine-rich region containing protein, full insert sequence. [AK041603]	9.39058	4.89603	5.11202	5.16206	5.06369	4.03331	4.43256	4.35104	3.91779
A_52_P582318	1700034H15Rik	Mus musculus adult male testis cDNA, RIKEN full-length enriched library, clone:1700034H15 product:unclassifiable, full insert sequence. [AK006595]	3.85074	11.0341	3.78022	3.80473	6.26814	12.778	3.81657	3.85705	3.57823
A_51_P257841	1700034I23Rik	Mus musculus RIKEN cDNA 1700034I23 gene (1700034I23Rik), non-coding RNA [NR_045380]	3.94842	10.2304	3.95379	3.88955	3.95093	3.83356	3.91616	3.89468	3.64805
A_55_P1977014	1700034J04Rik	Mus musculus adult male testis cDNA, RIKEN full-length enriched library, clone:1700034J04 product:hypothetical protein, full insert sequence. [AK006597]	5.47337	4.93764	5.08624	5.44382	5.07268	5.94721	4.55254	4.77681	3.78211
A_52_P199557	1700034J05Rik	Mus musculus RIKEN cDNA 1700034J05 gene (1700034J05Rik), transcript variant 1, mRNA [NM_028509]	4.32859	4.17793	4.03621	4.45486	4.12686	7.53211	4.04917	4.10584	4.00826
A_51_P286978	1700034O15Rik	Mus musculus RIKEN cDNA 1700034O15 gene (1700034O15Rik), mRNA [NM_029671]	15.825	22.3673	16.7756	21.2368	19.3341	11.3277	44.599	23.4976	34.6188
A_55_P1957165	1700034P13Rik	Mus musculus RIKEN cDNA 1700034P13 gene (1700034P13Rik), long non-coding RNA [NR_040462]	34.1857	35.0702	32.4046	26.2898	33.9	62.4431	28.7944	33.2441	41.5318
A_55_P1957163	1700034P13Rik	Mus musculus RIKEN cDNA 1700034P13 gene (1700034P13Rik), long non-coding RNA [NR_040462]	4.23878	4.06055	4.01133	3.93413	3.97218	3.92481	3.99992	3.93669	3.67736
A_55_P2182212	1700036A12Rik	Mus musculus adult male testis cDNA, RIKEN full-length enriched library, clone:1700036A12 product:inferred: RIKEN cDNA 1700036A12 gene / putative [Mus musculus], full insert sequence. [AK006609]	3.63925	3.65527	3.62184	3.59176	3.63802	4.39738	6.93367	5.07268	5.53326
A_55_P2118002	1700036A12Rik	Mus musculus adult male testis cDNA, RIKEN full-length enriched library, clone:1700036A12 product:inferred: RIKEN cDNA 1700036A12 gene / putative [Mus musculus], full insert sequence. [AK006609]	4.85259	4.47205	5.59792	4.31578	4.49352	6.76654	5.43368	8.45359	3.9337
A_55_P2070546	1700037C18Rik	Mus musculus RIKEN cDNA 1700037C18 gene (1700037C18Rik), mRNA [NM_028484]	318.259	302.374	249.47	380.586	355.676	350.47	313.082	309.244	288.937
A_55_P2142535	1700037C18Rik	Mus musculus RIKEN cDNA 1700037C18 gene (1700037C18Rik), mRNA [NM_028484]	95.9941	90.225	83.3059	87.8973	71.1664	207	95.0757	77.4542	87.5032
A_55_P2278551	1700037F03Rik	BB242157 RIKEN full-length enriched, 3 days neonate thymus Mus musculus cDNA clone A630090K22 3'. [BB242157]	46.6989	37.7658	46.6899	43.6166	34.7265	34.5905	22.8148	29.8167	31.5431
A_55_P2085816	1700037H04Rik	Mus musculus RIKEN cDNA 1700037H04 gene (1700037H04Rik), mRNA [NM_026091]	20.2432	12.4175	25.8223	11.7337	10.0574	8.71297	17.2286	12.5904	21.3841
A_51_P221632	1700037H04Rik	Mus musculus RIKEN cDNA 1700037H04 gene (1700037H04Rik), mRNA [NM_026091]	563.61	262.628	624.923	642.834	555.463	714.988	691.441	798.892	677.08
A_66_P115580	1700038P13Rik	Mus musculus 10 days neonate skin cDNA, RIKEN full-length enriched library, clone:4732466E16 product:hypothetical protein, full insert sequence. [AK076360]	4.10861	3.99773	3.95168	4.00683	6.8982	3.96822	6.55198	8.52156	4.41933
A_55_P2110327	1700039E15Rik	Mus musculus RIKEN cDNA 1700039E15 gene (1700039E15Rik), mRNA [NM_001033176]	6.14488	6.29594	5.25965	5.46814	5.20865	4.00703	4.542	4.49687	4.0076
A_55_P2016691	1700039I01Rik	PREDICTED: Mus musculus RIKEN cDNA 1700039I01 gene (1700039I01Rik), ncRNA [XR_885433]	167.603	181.172	196.187	206.702	157.459	198.067	155.533	150.484	152.095
A_55_P2398940	1700039M10Rik	PREDICTED: Mus musculus RIKEN cDNA 1700039M10 gene (1700039M10Rik), transcript variant X2, misc_RNA [XR_383461]	3.61646	3.56022	3.63945	26.306	3.66083	3.62195	3.63999	3.6356	3.74013
A_55_P2403686	1700039O17Rik	AV209124 RIKEN full-length enriched, adult male testis Mus musculus cDNA clone 1700112O11 3'. [AV209124]	3.83228	10.8944	3.80053	20.3601	3.89134	3.75217	3.82173	3.81513	4.06408
A_55_P2264904	1700040A12Rik	AGENCOURT_10520269 NIH_MGC_169 Mus musculus cDNA clone IMAGE:6704844 5', mRNA sequence [BU937004]	4.40317	4.34169	4.62253	4.1201	4.00839	29.9384	5.57795	5.79666	3.78962
A_55_P2313133	1700040D17Rik	PREDICTED: Mus musculus RIKEN cDNA 1700040D17 gene (1700040D17Rik), misc_RNA [XR_104789]	15.2305	22.6229	18.7703	25.358	39.5655	8.74846	14.517	7.81825	19.5185
A_52_P525362	1700040F17Rik	Mus musculus adult male testis cDNA, RIKEN full-length enriched library, clone:1700040F17 product:hypothetical Lysine-rich region containing protein, full insert sequence. [AK006654]	5.1242	4.13428	4.00341	4.19294	4.01552	19.8904	5.49988	15.0921	4.33458
A_55_P2206446	1700040G22Rik	Mus musculus adult male testis cDNA, RIKEN full-length enriched library, clone:1700040G22 product:unclassifiable, full insert sequence. [AK006657]	3.81549	3.80539	3.755	3.7868	3.87645	3.73775	3.79274	3.76823	4.71938
A_51_P205390	1700040L02Rik	Mus musculus RIKEN cDNA 1700040L02 gene (1700040L02Rik), mRNA [NM_028491]	14.5672	16.3019	3.88847	11.2982	11.6529	16.7684	7.13132	3.82505	10.9515
A_51_P312540	1700041B01Rik	PREDICTED: Mus musculus RIKEN cDNA 1700041B01 gene (1700041B01Rik), transcript variant X1, misc_RNA [XR_875473]	3.74371	21.0724	3.76696	10.0915	3.76605	96.7971	20.664	26.2366	17.1223
A_52_P158438	1700041C23Rik	Mus musculus RIKEN cDNA 1700041C23 gene (1700041C23Rik), long non-coding RNA [NR_033784]	3.92083	4.06801	3.82936	3.74589	3.70509	4.10037	3.85904	3.757	3.56668
A_55_P1953871	1700041C23Rik	Mus musculus RIKEN cDNA 1700041C23 gene (1700041C23Rik), long non-coding RNA [NR_033784]	3.94598	6.97087	3.91396	3.92959	11.4622	3.88023	3.8438	4.76187	3.7478
A_52_P533250	1700041G16Rik	Mus musculus adult male testis cDNA, RIKEN full-length enriched library, clone:1700041G16 product:hypothetical DNA/RNA polymerases structure containing protein, full insert sequence. [AK006671]	12.1042	5.80027	9.01791	6.77931	3.67685	3.62023	3.62562	7.87614	4.20874
A_55_P2387404	1700041M19Rik	Mus musculus RIKEN cDNA 1700041M19 gene (1700041M19Rik), long non-coding RNA [NR_040573]	4.6136	4.15661	9.50363	4.26997	4.19817	3.78599	4.0288	4.02263	3.95136
A_55_P2093189	1700042B14Rik	Mus musculus RIKEN cDNA 1700042B14 gene (1700042B14Rik), mRNA [NM_001081671]	3.98471	3.88683	13.2867	3.96961	4.03458	3.89108	3.90332	3.85567	3.95999
A_52_P451830	1700042G07Rik	Mus musculus RIKEN cDNA 1700042G07 gene (1700042G07Rik), mRNA [NM_001099295]	3.53719	3.57525	3.52094	9.01559	3.57497	3.52717	3.52273	3.54675	5.15976
A_55_P2112065	1700042G15Rik	Mus musculus RIKEN cDNA 1700042G15 gene (1700042G15Rik), transcript variant 1, long non-coding RNA [NR_038178]	3.60103	3.61724	5.14753	3.54107	11.1072	3.56985	21.8427	3.52856	5.67624
A_55_P2258757	1700042O10Rik	Mus musculus RIKEN cDNA 1700042O10 gene (1700042O10Rik), long non-coding RNA [NR_045178]	3.65036	7.60486	3.62956	3.59744	3.6964	3.61897	6.81936	3.5717	5.45457
A_55_P2001453	1700045H11Rik	Mus musculus RIKEN cDNA 1700045H11 gene (1700045H11Rik), long non-coding RNA [NR_040649]	8.41291	7.54824	3.53719	3.56548	3.58594	4.5315	24.7494	4.71626	4.92762
A_55_P1987296	1700045I11Rik	Mus musculus adult male testis cDNA, RIKEN full-length enriched library, clone:1700045I11 product:hypothetical Threonine-rich region containing protein, full insert sequence. [AK006699]	17.4193	15.1518	15.4186	9.80313	17.7974	6.88188	12.1422	13.8148	23.4244
A_55_P2107437	1700045I11Rik	Mus musculus adult male testis cDNA, RIKEN full-length enriched library, clone:1700045I11 product:hypothetical Threonine-rich region containing protein, full insert sequence. [AK006699]	5.41711	29.2247	7.30549	5.02166	4.59021	50.991	11.2615	8.82958	11.7716
A_52_P714497	1700046C09Rik	Mus musculus RIKEN cDNA 1700046C09 gene (1700046C09Rik), long non-coding RNA [NR_045918]	7.56852	5.54307	5.93573	6.38066	5.96924	3.95079	5.15806	5.00507	3.8286
A_55_P2149826	1700047A11Rik	Mus musculus adult male testis cDNA, RIKEN full-length enriched library, clone:4930554C15 product:unclassifiable, full insert sequence. [AK019763]	33.6335	36.1798	25.7548	21.7998	31.1784	68.8516	35.4375	22.5111	18.3696
A_55_P2294109	1700047E10Rik	Mus musculus RIKEN cDNA 1700047E10 gene (1700047E10Rik), long non-coding RNA [NR_073363]	3.75374	3.71072	3.77495	3.72472	11.8318	34.4706	4.7533	5.83164	4.27602
A_55_P2449750	1700047I17Rik2	Mus musculus RIKEN cDNA 1700047I17 gene 2 (1700047I17Rik2), mRNA [NM_001100116]	161.189	164.357	117.844	186.755	214.133	93.6478	154.731	175.746	141.929
A_55_P2114269	1700047I17Rik2	Mus musculus RIKEN cDNA 1700047I17 gene 2 (1700047I17Rik2), mRNA [NM_001100116]	76150	75364.2	69377.2	84562.6	88703.6	61554	99701.9	95177.1	73533.3
A_51_P308397	1700047K16Rik	Mus musculus adult male testis cDNA, RIKEN full-length enriched library, clone:1700047K16 product:inferred: Mus musculus, Similar to zinc finger protein 135 (clone pHZ-17), clone MGC:7841 IMAGE:3500812, mRNA, complete cds, full insert sequence. [AK006714]	15.4857	14.9529	9.56533	7.30279	4.04012	5.9521	6.94946	9.25638	8.02593
A_66_P129893	1700047M11Rik	Mus musculus RIKEN cDNA 1700047M11 gene (1700047M11Rik), long non-coding RNA [NR_015458]	13.9188	10.8745	21.6491	19.1766	51.8074	6.70416	37.3492	30.1516	22.9088
A_55_P2197693	1700048B10Rik	PREDICTED: Mus musculus RIKEN cDNA 1700048B10 gene (1700048B10Rik), transcript variant X3, ncRNA [XR_395168]	13.3327	4.00891	3.9907	3.99583	3.95299	17.521	5.46849	3.91116	4.35532
A_55_P2302978	1700048F04Rik	PREDICTED: Mus musculus RIKEN cDNA 1700048F04 gene (1700048F04Rik), ncRNA [XR_168421]	3.91396	7.95369	3.89385	3.89247	3.85134	3.86244	3.81345	3.78492	3.72216
A_55_P2413964	1700048M11Rik	UI-M-FY0-cgs-e-01-0-UI.r1 NIH_BMAP_FY0 Mus musculus cDNA clone IMAGE:30361920 5', mRNA sequence [CF533667]	28.808	21.6033	13.6669	13.0448	21.7506	8.75934	27.7703	20.9888	31.0047
A_66_P136454	1700048O14Rik	PREDICTED: Mus musculus RIKEN cDNA 1700048O14 gene (1700048O14Rik), transcript variant X3, ncRNA [XR_884389]	4.19755	4.04933	4.11424	4.04274	4.22511	5.02649	4.03115	4.0192	14.0357
A_55_P2009640	1700048O20Rik	Mus musculus RIKEN cDNA 1700048O20 gene (1700048O20Rik), long non-coding RNA [NR_033553]	4.06929	3.99584	4.04575	3.99212	3.96711	3.74644	10.0208	11.5104	8.97483
A_55_P1992359	1700049E17Rik1	Mus musculus adult male testis cDNA, RIKEN full-length enriched library, clone:1700049E17 product:hypothetical protein, full insert sequence. [AK006737]	3.74278	3.72545	3.76052	3.70653	3.75071	3.65788	3.66676	6.10597	4.59898
A_55_P2060130	1700049E17Rik1	Mus musculus adult male testis cDNA, RIKEN full-length enriched library, clone:1700049E17 product:hypothetical protein, full insert sequence. [AK006737]	8.17181	4.27163	4.78763	4.48428	4.01328	5.25065	11.6658	8.22909	3.89801
A_55_P2172713	1700049E22Rik	Mus musculus RIKEN cDNA 1700049E22 gene (1700049E22Rik), long non-coding RNA [NR_040525]	5.19444	4.67438	4.76311	4.58655	8.82773	3.994	4.3901	4.21206	11.4392
A_55_P2057941	1700049G17Rik	Mus musculus RIKEN cDNA 1700049G17 gene (1700049G17Rik), mRNA [NM_028538]	61.6991	55.9638	57.884	62.2998	55.679	15.4123	52.9591	59.6465	40.2049
A_55_P2027678	1700049J03Rik	Mus musculus adult male testis cDNA, RIKEN full-length enriched library, clone:1700049J03 product:hypothetical protein, full insert sequence. [AK006745]	3.75015	3.71578	3.84309	3.728	8.72534	4.34062	3.70685	6.3941	4.76176
A_51_P495730	1700049L16Rik	Mus musculus RIKEN cDNA 1700049L16 gene (1700049L16Rik), non-coding RNA [NR_003644]	10.3898	4.8054	9.50458	3.67408	3.64372	6.35863	6.64667	5.45685	8.55269
A_55_P1992351	1700049L16Rik	Mus musculus RIKEN cDNA 1700049L16 gene (1700049L16Rik), non-coding RNA [NR_003644]	6.84889	5.22658	6.15998	5.40236	5.73103	68.7827	5.09339	6.29942	3.67548
A_55_P2317570	1700051A21Rik	Mus musculus adult male testis cDNA, RIKEN full-length enriched library, clone:4933411B07 product:unclassifiable, full insert sequence. [AK077134]	4.10525	3.97075	10.9049	8.82958	3.76539	13.3036	3.87729	9.84534	5.07116
A_51_P134262	1700052K11Rik	Mus musculus RIKEN cDNA 1700052K11 gene (1700052K11Rik), long non-coding RNA [NR_027956]	623.145	638.029	614.106	732.74	666.625	643.047	480.943	530.194	486.249
A_66_P130067	1700054K19Rik	Mus musculus RIKEN cDNA 1700054K19 gene (1700054K19Rik), long non-coding RNA [NR_027865]	3.6985	3.73151	3.66622	3.70699	3.68529	4.45251	3.64065	3.6747	5.2575
A_52_P32353	1700054M17Rik	Mus musculus RIKEN cDNA 1700054M17 gene (1700054M17Rik), long non-coding RNA [NR_045919]	3.67251	3.66724	9.31908	3.64096	13.3499	13.1923	3.6308	3.59715	15.3956
A_55_P2118873	1700054O19Rik	PREDICTED: Mus musculus RIKEN cDNA 1700054O19 gene (1700054O19Rik), misc_RNA [XR_395717]	99.5118	108.971	85.0721	114.529	119.198	171.002	79.4266	80.9337	93.9316
A_55_P2046504	1700055D18Rik	PREDICTED: Mus musculus RIKEN cDNA 1700055D18 gene (1700055D18Rik), misc_RNA [XR_035225]	4.1376	8.18392	9.50599	6.74103	11.2533	20.4093	8.55065	7.08419	9.44595
A_55_P1986703	1700055N04Rik	Mus musculus RIKEN cDNA 1700055N04 gene (1700055N04Rik), mRNA [NM_028545]	132.16	126.215	102.234	98.3458	112.187	88.3826	92.1208	94.2194	116.068
A_55_P1986701	1700055N04Rik	Mus musculus RIKEN cDNA 1700055N04 gene (1700055N04Rik), mRNA [NM_028545]	3.76805	3.6964	3.6899	3.58916	3.58375	3.70282	11.0493	3.65165	3.53319
A_51_P270891	1700056E22Rik	Mus musculus RIKEN cDNA 1700056E22 gene (1700056E22Rik), mRNA [NM_028516]	247.999	272.344	303.33	291.238	208.318	220.903	161.327	199.876	167.084
A_55_P2081055	1700056E22Rik	Mus musculus RIKEN cDNA 1700056E22 gene (1700056E22Rik), mRNA [NM_028516]	82.15	91.7104	104.274	86.5372	77.6279	127.25	49.9535	82.15	65.3029
A_55_P2264927	1700057D03Rik	Mus musculus adult male testis cDNA, RIKEN full-length enriched library, clone:1700057D03 product:unclassifiable, full insert sequence. [AK006822]	9.36593	4.17113	4.49352	4.23539	3.72763	119.622	11.5141	3.96885	3.74313
A_52_P1072877	1700057G04Rik	Mus musculus RIKEN cDNA 1700057G04 gene (1700057G04Rik), mRNA [NM_001033184]	3.58965	3.56016	3.61484	3.64929	50.8671	3.61073	3.62856	3.65581	3.82412
A_66_P125161	1700057H15Rik	Mus musculus RIKEN cDNA 1700057H15 gene (1700057H15Rik), long non-coding RNA [NR_040774]	13.8508	24.3197	19.8397	13.7292	9.55989	21.143	17.3968	25.9517	34.3667
A_55_P2243676	1700057H21Rik	DS179C_F08 Eppig [DV659522]	7.31129	5.62122	6.38728	7.11409	5.85309	57.8387	5.06759	5.68189	3.71944
A_55_P2214580	1700058M13Rik	PREDICTED: Mus musculus RIKEN cDNA 1700058M13 gene (1700058M13Rik), ncRNA [XR_873403]	4.01778	3.93348	8.51197	3.9903	8.86445	3.89971	8.42944	3.82363	3.9849
A_55_P1977402	1700060C20Rik	Mus musculus RIKEN cDNA 1700060C20 gene (1700060C20Rik), long non-coding RNA [NR_036606]	3.7019	3.72194	3.68865	3.78354	3.78619	3.6464	3.70876	3.78905	4.22405
A_55_P2325568	1700060J05Rik	Mus musculus 16 days neonate heart cDNA, RIKEN full-length enriched library, clone:D830045F20 product:unclassifiable, full insert sequence. [AK164818]	30.9207	14.1981	10.3365	14.3251	10.7389	4.2003	65.7791	12.0936	15.3543
A_66_P137569	1700060L04Rik	PREDICTED: Mus musculus RIKEN cDNA 1700060L04 gene (1700060L04Rik), ncRNA [XR_378015]	3.69652	7.99771	3.69499	3.72124	5.68236	3.69688	3.71578	3.75923	3.61475
A_55_P2245317	1700061E17Rik	Mus musculus adult male testis cDNA, RIKEN full-length enriched library, clone:1700061E17 product:hypothetical protein, full insert sequence. [AK131745]	4.5517	4.3083	4.5484	9.9834	4.6811	18.064	7.41327	4.2391	5.73546
A_55_P2019694	1700061G19Rik	Mus musculus RIKEN cDNA 1700061G19 gene (1700061G19Rik), mRNA [NM_030141]	15.0252	18.293	4.46999	4.5446	7.7623	18.0861	10.6174	10.8967	3.98351
A_55_P2172515	1700061I17Rik	Mus musculus RIKEN cDNA 1700061I17 gene (1700061I17Rik), long non-coding RNA [NR_038029]	4.14446	16.979	31.4294	31.7107	17.7416	29.8103	7.93836	14.0426	31.2026
A_51_P323391	1700061I17Rik	Mus musculus RIKEN cDNA 1700061I17 gene (1700061I17Rik), long non-coding RNA [NR_038029]	7.82294	5.59481	6.01268	6.53446	6.34871	4.08307	5.23202	5.14753	4.12077
A_55_P2405244	1700061N14Rik	AV207074 RIKEN full-length enriched, adult male testis Mus musculus cDNA clone 1700093D13 3'. [AV207074]	16.6598	12.9736	27.4905	19.8774	24.2997	7.13132	13.6057	21.0645	20.838
A_55_P2086750	1700062C10Rik	Mus musculus adult male testis cDNA, RIKEN full-length enriched library, clone:1700062C10 product:unclassifiable, full insert sequence. [AK006860]	7.23302	8.46721	6.35164	11.1399	5.81386	128.902	9.5001	9.33331	9.70951
A_51_P144543	1700063H04Rik	PREDICTED: Mus musculus RIKEN cDNA 1700063H04 gene (1700063H04Rik), transcript variant X1, misc_RNA [XR_378009]	4.41106	4.13727	4.18028	7.25121	4.27658	3.91515	4.06392	4.02884	3.8946
A_55_P2209273	1700064E03Rik	Mus musculus adult male testis cDNA, RIKEN full-length enriched library, clone:1700064E03 product:unknown EST, full insert sequence. [AK006879]	22.0596	6.30545	20.838	24.4676	43.5226	27.1732	55.62	33.4546	34.3389
A_55_P2276914	1700064N11Rik	AGENCOURT_8764196 NIH_MGC_130 Mus musculus cDNA clone IMAGE:6327934 5', mRNA sequence [BQ942063]	12.0901	6.13769	6.30133	14.4751	7.21963	3.78467	4.03316	5.35403	6.16121
A_52_P112033	1700065D16Rik	Mus musculus 9.5 days embryo parthenogenote cDNA, RIKEN full-length enriched library, clone:B130055G11 product:hypothetical protein, full insert sequence. [AK045280]	4.84595	4.28102	4.58739	4.83962	4.33564	4.01055	4.07678	4.21857	4.59628
A_55_P2288142	1700065I16Rik	Mus musculus RIKEN cDNA 1700065I16 gene (1700065I16Rik), transcript variant 1, non-coding RNA [NR_108057]	3.82049	3.77199	3.79004	3.79912	3.9267	3.77884	3.79645	3.75053	4.51119
A_66_P117591	1700065J11Rik	Mus musculus RIKEN cDNA 1700065J11 gene (1700065J11Rik), long non-coding RNA [NR_040526]	11.7901	3.61925	9.12378	3.63043	3.61872	3.54977	3.57999	5.62246	4.96357
A_55_P2126945	1700066B19Rik	Mus musculus RIKEN cDNA 1700066B19 gene (1700066B19Rik), mRNA [NM_001033168]	296.254	302.665	273.189	277.625	418.603	232.679	541.927	453.621	460.428
A_55_P2195077	1700066D14Rik	AGENCOURT_10611043 NIH_MGC_169 Mus musculus cDNA clone IMAGE:6743865 5', mRNA sequence [BU962914]	16.1272	10.7317	17.6479	19.4116	6.4803	3.91323	4.01485	4.02139	8.96348
A_55_P2288690	1700066J03Rik	AGENCOURT_24959256 NIH_MGC_169 Mus musculus cDNA clone IMAGE:30916952 5', mRNA sequence [CN840722]	38.7152	28.3281	50.0963	66.9392	73.1226	19.4919	22.054	28.4706	50.5319
A_55_P2119348	1700066M21Rik	Mus musculus RIKEN cDNA 1700066M21 gene (1700066M21Rik), mRNA [NM_028546]	10.8105	6.09321	10.0626	15.3355	12.2993	7.31078	12.3784	10.662	5.83939
A_55_P2369400	1700066O22Rik	Mus musculus RIKEN cDNA 1700066O22 gene (1700066O22Rik), long non-coding RNA [NR_015541]	3.77259	3.73674	3.8	4.62821	3.77443	3.69893	3.69273	3.69523	4.19597
A_52_P425971	1700067K01Rik	Mus musculus RIKEN cDNA 1700067K01 gene (1700067K01Rik), mRNA [NM_183097]	79.0714	73.7377	60.8657	88.8881	64.6056	63.3078	63.7871	63.4702	31.115
A_51_P271268	1700067P10Rik	Mus musculus RIKEN cDNA 1700067P10 gene (1700067P10Rik), mRNA [NM_026625]	3.70813	3.74529	3.67431	3.72987	9.74057	4.14145	3.65629	3.70243	5.1477
A_66_P120140	1700069B07Rik	Mus musculus adult male testis cDNA, RIKEN full-length enriched library, clone:1700069B07 product:hypothetical protein, full insert sequence. [AK006919]	14.1192	27.7703	4.20706	4.78227	13.8261	3.95158	8.8518	5.27171	7.37796
A_55_P2235426	1700069L16Rik	Mus musculus RIKEN cDNA 1700069L16 gene (1700069L16Rik), long non-coding RNA [NR_033216]	3.70143	3.69944	3.70407	3.66903	4.93104	3.6197	3.63365	3.62582	4.99551
A_55_P2235421	1700069L16Rik	Mus musculus adult male testis cDNA, RIKEN full-length enriched library, clone:1700069L16 product:hypothetical protein, full insert sequence. [AK006923]	3.71194	3.8456	3.73198	3.71266	3.75369	4.22238	3.72115	3.71689	7.75006
A_52_P1147358	1700069P05Rik	Mus musculus RIKEN cDNA 1700069P05 gene (1700069P05Rik), long non-coding RNA [NR_040527]	3.93608	3.85901	7.40181	3.86313	3.55761	3.82703	3.76934	3.77016	3.63702
A_66_P115615	1700071A11Rik	Mus musculus adult male testis cDNA, RIKEN full-length enriched library, clone:1700071A11 product:unclassifiable, full insert sequence. [AK006928]	124.06	108.844	119.767	111.804	107.341	248.813	80.1156	76.1628	69.8602
A_55_P1976077	1700071K01Rik	Mus musculus RIKEN cDNA 1700071K01 gene (1700071K01Rik), mRNA [NM_001033765]	11.8278	3.85589	13.137	9.36117	112.073	19.2133	12.8526	3.91094	12.0216
A_66_P119211	1700072O05Rik	Mus musculus RIKEN cDNA 1700072O05 gene (1700072O05Rik), long non-coding RNA [NR_045733]	3.78053	3.73871	3.7604	3.75744	3.8825	3.74863	3.74692	3.70796	4.63723
A_52_P352563	1700073E17Rik	Mus musculus RIKEN cDNA 1700073E17 gene (1700073E17Rik), non-coding RNA [NR_003625]	17781.1	17021.8	17859.1	17181.6	17199.7	18859	18249.7	19619	17510.4
A_66_P126005	1700074I03Rik	Mus musculus adult male testis cDNA, RIKEN full-length enriched library, clone:1700074I03 product:unclassifiable, full insert sequence. [AK006948]	4.53585	4.27948	4.45758	4.17991	4.5234	4.51849	4.16261	4.13359	11.3376
A_66_P100451	1700074P13Rik	Mus musculus RIKEN cDNA 1700074P13 gene (1700074P13Rik), mRNA [NM_028550]	4.0441	4.00259	4.11829	7.24819	8.42566	15.4076	4.01593	4.03259	3.77315
A_51_P179194	1700080E11Rik	Mus musculus RIKEN cDNA 1700080E11 gene (1700080E11Rik), mRNA [NM_028562]	5.58664	4.84861	5.01781	5.10185	8.29848	80.2444	4.87726	7.17005	6.60843
A_55_P2172892	1700080G18Rik	PREDICTED: Mus musculus RIKEN cDNA 1700080G18 gene (1700080G18Rik), transcript variant X2, mRNA [XM_011241095]	136.219	138.431	135.443	164.741	174.32	161.476	113.383	149.89	103.728
A_55_P1978113	1700080N15Rik	Mus musculus adult male testis cDNA, RIKEN full-length enriched library, clone:4933408D14 product:unclassifiable, full insert sequence. [AK016735]	95.3194	83.9095	137.048	119.083	87.4181	140.422	86.1651	94.6068	152.336
A_55_P2155201	1700080O16Rik	Mus musculus RIKEN cDNA 1700080O16 gene (1700080O16Rik), mRNA [NM_028851]	4.50705	12.6645	4.12755	4.53787	4.53857	3.97066	16.4992	4.35161	3.6747
A_55_P2238132	1700081H04Rik	Mus musculus RIKEN cDNA 1700081H04 gene (1700081H04Rik), long non-coding RNA [NR_040693]	3.8962	17.4165	44.0404	3.81165	3.52782	23.3972	3.67319	4.62121	46.6627
A_52_P662998	1700083H02Rik	PREDICTED: Mus musculus RIKEN cDNA 1700083H02 gene (1700083H02Rik), misc_RNA [XR_381666]	18.2443	8.88758	14.9101	9.52907	10.0329	46.4989	13.998	15.6392	15.9508
A_55_P2129107	1700084C01Rik	Mus musculus RIKEN cDNA 1700084C01 gene (1700084C01Rik), mRNA [NM_001033185]	3.68311	3.6806	3.63972	3.6681	3.73996	3.65249	12.5432	3.62458	5.17019
A_66_P129940	1700084D21Rik	Mus musculus RIKEN cDNA 1700084D21 gene (1700084D21Rik), long non-coding RNA [NR_131045]	4.20002	7.87111	4.60665	7.32783	4.17446	4.86701	4.02468	4.00402	3.86882
A_52_P370746	1700084E18Rik	Mus musculus 12 days embryo embryonic body between diaphragm region and neck cDNA, RIKEN full-length enriched library, clone:9430027D08 product:hypothetical protein, full insert sequence. [AK034708]	4.05493	3.951	5.34465	3.98427	3.88862	6.00812	3.88466	9.05806	3.74631
A_55_P2416837	1700084F23Rik	Mus musculus RIKEN cDNA 1700084F23 gene (1700084F23Rik), long non-coding RNA [NR_045965]	6.60344	5.35497	6.06379	6.76131	5.52528	4.7243	4.92316	10.7602	7.35826
A_52_P35072	1700084K02Rik	Mus musculus adult male testis cDNA, RIKEN full-length enriched library, clone:1700084K02 product:hypothetical protein, full insert sequence. [AK006995]	3.81392	3.76539	23.9088	3.79149	6.79864	4.19493	8.28743	10.2859	10.7317
A_51_P428297	1700084M14Rik	Mus musculus RIKEN cDNA 1700084M14 gene (1700084M14Rik), non-coding RNA [NR_126536]	7.58715	5.68685	6.0835	23.7614	6.01502	5.28903	5.15834	15.5406	5.93386
A_55_P2083824	1700085B13Rik	Mus musculus adult male testis cDNA, RIKEN full-length enriched library, clone:1700085B13 product:unclassifiable, full insert sequence. [AK007003]	72.6209	57.1421	60.4387	53.0384	56.5412	108.905	69.2918	61.5273	66.4616
A_55_P2217553	1700085C21Rik	Mus musculus RIKEN cDNA 1700085C21 gene (1700085C21Rik), long non-coding RNA [NR_046045]	3.74871	3.70876	3.77069	3.71851	3.7955	3.71128	3.68615	3.67348	4.32731
A_66_P136535	1700086L19Rik	Mus musculus RIKEN cDNA 1700086L19 gene (1700086L19Rik), transcript variant 1, long non-coding RNA [NR_030733]	13.2011	3.9419	3.97424	3.92753	3.9136	6.40665	8.86969	5.07855	6.74708
A_55_P2022703	1700086O06Rik	Mus musculus RIKEN cDNA 1700086O06 gene (1700086O06Rik), transcript variant 1, long non-coding RNA [NR_015475]	3.56867	3.52822	3.59297	6.03536	15.6606	3.58939	3.59602	8.89903	4.0369
A_55_P2360406	1700086P04Rik	BY707078 RIKEN full-length enriched, adult male testis Mus musculus cDNA clone 1700086P04 5'. [BY707078]	4.88525	8.13812	4.70679	4.4812	4.41623	3.7806	4.09739	4.0659	7.72466
A_51_P363642	1700088E04Rik	Mus musculus RIKEN cDNA 1700088E04 gene (1700088E04Rik), mRNA [NM_138581]	110.787	81.1276	120.559	89.1346	89.3928	101.431	117.82	89.6405	126.124
A_55_P2073035	1700091H14Rik	Mus musculus RIKEN cDNA 1700091H14 gene (1700091H14Rik), long non-coding RNA [NR_073362]	3.69688	3.6937	3.64982	3.68155	3.75538	3.6628	3.65859	4.03608	5.12523
A_55_P2005042	1700091H14Rik	Mus musculus RIKEN cDNA 1700091H14 gene (1700091H14Rik), long non-coding RNA [NR_073362]	3.96119	4.8902	3.84023	28.035	56.9102	4.90898	7.75569	15.0546	10.1415
A_55_P2026779	1700091H14Rik	Mus musculus RIKEN cDNA 1700091H14 gene (1700091H14Rik), long non-coding RNA [NR_073362]	5.13984	4.4214	4.96758	4.82198	4.93613	5.75572	4.3083	4.27183	4.01899
A_55_P2060269	1700091H14Rik	Mus musculus RIKEN cDNA 1700091H14 gene (1700091H14Rik), long non-coding RNA [NR_073362]	5.36429	4.77594	5.04175	4.70184	4.85806	4.0083	4.48537	4.32859	6.57271
A_55_P2403759	1700092C02Rik	AGENCOURT_14709166 NIH_MGC_190 Mus musculus cDNA clone IMAGE:30505922 5', mRNA sequence [CD772809]	12.7438	14.2205	3.71001	7.06364	8.91282	4.38502	3.73374	4.81662	7.80013
A_55_P2322234	1700092E19Rik	Mus musculus RIKEN cDNA 1700092E19 gene (1700092E19Rik), long non-coding RNA [NR_045933]	19.7805	30.2249	12.6465	5.03932	6.68518	13.5054	6.09652	8.30613	3.94971
A_66_P102218	1700092K14Rik	Mus musculus RIKEN cDNA 1700092K14 gene (1700092K14Rik), long non-coding RNA [NR_045930]	24.96	10.779	6.62668	4.2521	11.0388	9.79796	10.3665	7.49342	9.02818
[truncated: 38,954 more rows]

## Sheet: Metabolomics data_muscle
		method	Metabolite	WT1	WT2	WT3	WT4	WT5	WT6	WT7	WT8	WT9	WT10	Tg1	Tg2	Tg3	Tg4	Tg5	Tg6	Tg7	Tg8	Tg9	Tg10	TgTg1	TgTg2	TgTg3	TgTg4	TgTg5	TgTg6	TgTg7	TgTg8	TgTg9	TgTg10
[truncated: 330 more rows]

[truncated: 7 more sheets: Metabolomics data_plasma, Fig.1c, Fig.1d, Fig.1e, Fig.1f, Fig.2d-h, Fig.3e]
